# Supplementary material for: Comparison of the central human and mouse platelet signaling cascade by systems biological analysis
Source: BMC Genomics. 2020 Dec 22;21:897. doi: 10.1186/s12864-020-07215-4 (PMC7756956; doi:10.1186/s12864-020-07215-4)
Supplement: Supplementary file 1 — Additional file 1: The supplemental material. Supplemental Table S1. Proteins and interactions analyzed, all data. Supplemental Table S2. Comparison among all data-sets, all results. Figure S4. Differences in the central regulatory cascade (CC) between mouse and human, high resolution version for better readability. Figure S5. Full Network of proteins in and around the central platelet signalling cascade, high resolution version for better readability. [file 12864_2020_7215_MOESM1_ESM.zip › Table_S1_Proteins_and_Interactions_ESM.xlsx]

## Sheet: nodes in human network
Table S1: Proteins and Interactions of the central cascade and its neighbors up to degree 3 in human and murine plateletes.
Gene Symbol	Gene Description	Species	Neighbourdegree	RPKM Value	RPKM delta	Detection on Protein Level?	Is a Nonortholog?	Type of Molecule
A2M	alpha-2-macroglobulin	H. spaiens	3	0	0	1	0	protein-coding
ABI1	abl-interactor 1	H. spaiens	2	28.8747	1.50364	1	0	protein-coding
ACADM	acyl-CoA dehydrogenase, C-4 to C-12 straight chain	H. spaiens	3	3.58013	-5.67889	1	0	protein-coding
ACLY	ATP citrate lyase	H. spaiens	3	2.51893	-2.46271	1	0	protein-coding
ACOX1	acyl-CoA oxidase 1, palmitoyl	H. spaiens	3	1.13991	-9.58906	1	0	protein-coding
ACSL1	acyl-CoA synthetase long-chain family member 1	H. spaiens	3	1.3779	0.888878	1	0	protein-coding
ACTA2	actin, alpha 2, smooth muscle, aorta	H. spaiens	3	0.889855	0.889855	1	0	protein-coding
ACTBL2	actin, beta-like 2	H. spaiens	2	0	0	1	0	protein-coding
ACTG2	actin, gamma 2, smooth muscle, enteric	H. spaiens	2	0	-1.07435	1	0	protein-coding
ACTN1	actinin, alpha 1	H. spaiens	2	311.582	90.8357	1	0	protein-coding
ACTN2	actinin, alpha 2	H. spaiens	2	0	0	1	0	protein-coding
ACTN4	actinin, alpha 4	H. spaiens	2	24.1159	-204.802	1	0	protein-coding
ACTR1A	ARP1 actin-related protein 1 homolog A, centractin alpha (yeast)	H. spaiens	3	8.87436	-10.1351	1	0	protein-coding
ACTR1B	ARP1 actin-related protein 1 homolog B, centractin beta (yeast)	H. spaiens	3	2.77793	-0.104905	1	0	protein-coding
ACTR2	ARP2 actin-related protein 2 homolog (yeast)	H. spaiens	2	23.09	-10.0708	1	0	protein-coding
ACTR3	ARP3 actin-related protein 3 homolog (yeast)	H. spaiens	2	19.7812	-1.4793	1	0	protein-coding
ACTR3B	ARP3 actin-related protein 3 homolog B (yeast)	H. spaiens	3	11.6731	11.6731	1	0	protein-coding
ACTR6	ARP6 actin-related protein 6 homolog (yeast)	H. spaiens	3	0.729814	0.420502	0	0	protein-coding
ACTR8	ARP8 actin-related protein 8 homolog (yeast)	H. spaiens	3	0.93819	0.29268	0	0	protein-coding
ACVR1	activin A receptor type I	H. spaiens	3	36.9163	36.9163	1	0	protein-coding
ADA	adenosine deaminase	H. spaiens	3	1.13276	1.13276	1	0	protein-coding
ADAM17	ADAM metallopeptidase domain 17	H. spaiens	3	0.722828	-4.42333	1	0	protein-coding
ADCY3	adenylate cyclase 3	H. spaiens	2	15.9257	15.9257	1	0	protein-coding
ADCY5	adenylate cyclase 5	H. spaiens	2	0	-10.6995	1	0	protein-coding
ADCY7	adenylate cyclase 7	H. spaiens	1	2.30607	2.30607	0	0	protein-coding
ADK	adenosine kinase	H. spaiens	2	0.330187	-0.151385	1	0	protein-coding
ADP	Adenosin Diphosphat	H. spaiens	0	0	0	0	0	molecule
ADRBK1	adrenergic, beta, receptor kinase 1	H. spaiens	2	11.338	2.63396	1	0	protein-coding
ADSL	adenylosuccinate lyase	H. spaiens	2	1.06864	1.06864	1	0	protein-coding
ADSS	adenylosuccinate synthase	H. spaiens	2	0.809769	-1.42894	1	0	protein-coding
AGL	amylo-alpha-1, 6-glucosidase, 4-alpha-glucanotransferase	H. spaiens	3	0	-3.21258	1	0	protein-coding
AGPAT1	1-acylglycerol-3-phosphate O-acyltransferase 1	H. spaiens	3	323.668	305.497	1	0	protein-coding
AGPAT2	1-acylglycerol-3-phosphate O-acyltransferase 2	H. spaiens	2	0.719714	-0.026049	1	0	protein-coding
AGPAT3	1-acylglycerol-3-phosphate O-acyltransferase 3	H. spaiens	2	6.42197	1.61936	1	0	protein-coding
AGPAT5	1-acylglycerol-3-phosphate O-acyltransferase 5	H. spaiens	2	1.30728	0.472287	1	0	protein-coding
AGT	angiotensinogen (serpin peptidase inhibitor, clade A, member 8)	H. spaiens	1	0	0	1	0	protein-coding
AHCTF1	AT-hook containing transcription factor 1	H. spaiens	3	1.14383	1.14383	0	0	protein-coding
AHR	aryl hydrocarbon receptor	H. spaiens	2	1.04149	1.04149	0	0	protein-coding
AK1	adenylate kinase 1	H. spaiens	3	2.62935	2.62935	1	0	protein-coding
AK2	adenylate kinase 2	H. spaiens	2	1.15009	-2.0412	1	0	protein-coding
AK5	adenylate kinase 5	H. spaiens	2	0.918012	0.918012	0	0	protein-coding
AK8	adenylate kinase 8	H. spaiens	2	0	0	0	0	protein-coding
AKAP1	A-kinase anchoring protein 1	H. spaiens	2	0	0	0	0	protein-coding
AKAP10	A-kinase anchoring protein 10	H. spaiens	2	0.761015	0.761015	1	0	protein-coding
AKT1	v-akt murine thymoma viral oncogene homolog 1	H. spaiens	0	11.4151	7.26708	1	0	protein-coding
AKT1S1	AKT1 substrate 1 (proline rich)	H. spaiens	1	1.12725	-0.302279	0	0	protein-coding
AKT2	v-akt murine thymoma viral oncogene homolog 2	H. spaiens	2	10.2759	-32.1532	1	0	protein-coding
AKT3	v-akt murine thymoma viral oncogene homolog 3	H. spaiens	2	1.97691	-86.587	1	0	protein-coding
ALB	albumin	H. spaiens	3	0	0	1	0	protein-coding
AMFR	autocrine motility factor receptor, E3 ubiquitin protein ligase	H. spaiens	3	26.9686	16.4742	0	0	protein-coding
AMOTL2	angiomotin like 2	H. spaiens	2	0	0	0	0	protein-coding
AMPD2	adenosine monophosphate deaminase 2	H. spaiens	3	15.9074	15.4597	1	0	protein-coding
AMPD3	adenosine monophosphate deaminase 3	H. spaiens	1	0.557134	0.0158795	0	0	protein-coding
AMPH	amphiphysin	H. spaiens	2	0	0	0	0	protein-coding
AMT	aminomethyltransferase	H. spaiens	3	1.34002	1.34002	1	0	protein-coding
ANAPC11	anaphase promoting complex subunit 11	H. spaiens	3	15.2833	-18.6801	0	0	protein-coding
ANAPC13	anaphase promoting complex subunit 13	H. spaiens	3	1.29928	-36.1491	0	0	protein-coding
ANAPC16	anaphase promoting complex subunit 16	H. spaiens	3	4.82032	-7.64956	0	0	protein-coding
ANAPC2	anaphase promoting complex subunit 2	H. spaiens	3	2.19692	-4.46489	0	0	protein-coding
ANAPC5	anaphase promoting complex subunit 5	H. spaiens	3	50.4725	45.1665	0	0	protein-coding
ANAPC7	anaphase promoting complex subunit 7	H. spaiens	3	0.417419	0.417419	1	0	protein-coding
ANGPTL4	angiopoietin like 4	H. spaiens	3	0	0	0	0	protein-coding
ANP32A	acidic nuclear phosphoprotein 32 family member A	H. spaiens	2	7.51291	-65.9611	1	0	protein-coding
ANXA1	annexin A1	H. spaiens	2	2.94525	0.122308	1	0	protein-coding
AP1B1	adaptor-related protein complex 1 beta 1 subunit	H. spaiens	3	13.3439	-1.02316	1	0	protein-coding
AP1G1	adaptor-related protein complex 1 gamma 1 subunit	H. spaiens	3	1.79415	-0.906106	1	0	protein-coding
AP1G2	adaptor-related protein complex 1 gamma 2 subunit	H. spaiens	3	1.37485	1.37485	1	0	protein-coding
AP1M1	adaptor-related protein complex 1 mu 1 subunit	H. spaiens	3	3.22564	-5.37283	1	0	protein-coding
AP1S1	adaptor-related protein complex 1 sigma 1 subunit	H. spaiens	3	4.23684	-29.3824	1	0	protein-coding
AP1S2	adaptor-related protein complex 1 sigma 2 subunit	H. spaiens	3	11.4954	-37.6615	1	0	protein-coding
AP2A1	adaptor-related protein complex 2, alpha 1 subunit	H. spaiens	3	5.91762	2.29326	1	0	protein-coding
AP2A2	adaptor-related protein complex 2, alpha 2 subunit	H. spaiens	3	0.831153	-2.95191	1	0	protein-coding
AP2B1	adaptor-related protein complex 2, beta 1 subunit	H. spaiens	3	9.00321	1.91729	1	0	protein-coding
AP2M1	adaptor-related protein complex 2, mu 1 subunit	H. spaiens	2	169.392	110.325	1	0	protein-coding
AP2S1	adaptor-related protein complex 2 sigma 1 subunit	H. spaiens	3	51.6852	17.7818	1	0	protein-coding
APAF1	apoptotic peptidase activating factor 1	H. spaiens	2	1.10882	0.539311	1	0	protein-coding
APBB1IP	amyloid beta (A4) precursor protein-binding, family B, member 1 interacting protein	H. spaiens	1	1.17371	1.17371	0	0	protein-coding
APH1A	aph-1 homolog A, gamma secretase subunit	H. spaiens	3	14.3353	14.3353	0	0	protein-coding
APH1B	aph-1 homolog B, gamma secretase subunit	H. spaiens	3	1.40798	1.40798	0	0	protein-coding
APLP2	amyloid beta (A4) precursor-like protein 2	H. spaiens	3	4.33151	-3.5739	1	0	protein-coding
APOA1	apolipoprotein A-I	H. spaiens	3	0	-0.45322	1	0	protein-coding
APP	amyloid beta (A4) precursor protein	H. spaiens	2	227.165	226.095	1	0	protein-coding
APRT	adenine phosphoribosyltransferase	H. spaiens	2	3.1364	3.1364	1	0	protein-coding
AR	androgen receptor	H. spaiens	1	1.01693	1.01693	0	0	protein-coding
ARAC	Arachidonic acid	H. spaiens	0	0	0	0	0	molecule
ARAF	A-Raf proto-oncogene, serine/threonine kinase	H. spaiens	1	11.193	5.78143	1	0	protein-coding
ARF1	ADP ribosylation factor 1	H. spaiens	3	393.737	315.554	1	0	protein-coding
ARF3	ADP ribosylation factor 3	H. spaiens	3	118.698	14.1504	1	0	protein-coding
ARF4	ADP ribosylation factor 4	H. spaiens	3	17.2501	11.4454	1	0	protein-coding
ARF6	ADP ribosylation factor 6	H. spaiens	3	5.12514	-0.628687	1	0	protein-coding
ARFGEF2	ADP ribosylation factor guanine nucleotide exchange factor 2	H. spaiens	3	2.50194	2.0716	1	0	protein-coding
ARHGAP10	Rho GTPase activating protein 10	H. spaiens	3	3.5691	-540.093	1	0	protein-coding
ARHGAP29	Rho GTPase activating protein 29	H. spaiens	3	0	0	0	0	protein-coding
ARHGAP31	Rho GTPase activating protein 31	H. spaiens	3	0.339352	-19.9884	0	0	protein-coding
ARHGAP35	Rho GTPase activating protein 35	H. spaiens	1	0	0	1	0	protein-coding
ARHGAP5	Rho GTPase activating protein 5	H. spaiens	1	1.8217	1.8217	1	0	protein-coding
ARHGAP9	Rho GTPase activating protein 9	H. spaiens	2	3.22504	3.22504	0	0	protein-coding
ARHGDIA	Rho GDP dissociation inhibitor (GDI) alpha	H. spaiens	2	18.5004	-170.597	1	0	protein-coding
ARHGDIB	Rho GDP dissociation inhibitor (GDI) beta	H. spaiens	2	522.683	-405.333	1	0	protein-coding
ARHGEF1	Rho guanine nucleotide exchange factor 1	H. spaiens	2	5.13834	3.5185	1	0	protein-coding
ARHGEF12	Rho guanine nucleotide exchange factor (GEF) 12	H. spaiens	2	57.5571	-6.73539	1	0	protein-coding
ARHGEF2	Rho/Rac guanine nucleotide exchange factor 2	H. spaiens	2	2.53976	2.53976	1	0	protein-coding
ARHGEF3	Rho guanine nucleotide exchange factor 3	H. spaiens	2	4.27576	2.62382	0	0	protein-coding
ARHGEF6	Rac/Cdc42 guanine nucleotide exchange factor 6	H. spaiens	3	2.82397	2.82397	1	0	protein-coding
ARHGEF7	Rho guanine nucleotide exchange factor 7	H. spaiens	2	0.961983	-1.74383	1	0	protein-coding
ARID1A	AT-rich interaction domain 1A	H. spaiens	3	5.8688	-1.4877	0	0	protein-coding
ARID1B	AT-rich interaction domain 1B	H. spaiens	3	2.28375	1.29593	0	0	protein-coding
ARID2	AT-rich interaction domain 2	H. spaiens	3	1.07393	-6.76984	0	0	protein-coding
ARID4A	AT-rich interaction domain 4A	H. spaiens	3	0.619238	0.302627	0	0	protein-coding
ARID4B	AT-rich interaction domain 4B	H. spaiens	3	0.805252	0.805252	0	0	protein-coding
ARIH1	ariadne RBR E3 ubiquitin protein ligase 1	H. spaiens	3	1.50654	-36.064	1	0	protein-coding
ARIH2	ariadne RBR E3 ubiquitin protein ligase 2	H. spaiens	3	3.99009	1.72325	1	0	protein-coding
ARL2	ADP ribosylation factor like GTPase 2	H. spaiens	3	7.65666	5.66711	1	0	protein-coding
ARL3	ADP ribosylation factor like GTPase 3	H. spaiens	3	0	-56.6136	1	0	protein-coding
ARNT	aryl hydrocarbon receptor nuclear translocator	H. spaiens	1	3.43167	3.03244	0	0	protein-coding
ARPC1A	actin related protein 2/3 complex subunit 1A	H. spaiens	3	7.75441	-298.119	1	0	protein-coding
ARPC1B	actin related protein 2/3 complex subunit 1B	H. spaiens	3	955.814	821.94	1	0	protein-coding
ARPC2	actin related protein 2/3 complex subunit 2	H. spaiens	3	84.63	-305.207	1	0	protein-coding
ARPC3	actin related protein 2/3 complex subunit 3	H. spaiens	2	0	-299.133	1	0	protein-coding
ARPC4	actin related protein 2/3 complex subunit 4	H. spaiens	3	98.5616	71.978	1	0	protein-coding
ARPC5	actin related protein 2/3 complex subunit 5	H. spaiens	2	149.371	59.059	1	0	protein-coding
ARPC5L	actin related protein 2/3 complex subunit 5-like	H. spaiens	3	1.96827	-3.11908	1	0	protein-coding
ARRB1	arrestin, beta 1	H. spaiens	1	45.0869	-41.8328	1	0	protein-coding
ARRB2	arrestin, beta 2	H. spaiens	1	15.479	-147.161	1	0	protein-coding
ARVCF	armadillo repeat gene deleted in velocardiofacial syndrome	H. spaiens	2	0	0	0	0	protein-coding
ASF1A	anti-silencing function 1A histone chaperone	H. spaiens	3	1.25435	0.768548	0	0	protein-coding
ASPSCR1	alveolar soft part sarcoma chromosome region, candidate 1	H. spaiens	3	0.536546	-1.0741	1	0	protein-coding
ATF2	activating transcription factor 2	H. spaiens	2	5.1128	-0.711174	0	0	protein-coding
ATF4	activating transcription factor 4	H. spaiens	3	205.599	-47.3334	0	0	protein-coding
ATF6	activating transcription factor 6	H. spaiens	3	0.738451	-4.09233	0	0	protein-coding
ATG12	autophagy related 12	H. spaiens	3	1.72735	-18.1416	0	0	protein-coding
ATG13	autophagy related 13	H. spaiens	3	3.71936	-4.31389	0	0	protein-coding
ATG3	autophagy related 3	H. spaiens	3	1.94891	0.351499	1	0	protein-coding
ATG4A	autophagy related 4A, cysteine peptidase	H. spaiens	3	1.0106	1.0106	1	0	protein-coding
ATG4B	autophagy related 4B, cysteine peptidase	H. spaiens	3	1.99725	1.12511	1	0	protein-coding
ATG4D	autophagy related 4D, cysteine peptidase	H. spaiens	3	3.08073	2.23181	1	0	protein-coding
ATG5	autophagy related 5	H. spaiens	3	1.11309	0.657831	1	0	protein-coding
ATG7	autophagy related 7	H. spaiens	3	0.544387	-37.0329	1	0	protein-coding
ATG9A	autophagy related 9A	H. spaiens	3	16.4423	6.49786	1	0	protein-coding
ATIC	5-aminoimidazole-4-carboxamide ribonucleotide formyltransferase/IMP cyclohydrolase	H. spaiens	2	0.805804	-5.98717	1	0	protein-coding
ATM	ATM serine/threonine kinase	H. spaiens	2	1.14636	1.14636	1	0	protein-coding
ATP	Adenosin Triphosphat	H. spaiens	0	0	0	0	0	molecule
ATP2C1	ATPase, Ca++ transporting, type 2C, member 1	H. spaiens	3	7.41107	-52.4603	1	0	protein-coding
ATRX	alpha thalassemia/mental retardation syndrome X-linked	H. spaiens	3	1.28724	0.979413	0	0	protein-coding
ATXN3	ataxin 3	H. spaiens	3	0.70775	-0.877225	1	0	protein-coding
AURKA	aurora kinase A	H. spaiens	3	0	0	0	0	protein-coding
AURKC	aurora kinase C	H. spaiens	3	0	0	0	0	protein-coding
AVPR1A	arginine vasopressin receptor 1A	H. spaiens	2	4.49746	4.49746	1	0	protein-coding
AXIN1	axin 1	H. spaiens	3	8.13189	8.13189	1	0	protein-coding
BAD	BCL2 associated agonist of cell death	H. spaiens	1	19.6363	14.9558	1	0	protein-coding
BAG1	BCL2 associated athanogene 1	H. spaiens	2	10.9336	-87.8472	1	0	protein-coding
BAIAP2	BAI1-associated protein 2	H. spaiens	3	1.02875	1.02875	0	0	protein-coding
BAK1	BCL2-antagonist/killer 1	H. spaiens	2	1.51496	-5.23964	1	0	protein-coding
BATF	basic leucine zipper transcription factor, ATF-like	H. spaiens	3	1.25041	1.25041	0	0	protein-coding
BAX	BCL2-associated X protein	H. spaiens	2	13.3701	8.8864	1	0	protein-coding
BBC3	BCL2 binding component 3	H. spaiens	2	9.88977	6.33039	1	0	protein-coding
BCAR1	breast cancer anti-estrogen resistance 1	H. spaiens	1	0	0	0	0	protein-coding
BCL10	B-cell CLL/lymphoma 10	H. spaiens	2	0.430068	-47.3576	1	0	protein-coding
BCL2	B-cell CLL/lymphoma 2	H. spaiens	1	0.389029	-0.627778	0	0	protein-coding
BCL2A1	BCL2-related protein A1	H. spaiens	3	1.07159	1.07159	0	0	protein-coding
BCL2L1	BCL2-like 1	H. spaiens	1	174.67	-112.351	1	0	protein-coding
BCL2L11	BCL2-like 11 (apoptosis facilitator)	H. spaiens	2	0.62154	0.296384	0	0	protein-coding
BCL2L2	BCL2-like 2	H. spaiens	3	17.4749	12.5693	1	0	protein-coding
BCL3	B-cell CLL/lymphoma 3	H. spaiens	2	1.01335	1.01335	0	0	protein-coding
BCL6	B-cell CLL/lymphoma 6	H. spaiens	2	1.48277	1.48277	0	0	protein-coding
BCOR	BCL6 corepressor	H. spaiens	3	3.54467	3.54467	0	0	protein-coding
BCR	breakpoint cluster region	H. spaiens	2	33.8203	-25.0333	1	0	protein-coding
BDKRB1	bradykinin receptor B1	H. spaiens	2	0	0	0	0	protein-coding
BDNF	brain-derived neurotrophic factor	H. spaiens	2	1.75099	1.75099	1	0	protein-coding
BECN1	beclin 1, autophagy related	H. spaiens	2	23.9544	-448.594	1	0	protein-coding
BET1	Bet1 golgi vesicular membrane trafficking protein	H. spaiens	3	20.3833	17.9804	1	0	protein-coding
BET1L	Bet1 golgi vesicular membrane trafficking protein like	H. spaiens	3	6.75436	-9.22735	1	0	protein-coding
BID	BH3 interacting domain death agonist	H. spaiens	2	9.15049	-26.9535	1	0	protein-coding
BIN1	bridging integrator 1	H. spaiens	2	1.77628	-264.711	0	0	protein-coding
BIRC2	baculoviral IAP repeat containing 2	H. spaiens	2	4.83125	-113.544	0	0	protein-coding
BLM	Bloom syndrome, RecQ helicase-like	H. spaiens	3	0	0	0	0	protein-coding
BRAF	B-Raf proto-oncogene, serine/threonine kinase	H. spaiens	1	1.15179	0.500514	1	0	protein-coding
BRK1	BRICK1, SCAR/WAVE actin-nucleating complex subunit	H. spaiens	3	0	0	1	0	protein-coding
BRMS1	breast cancer metastasis suppressor 1	H. spaiens	3	1.32853	-0.00190885	0	0	protein-coding
BTG1	B-cell translocation gene 1, anti-proliferative	H. spaiens	3	9.62722	1.71332	0	0	protein-coding
BTG2	BTG family member 2	H. spaiens	3	3.89688	3.29611	0	0	protein-coding
BTK	Bruton agammaglobulinemia tyrosine kinase	H. spaiens	3	32.2722	22.1919	1	0	protein-coding
BTRC	beta-transducin repeat containing E3 ubiquitin protein ligase	H. spaiens	2	0.869013	0.869013	0	0	protein-coding
BUB1	BUB1, mitotic checkpoint serine/threonine kinase	H. spaiens	3	0.570112	0.570112	0	0	protein-coding
BUB3	BUB3 mitotic checkpoint protein	H. spaiens	3	1.94687	0.829807	0	0	protein-coding
BUD31	BUD31 homolog	H. spaiens	3	4.57929	-5.10943	0	0	protein-coding
C1QBP	complement component 1, q subcomponent binding protein	H. spaiens	3	1.46391	1.46391	1	0	protein-coding
C3AR1	complement component 3a receptor 1	H. spaiens	2	0.831182	0.0872958	0	0	protein-coding
CAB39	calcium binding protein 39	H. spaiens	3	18.5916	-26.5478	1	0	protein-coding
CAB39L	calcium binding protein 39 like	H. spaiens	3	0	-1.19847	1	0	protein-coding
CABIN1	calcineurin binding protein 1	H. spaiens	3	2.22494	2.22494	0	0	protein-coding
CABLES1	Cdk5 and Abl enzyme substrate 1	H. spaiens	3	1.45066	1.45066	1	0	protein-coding
CAC	Cytosolic Calcium	H. spaiens	0	0	0	0	0	molecule
CALM1	calmodulin 1 (phosphorylase kinase, delta)	H. spaiens	2	62.1647	-24.184	1	0	protein-coding
CALM2	calmodulin 2 (phosphorylase kinase, delta)	H. spaiens	3	26.7284	-137.413	1	0	protein-coding
CALM3	calmodulin 3 (phosphorylase kinase, delta)	H. spaiens	2	974.441	595.174	1	0	protein-coding
CAMK1	calcium/calmodulin-dependent protein kinase I	H. spaiens	3	1.14305	-38.7444	1	0	protein-coding
CAMK2D	calcium/calmodulin-dependent protein kinase II delta	H. spaiens	2	1.90848	-1.18016	1	0	protein-coding
CAMK2G	calcium/calmodulin-dependent protein kinase II gamma	H. spaiens	2	2.00532	0.620719	1	0	protein-coding
CAMKK1	calcium/calmodulin-dependent protein kinase kinase 1, alpha	H. spaiens	3	0.648204	0.234998	0	0	protein-coding
CAMP	cathelicidin antimicrobial peptide	H. spaiens	-1	0.567799	0.567799	1	0	protein-coding
CAMP	Cyclic Adenosin Monophosphat	H. spaiens	0	0	0	1	0	molecule
CANT1	calcium activated nucleotidase 1	H. spaiens	2	1.75209	-3.61533	1	0	protein-coding
CANX	calnexin	H. spaiens	3	3.9806	-4.00323	1	0	protein-coding
CAP1	CAP, adenylate cyclase-associated protein 1 (yeast)	H. spaiens	3	97.959	-188.782	1	0	protein-coding
CAP2	CAP, adenylate cyclase-associated protein, 2 (yeast)	H. spaiens	3	0	-11.795	0	0	protein-coding
CAPN1	calpain 1, (mu/I) large subunit	H. spaiens	3	191.723	186.503	1	0	protein-coding
CAPN2	calpain 2, (m/II) large subunit	H. spaiens	1	77.9879	-0.68551	1	0	protein-coding
CAPNS1	calpain, small subunit 1	H. spaiens	2	100.678	-149.991	1	0	protein-coding
CAPZA1	capping protein (actin filament) muscle Z-line, alpha 1	H. spaiens	3	3.68146	-1.87903	1	0	protein-coding
CAPZA2	capping protein (actin filament) muscle Z-line, alpha 2	H. spaiens	3	66.3759	-8.95938	1	0	protein-coding
CAPZB	capping protein (actin filament) muscle Z-line, beta	H. spaiens	3	96.3054	-180.956	1	0	protein-coding
CARD11	caspase recruitment domain family member 11	H. spaiens	2	1.36504	1.36504	0	0	protein-coding
CARM1	coactivator associated arginine methyltransferase 1	H. spaiens	2	1.17111	-6.75265	1	0	protein-coding
CASC3	cancer susceptibility candidate 3	H. spaiens	3	2.87863	2.87863	0	0	protein-coding
CASP1	caspase 1	H. spaiens	3	3.90739	3.57654	0	0	protein-coding
CASP10	caspase 10	H. spaiens	3	0.424061	0.424061	0	1	protein-coding
CASP2	caspase 2	H. spaiens	2	3.72645	2.65724	1	0	protein-coding
CASP3	caspase 3	H. spaiens	1	7.02517	-85.8382	1	0	protein-coding
CASP7	caspase 7	H. spaiens	3	0.54017	0.54017	1	0	protein-coding
CASP8	caspase 8, apoptosis-related cysteine peptidase	H. spaiens	2	2.48133	2.48133	1	0	protein-coding
CASP9	caspase 9	H. spaiens	1	4.46272	4.07333	1	0	protein-coding
CAT	catalase	H. spaiens	3	2.69972	-338.434	1	0	protein-coding
CAV1	caveolin 1	H. spaiens	1	1.30219	0.678046	0	0	protein-coding
CBFB	core-binding factor, beta subunit	H. spaiens	3	1.07974	0.708208	1	0	protein-coding
CBL	Cbl proto-oncogene, E3 ubiquitin protein ligase	H. spaiens	1	5.21928	-4.65224	1	0	protein-coding
CBY1	chibby homolog 1 (Drosophila)	H. spaiens	2	0.991888	-9.27108	0	0	protein-coding
CCND1	cyclin D1	H. spaiens	2	0.895404	-2.75253	0	0	protein-coding
CCND2	cyclin D2	H. spaiens	2	0.516357	-0.404116	0	0	protein-coding
CCND3	cyclin D3	H. spaiens	2	426.015	58.2905	1	0	protein-coding
CCNG1	cyclin G1	H. spaiens	2	26.8974	18.94	0	0	protein-coding
CCNG2	cyclin G2	H. spaiens	3	1.25959	-13.6557	0	0	protein-coding
CCNI	cyclin I	H. spaiens	3	33.7419	-18.758	0	0	protein-coding
CCS	copper chaperone for superoxide dismutase	H. spaiens	3	16.6255	15.3263	1	0	protein-coding
CCT2	chaperonin containing TCP1, subunit 2 (beta)	H. spaiens	3	1.52768	-13.4703	1	0	protein-coding
CCT4	chaperonin containing TCP1, subunit 4 (delta)	H. spaiens	3	0.914594	0.16796	1	0	protein-coding
CCT5	chaperonin containing TCP1, subunit 5 (epsilon)	H. spaiens	3	3.0199	2.18123	1	0	protein-coding
CCT7	chaperonin containing TCP1, subunit 7 (eta)	H. spaiens	3	2.62707	-2.83816	1	0	protein-coding
CCT8	chaperonin containing TCP1, subunit 8 (theta)	H. spaiens	3	1.38164	-0.308953	1	0	protein-coding
CD14	CD14 molecule	H. spaiens	2	5.85976	5.85976	0	0	protein-coding
CD19	CD19 molecule	H. spaiens	2	1.49764	1.49764	0	0	protein-coding
CD22	CD22 molecule	H. spaiens	2	1.95407	1.95407	0	0	protein-coding
CD226	CD226 molecule	H. spaiens	3	121.824	-405.074	1	0	protein-coding
CD247	CD247 molecule	H. spaiens	2	3.96117	3.96117	0	0	protein-coding
CD28	CD28 molecule	H. spaiens	2	3.46588	-3.73536	0	0	protein-coding
CD2AP	CD2-associated protein	H. spaiens	2	1.38211	1.38211	1	0	protein-coding
CD36	CD36 molecule (thrombospondin receptor)	H. spaiens	3	30.7414	30.3335	1	0	protein-coding
CD3D	CD3d molecule, delta (CD3-TCR complex)	H. spaiens	3	1.5527	1.5527	0	0	protein-coding
CD3E	CD3e molecule, epsilon (CD3-TCR complex)	H. spaiens	3	1.86859	1.22443	0	0	protein-coding
CD4	CD4 molecule	H. spaiens	3	4.58929	4.58929	0	0	protein-coding
CD40	CD40 molecule, TNF receptor superfamily member 5	H. spaiens	3	3.38808	3.38808	1	0	protein-coding
CD44	CD44 molecule (Indian blood group)	H. spaiens	2	4.5538	-193.411	0	0	protein-coding
CD79A	CD79a molecule	H. spaiens	3	5.2545	5.2545	0	0	protein-coding
CD79B	CD79b molecule	H. spaiens	2	1.68167	1.68167	0	0	protein-coding
CD81	CD81 molecule	H. spaiens	3	3.53491	-316.834	1	0	protein-coding
CD86	CD86 molecule	H. spaiens	3	0.975237	0.975237	0	0	protein-coding
CD8A	CD8a molecule	H. spaiens	3	0.98016	0.98016	0	0	protein-coding
CD9	CD9 molecule	H. spaiens	2	153.157	-6928.54	1	0	protein-coding
CDA	cytidine deaminase	H. spaiens	3	1.68533	1.0009	0	0	protein-coding
CDC14B	cell division cycle 14B	H. spaiens	3	22.3507	22.3507	0	0	protein-coding
CDC16	cell division cycle 16	H. spaiens	2	9.31711	9.31711	1	0	protein-coding
CDC25B	cell division cycle 25B	H. spaiens	2	1.59177	1.59177	0	0	protein-coding
CDC26	cell division cycle 26	H. spaiens	3	0.437039	-3.85922	1	0	protein-coding
CDC27	cell division cycle 27	H. spaiens	2	1.11495	0.676557	1	0	protein-coding
CDC37	cell division cycle 37	H. spaiens	3	52.5502	13.6421	1	0	protein-coding
CDC45	cell division cycle 45	H. spaiens	3	0	0	1	0	protein-coding
CDC5L	cell division cycle 5 like	H. spaiens	3	1.52867	1.52867	0	0	protein-coding
CDC73	cell division cycle 73	H. spaiens	2	1.85121	1.48469	0	0	protein-coding
CDH15	cadherin 15, type 1, M-cadherin (myotubule)	H. spaiens	2	0	0	0	0	protein-coding
CDH17	cadherin 17, LI cadherin (liver-intestine)	H. spaiens	2	0	0	0	0	protein-coding
CDIPT	CDP-diacylglycerol--inositol 3-phosphatidyltransferase	H. spaiens	3	8.06593	8.06593	1	0	protein-coding
CDK3	cyclin-dependent kinase 3	H. spaiens	2	0	0	0	0	protein-coding
CDK4	cyclin-dependent kinase 4	H. spaiens	2	1.09591	1.09591	0	0	protein-coding
CDK5	cyclin-dependent kinase 5	H. spaiens	2	0	-4.7632	1	0	protein-coding
CDK6	cyclin-dependent kinase 6	H. spaiens	2	2.87946	1.79049	0	0	protein-coding
CDK9	cyclin-dependent kinase 9	H. spaiens	3	4.91197	-1.56704	0	0	protein-coding
CDKN1A	cyclin-dependent kinase inhibitor 1A (p21, Cip1)	H. spaiens	1	266.505	264.23	1	0	protein-coding
CDKN1B	cyclin-dependent kinase inhibitor 1B (p27, Kip1)	H. spaiens	1	2.36254	-3.23494	1	0	protein-coding
CDKN2B	cyclin-dependent kinase inhibitor 2B (p15, inhibits CDK4)	H. spaiens	2	3.7305	3.1077	0	0	protein-coding
CDKN2C	cyclin-dependent kinase inhibitor 2C (p18, inhibits CDK4)	H. spaiens	2	4.04788	4.04788	0	0	protein-coding
CDKN2D	cyclin-dependent kinase inhibitor 2D (p19, inhibits CDK4)	H. spaiens	3	510.081	506.208	1	0	protein-coding
CDS2	CDP-diacylglycerol synthase 2	H. spaiens	2	6.48161	-72.8245	1	0	protein-coding
CEBPA	CCAAT/enhancer binding protein (C/EBP), alpha	H. spaiens	3	0.793046	-5.87263	0	0	protein-coding
CEBPB	CCAAT/enhancer binding protein (C/EBP), beta	H. spaiens	3	3.95209	3.95209	0	0	protein-coding
CELLSHAPE	the cellshape is altered	H. spaiens	0	0	0	0	0	macroscopic
CENPE	centromere protein E	H. spaiens	3	0	0	0	0	protein-coding
CEP135	centrosomal protein 135kDa	H. spaiens	3	0.350246	-0.210808	0	0	protein-coding
CEP63	centrosomal protein 63kDa	H. spaiens	3	0.497091	-0.146333	0	0	protein-coding
CEP78	centrosomal protein 78kDa	H. spaiens	3	0.787472	0.787472	0	0	protein-coding
CEPT1	choline/ethanolamine phosphotransferase 1	H. spaiens	2	0.716179	-2.95727	0	0	protein-coding
CFL1	cofilin 1 (non-muscle)	H. spaiens	3	339.557	-513.683	1	0	protein-coding
CFL2	cofilin 2 (muscle)	H. spaiens	3	0	-12.7361	1	0	protein-coding
CFLAR	CASP8 and FADD like apoptosis regulator	H. spaiens	2	11.4628	-18.2777	0	0	protein-coding
CGN	cingulin	H. spaiens	3	0	0	0	0	protein-coding
CHD4	chromodomain helicase DNA binding protein 4	H. spaiens	3	6.1186	1.95953	0	0	protein-coding
CHEK2	checkpoint kinase 2	H. spaiens	2	0.375837	-4.94422	0	0	protein-coding
CHMP1A	charged multivesicular body protein 1A	H. spaiens	3	14.2191	-41.756	1	0	protein-coding
CHMP1B	charged multivesicular body protein 1B	H. spaiens	3	20.0898	-1.60511	1	0	protein-coding
CHMP2A	charged multivesicular body protein 2A	H. spaiens	3	10.5934	1.83294	1	0	protein-coding
CHMP2B	charged multivesicular body protein 2B	H. spaiens	3	1.75633	0.262604	1	0	protein-coding
CHMP4B	charged multivesicular body protein 4B	H. spaiens	2	29.9706	-173.462	1	0	protein-coding
CHMP4C	charged multivesicular body protein 4C	H. spaiens	3	0.942643	0.942643	0	0	protein-coding
CHMP5	charged multivesicular body protein 5	H. spaiens	3	7.51385	-122.138	1	0	protein-coding
CHMP6	charged multivesicular body protein 6	H. spaiens	3	21.5732	19.1815	1	0	protein-coding
CHMP7	charged multivesicular body protein 7	H. spaiens	3	0.721087	-1.09763	1	0	protein-coding
CHP1	calcineurin-like EF-hand protein 1	H. spaiens	3	0	0	1	0	protein-coding
CHUK	conserved helix-loop-helix ubiquitous kinase	H. spaiens	1	1.16128	-14.5755	1	0	protein-coding
CIITA	class II, major histocompatibility complex, transactivator	H. spaiens	2	1.69202	1.69202	0	0	protein-coding
CISH	cytokine inducible SH2-containing protein	H. spaiens	3	0.381934	0.381934	0	0	protein-coding
CITED2	Cbp/p300-interacting transactivator, with Glu/Asp rich carboxy-terminal domain, 2	H. spaiens	2	2.04309	0.661884	0	0	protein-coding
CKAP5	cytoskeleton associated protein 5	H. spaiens	2	1.92753	1.61373	1	0	protein-coding
CKS2	CDC28 protein kinase regulatory subunit 2	H. spaiens	3	1.55228	1.55228	0	0	protein-coding
CLASP1	cytoplasmic linker associated protein 1	H. spaiens	3	1.03947	1.03947	1	0	protein-coding
CLASP2	cytoplasmic linker associated protein 2	H. spaiens	3	0.352623	-0.0215883	1	0	protein-coding
CLINT1	clathrin interactor 1	H. spaiens	3	7.04051	-6.26516	1	0	protein-coding
CLIP1	CAP-Gly domain containing linker protein 1	H. spaiens	3	13.4865	13.4865	1	0	protein-coding
CLTA	clathrin, light chain A	H. spaiens	3	10.851	6.05651	1	0	protein-coding
CLTB	clathrin, light chain B	H. spaiens	3	7.76808	7.07994	1	0	protein-coding
CLTC	clathrin, heavy chain (Hc)	H. spaiens	2	5.69038	1.45464	1	0	protein-coding
CLU	clusterin	H. spaiens	3	0	-3630.84	1	0	protein-coding
CMPK1	cytidine monophosphate (UMP-CMP) kinase 1, cytosolic	H. spaiens	3	145.623	132.05	1	0	protein-coding
CNOT4	CCR4-NOT transcription complex subunit 4	H. spaiens	3	0.772786	0.0919978	1	0	protein-coding
CNOT7	CCR4-NOT transcription complex subunit 7	H. spaiens	3	1.49952	-7.74302	1	0	protein-coding
CNOT8	CCR4-NOT transcription complex subunit 8	H. spaiens	3	3.19169	0.0630718	0	0	protein-coding
COMMD1	copper metabolism (Murr1) domain containing 1	H. spaiens	3	0.923469	-2.54019	1	0	protein-coding
COPS2	COP9 signalosome subunit 2	H. spaiens	3	2.29329	-3.52267	1	0	protein-coding
COPS3	COP9 signalosome subunit 3	H. spaiens	3	3.98661	-2.32565	1	0	protein-coding
COPS4	COP9 signalosome subunit 4	H. spaiens	3	3.22191	-2.84871	1	0	protein-coding
COPS5	COP9 signalosome subunit 5	H. spaiens	2	4.04738	1.37246	1	0	protein-coding
COPS6	COP9 signalosome subunit 6	H. spaiens	3	3.19031	-1.79423	1	0	protein-coding
COPS7A	COP9 signalosome subunit 7A	H. spaiens	3	1.03456	0.0675809	1	0	protein-coding
COPS7B	COP9 signalosome subunit 7B	H. spaiens	3	2.28965	2.28965	1	0	protein-coding
COPS8	COP9 signalosome subunit 8	H. spaiens	3	0.938803	-8.35834	1	0	protein-coding
CORO1A	coronin, actin binding protein, 1A	H. spaiens	3	16.0725	14.4666	1	0	protein-coding
CORO1B	coronin, actin binding protein, 1B	H. spaiens	3	11.7899	-29.3942	1	0	protein-coding
CORO1C	coronin, actin binding protein, 1C	H. spaiens	3	73.4571	52.1502	1	0	protein-coding
COX2	cytochrome c oxidase subunit II	H. spaiens	3	0	0	1	0	protein-coding
COX4I1	cytochrome c oxidase subunit IV isoform 1	H. spaiens	3	36.2701	-74.7266	1	0	protein-coding
COX6B1	cytochrome c oxidase subunit VIb polypeptide 1 (ubiquitous)	H. spaiens	3	57.6539	-178.504	1	0	protein-coding
CPSF2	cleavage and polyadenylation specific factor 2	H. spaiens	3	1.8639	0.761646	0	0	protein-coding
CPSF4	cleavage and polyadenylation specific factor 4	H. spaiens	3	0.652634	0.652634	0	0	protein-coding
CPT1A	carnitine palmitoyltransferase 1A (liver)	H. spaiens	3	7.4555	5.09926	1	0	protein-coding
CPT2	carnitine palmitoyltransferase 2	H. spaiens	3	0	-3.05574	1	0	protein-coding
CRADD	CASP2 and RIPK1 domain containing adaptor with death domain	H. spaiens	3	1.43636	-0.62451	1	0	protein-coding
CREB1	cAMP responsive element binding protein 1	H. spaiens	1	1.81102	1.22268	0	0	protein-coding
CREBBP	CREB binding protein	H. spaiens	1	3.11272	2.51739	0	0	protein-coding
CRLS1	cardiolipin synthase 1	H. spaiens	3	6.60706	6.01801	0	0	protein-coding
CRNKL1	crooked neck pre-mRNA splicing factor 1	H. spaiens	3	0.781681	0.172268	0	0	protein-coding
CRTC1	CREB regulated transcription coactivator 1	H. spaiens	2	0.5412	-3.44692	0	0	protein-coding
CRY1	cryptochrome circadian clock 1	H. spaiens	3	0.952019	0.952019	0	0	protein-coding
CRY2	cryptochrome circadian clock 2	H. spaiens	3	0.506281	0.506281	0	0	protein-coding
CS	citrate synthase	H. spaiens	3	1.66908	1.0451	1	0	protein-coding
CSF2RB	colony stimulating factor 2 receptor, beta, low-affinity (granulocyte-macrophage)	H. spaiens	3	1.82949	1.82949	0	0	protein-coding
CSK	c-src tyrosine kinase	H. spaiens	1	39.7604	-11.1681	1	0	protein-coding
CSNK1A1	casein kinase 1, alpha 1	H. spaiens	2	7.75118	-0.185051	1	0	protein-coding
CSNK1D	casein kinase 1, delta	H. spaiens	2	2.53223	-11.4104	0	0	protein-coding
CSNK1E	casein kinase 1, epsilon	H. spaiens	2	0.560327	-25.4712	0	0	protein-coding
CSNK1G2	casein kinase 1, gamma 2	H. spaiens	3	8.606	-63.1336	0	0	protein-coding
CSNK2A2	casein kinase 2, alpha prime polypeptide	H. spaiens	2	2.2283	1.83821	1	0	protein-coding
CSNK2B	casein kinase 2, beta polypeptide	H. spaiens	3	8.52389	-16.7255	1	0	protein-coding
CTBP1	C-terminal binding protein 1	H. spaiens	3	10.4732	-29.3263	1	0	protein-coding
CTNNA1	catenin alpha 1	H. spaiens	2	12.7797	-88.5267	1	0	protein-coding
CTNNB1	catenin beta 1	H. spaiens	1	5.33921	-14.1065	1	0	protein-coding
CTNND1	catenin delta 1	H. spaiens	1	0.554841	0.554841	1	0	protein-coding
CTR9	CTR9 homolog, Paf1/RNA polymerase II complex component	H. spaiens	3	5.17651	5.17651	0	0	protein-coding
CTTN	cortactin	H. spaiens	1	234.565	219.597	1	0	protein-coding
CUL2	cullin 2	H. spaiens	2	0.5783	0.5783	1	0	protein-coding
CUL3	cullin 3	H. spaiens	3	1.56925	-8.61358	1	0	protein-coding
CUL4A	cullin 4A	H. spaiens	3	1.19463	0.793546	1	0	protein-coding
CUL4B	cullin 4B	H. spaiens	3	2.92872	-5.09944	1	0	protein-coding
CUL5	cullin 5	H. spaiens	3	0.582307	-0.740842	1	0	protein-coding
CWC27	CWC27 spliceosome-associated protein homolog	H. spaiens	3	0.432136	0.432136	0	0	protein-coding
CXCL3	chemokine (C-X-C motif) ligand 3	H. spaiens	1	19.6805	17.2317	1	0	protein-coding
CXCL5	chemokine (C-X-C motif) ligand 5	H. spaiens	2	121.128	101.314	1	0	protein-coding
CXCR2	chemokine (C-X-C motif) receptor 2	H. spaiens	3	1.17308	1.17308	0	0	protein-coding
CYCS	cytochrome c, somatic	H. spaiens	2	12.0474	12.0474	1	0	protein-coding
CYFIP2	cytoplasmic FMR1 interacting protein 2	H. spaiens	3	1.8495	1.19591	1	0	protein-coding
CYLD	cylindromatosis (turban tumor syndrome)	H. spaiens	3	1.86699	-3.86496	1	0	protein-coding
DAAM1	dishevelled associated activator of morphogenesis 1	H. spaiens	3	3.52897	-2.94487	1	0	protein-coding
DACT1	dishevelled-binding antagonist of beta-catenin 1	H. spaiens	3	0	0	0	0	protein-coding
DAG	Diacylglycerol	H. spaiens	0	0	0	0	0	molecule
DAG1	dystroglycan 1	H. spaiens	3	5.48406	4.10131	1	0	protein-coding
DAPK1	death-associated protein kinase 1	H. spaiens	3	0.909819	-14.6036	0	0	protein-coding
DAPP1	dual adaptor of phosphotyrosine and 3-phosphoinositides	H. spaiens	1	88.2931	37.8702	1	0	protein-coding
DAXX	death-domain associated protein	H. spaiens	2	2.33124	2.33124	0	0	protein-coding
DBI	diazepam binding inhibitor (GABA receptor modulator, acyl-CoA binding protein)	H. spaiens	3	4.65864	-19.4675	1	0	protein-coding
DBNL	drebrin-like	H. spaiens	3	74.122	68.8497	1	0	protein-coding
DCAF7	DDB1 and CUL4 associated factor 7	H. spaiens	2	3.45986	0.656993	1	0	protein-coding
DCPS	decapping enzyme, scavenger	H. spaiens	2	0.442764	-1.06471	0	0	protein-coding
DCTD	dCMP deaminase	H. spaiens	3	5.14697	5.14697	1	0	protein-coding
DCTN1	dynactin subunit 1	H. spaiens	3	2.39466	-11.3788	1	0	protein-coding
DCTN2	dynactin subunit 2	H. spaiens	3	22.0038	-14.6011	1	0	protein-coding
DCTN3	dynactin subunit 3	H. spaiens	3	3.31245	-7.78317	1	0	protein-coding
DCTN6	dynactin subunit 6	H. spaiens	3	1.83854	-4.85034	1	0	protein-coding
DCUN1D1	DCN1, defective in cullin neddylation 1, domain containing 1	H. spaiens	3	2.13736	-1.67751	1	0	protein-coding
DDX19A	DEAD (Asp-Glu-Ala-Asp) box polypeptide 19A	H. spaiens	3	0.312926	-0.0197741	1	0	protein-coding
DDX19B	DEAD (Asp-Glu-Ala-Asp) box polypeptide 19B	H. spaiens	3	0	0	1	0	protein-coding
DDX3X	DEAD (Asp-Glu-Ala-Asp) box helicase 3, X-linked	H. spaiens	3	4.50771	3.60096	1	0	protein-coding
DDX58	DEAD (Asp-Glu-Ala-Asp) box polypeptide 58	H. spaiens	3	0.413296	-0.127244	1	0	protein-coding
DEPDC5	DEP domain containing 5	H. spaiens	3	0.522313	0.121947	0	0	protein-coding
DERL1	derlin 1	H. spaiens	3	2.69637	-549.798	1	0	protein-coding
DERL2	derlin 2	H. spaiens	3	2.97242	1.62092	0	0	protein-coding
DFFA	DNA fragmentation factor, 45kDa, alpha polypeptide	H. spaiens	2	0.321279	-0.555483	1	0	protein-coding
DGKA	diacylglycerol kinase alpha	H. spaiens	3	2.38844	0.0562189	1	0	protein-coding
DGKE	diacylglycerol kinase, epsilon 64kDa	H. spaiens	3	0.339929	0.339929	1	0	protein-coding
DGKG	diacylglycerol kinase gamma	H. spaiens	3	8.00626	0.752201	1	0	protein-coding
DGKQ	diacylglycerol kinase theta	H. spaiens	3	1.13787	1.13787	1	0	protein-coding
DGKZ	diacylglycerol kinase, zeta	H. spaiens	3	6.21845	-90.3046	1	0	protein-coding
DHDDS	dehydrodolichyl diphosphate synthase subunit	H. spaiens	3	0.630311	0.630311	0	0	protein-coding
DHX36	DEAH (Asp-Glu-Ala-His) box polypeptide 36	H. spaiens	3	0.62664	0.62664	0	0	protein-coding
DHX38	DEAH (Asp-Glu-Ala-His) box polypeptide 38	H. spaiens	3	2.01414	1.4708	0	0	protein-coding
DHX8	DEAH (Asp-Glu-Ala-His) box polypeptide 8	H. spaiens	3	1.12807	0.465558	0	0	protein-coding
DHX9	DEAH (Asp-Glu-Ala-His) box helicase 9	H. spaiens	3	1.54726	0.0750302	1	0	protein-coding
DIABLO	diablo, IAP-binding mitochondrial protein	H. spaiens	3	0	-0.720508	1	0	protein-coding
DIAPH1	diaphanous related formin 1	H. spaiens	2	92.7655	92.7655	1	0	protein-coding
DIAPH3	diaphanous related formin 3	H. spaiens	2	0	0	0	0	protein-coding
DIMT1	DIM1 dimethyladenosine transferase 1 homolog	H. spaiens	3	0	-0.751731	0	0	protein-coding
DLG1	discs, large homolog 1 (Drosophila)	H. spaiens	2	2.8733	-3.7166	1	0	protein-coding
DLG3	discs, large homolog 3 (Drosophila)	H. spaiens	2	0	0	1	0	protein-coding
DMAP1	DNA methyltransferase 1 associated protein 1	H. spaiens	3	0.749541	0.749541	0	0	protein-coding
DNAJC6	DnaJ heat shock protein family (Hsp40) member C6	H. spaiens	3	2.13249	2.13249	1	0	protein-coding
DNAL4	dynein, axonemal, light chain 4	H. spaiens	3	2.75588	2.75588	0	0	protein-coding
DNM1	dynamin 1	H. spaiens	1	9.9656	9.9656	1	0	protein-coding
DNM1L	dynamin 1-like	H. spaiens	3	14.9679	-1.43884	1	0	protein-coding
DNM2	dynamin 2	H. spaiens	2	7.77648	-25.0964	1	0	protein-coding
DOCK2	dedicator of cytokinesis 2	H. spaiens	3	2.40114	2.40114	1	0	protein-coding
DOCK5	dedicator of cytokinesis 5	H. spaiens	3	2.59101	-3.67153	1	0	protein-coding
DOK1	docking protein 1	H. spaiens	1	18.1796	-9.59159	1	0	protein-coding
DPYSL2	dihydropyrimidinase like 2	H. spaiens	3	1.84091	1.48433	1	0	protein-coding
DPYSL3	dihydropyrimidinase like 3	H. spaiens	3	0	0	0	0	protein-coding
DSTN	destrin (actin depolymerizing factor)	H. spaiens	3	11.9288	-135.027	1	0	protein-coding
DTX1	deltex 1, E3 ubiquitin ligase	H. spaiens	3	0.367876	0.367876	0	0	protein-coding
DTX2	deltex 2, E3 ubiquitin ligase	H. spaiens	3	0	-0.781069	0	0	protein-coding
DTYMK	deoxythymidylate kinase	H. spaiens	3	0	0	1	0	protein-coding
DUSP1	dual specificity phosphatase 1	H. spaiens	3	18.6552	18.1555	0	0	protein-coding
DUSP10	dual specificity phosphatase 10	H. spaiens	3	0.33066	-2.13302	0	0	protein-coding
DUSP16	dual specificity phosphatase 16	H. spaiens	3	0.58599	-5.63911	0	0	protein-coding
DUSP6	dual specificity phosphatase 6	H. spaiens	3	1.5309	1.5309	0	0	protein-coding
DVL1	dishevelled segment polarity protein 1	H. spaiens	2	1.07992	0.704806	0	0	protein-coding
DVL3	dishevelled segment polarity protein 3	H. spaiens	3	3.29241	2.95706	0	0	protein-coding
DYNC1H1	dynein, cytoplasmic 1, heavy chain 1	H. spaiens	2	1.50511	-2.03183	1	0	protein-coding
DYNC1I1	dynein, cytoplasmic 1, intermediate chain 1	H. spaiens	3	3.41231	3.41231	0	0	protein-coding
DYNC1I2	dynein, cytoplasmic 1, intermediate chain 2	H. spaiens	3	1.73915	-11.2486	1	0	protein-coding
DYNC1LI1	dynein, cytoplasmic 1, light intermediate chain 1	H. spaiens	3	1.82864	1.17538	1	0	protein-coding
DYNC1LI2	dynein, cytoplasmic 1, light intermediate chain 2	H. spaiens	3	0.825924	-4.57844	1	0	protein-coding
DYNC2H1	dynein, cytoplasmic 2, heavy chain 1	H. spaiens	2	0	0	1	0	protein-coding
DYNLL1	dynein, light chain, LC8-type 1	H. spaiens	3	189.648	180.195	1	0	protein-coding
DYNLL2	dynein, light chain, LC8-type 2	H. spaiens	3	109.633	56.2157	1	0	protein-coding
DYNLT1	dynein, light chain, Tctex-type 1	H. spaiens	3	4.0324	4.0324	1	0	protein-coding
DYRK1A	dual specificity tyrosine-(Y)-phosphorylation regulated kinase 1A	H. spaiens	1	4.88119	-11.5167	1	0	protein-coding
DYRK1B	dual specificity tyrosine-(Y)-phosphorylation regulated kinase 1B	H. spaiens	1	0.992551	-0.26576	0	0	protein-coding
E2F1	E2F transcription factor 1	H. spaiens	3	23.9319	22.7482	0	0	protein-coding
E2F3	E2F transcription factor 3	H. spaiens	3	3.08157	2.05831	0	0	protein-coding
E2F4	E2F transcription factor 4, p107/p130-binding	H. spaiens	3	1.90572	1.22611	0	0	protein-coding
EDNRB	endothelin receptor type B	H. spaiens	2	0	0	0	0	protein-coding
EEF2K	eukaryotic elongation factor 2 kinase	H. spaiens	2	1.77203	1.34195	0	0	protein-coding
EGLN1	egl-9 family hypoxia-inducible factor 1	H. spaiens	2	0	0	0	0	protein-coding
EGLN2	egl-9 family hypoxia-inducible factor 2	H. spaiens	2	22.6807	15.8525	0	0	protein-coding
EGLN3	egl-9 family hypoxia-inducible factor 3	H. spaiens	2	8.16398	5.62389	0	0	protein-coding
EGR1	early growth response 1	H. spaiens	2	1.84305	1.84305	0	0	protein-coding
EID1	EP300 interacting inhibitor of differentiation 1	H. spaiens	3	51.5825	47.5607	0	0	protein-coding
EIF2AK2	eukaryotic translation initiation factor 2 alpha kinase 2	H. spaiens	3	0.348164	0.348164	1	0	protein-coding
EIF4A3	eukaryotic translation initiation factor 4A3	H. spaiens	3	1.29463	1.29463	0	0	protein-coding
EIF4B	eukaryotic translation initiation factor 4B	H. spaiens	2	1.10595	-2.6384	1	0	protein-coding
EIF4EBP1	eukaryotic translation initiation factor 4E binding protein 1	H. spaiens	1	1.99772	-274.243	1	0	protein-coding
EIF4EBP2	eukaryotic translation initiation factor 4E binding protein 2	H. spaiens	2	11.2097	7.27821	0	0	protein-coding
EIF4EBP3	eukaryotic translation initiation factor 4E binding protein 3	H. spaiens	1	1.68533	1.32178	0	0	protein-coding
EIF4H	eukaryotic translation initiation factor 4H	H. spaiens	3	3.04489	1.26775	1	0	protein-coding
EIF5	eukaryotic translation initiation factor 5	H. spaiens	3	8.28055	-3.73079	1	0	protein-coding
ELAVL1	ELAV like RNA binding protein 1	H. spaiens	1	8.6697	-3.45328	1	0	protein-coding
ELK1	ELK1, member of ETS oncogene family	H. spaiens	3	1.4064	-1.62875	0	0	protein-coding
ELK4	ELK4, ETS-domain protein (SRF accessory protein 1)	H. spaiens	3	0.505892	-5.31009	0	0	protein-coding
ELMO1	engulfment and cell motility 1	H. spaiens	2	6.16342	1.1237	1	0	protein-coding
ELMO2	engulfment and cell motility 2	H. spaiens	2	2.62933	2.62933	1	0	protein-coding
ENTPD4	ectonucleoside triphosphate diphosphohydrolase 4	H. spaiens	2	1.45403	-3.42486	0	0	protein-coding
ENTPD5	ectonucleoside triphosphate diphosphohydrolase 5	H. spaiens	2	2.28848	1.4185	0	0	protein-coding
EP300	E1A binding protein p300	H. spaiens	1	2.4646	1.02932	0	0	protein-coding
EP400	E1A binding protein p400	H. spaiens	3	0.465875	-3.40561	0	0	protein-coding
EPAS1	endothelial PAS domain protein 1	H. spaiens	2	0.831063	0.173861	0	0	protein-coding
EPC1	enhancer of polycomb homolog 1 (Drosophila)	H. spaiens	3	0.38785	-0.711098	0	0	protein-coding
EPC2	enhancer of polycomb homolog 2 (Drosophila)	H. spaiens	3	0.88014	-0.429906	0	0	protein-coding
EPHB2	EPH receptor B2	H. spaiens	3	0	-1.57145	1	0	protein-coding
EPN1	epsin 1	H. spaiens	2	12.968	-27.8349	1	0	protein-coding
EPN2	epsin 2	H. spaiens	3	0	0	0	0	protein-coding
EPOR	erythropoietin receptor	H. spaiens	3	21.64	14.6379	0	0	protein-coding
EPS15	epidermal growth factor receptor pathway substrate 15	H. spaiens	2	4.02791	-6.91824	1	0	protein-coding
EPS15L1	epidermal growth factor receptor pathway substrate 15-like 1	H. spaiens	3	10.44	10.44	1	0	protein-coding
ERBB2	erb-b2 receptor tyrosine kinase 2	H. spaiens	1	0.52167	0.52167	0	0	protein-coding
ERBB2IP	erbb2 interacting protein	H. spaiens	2	5.89964	-28.1528	1	0	protein-coding
ERCC3	excision repair cross-complementation group 3	H. spaiens	3	1.46191	0.611532	0	0	protein-coding
ERN1	endoplasmic reticulum to nucleus signaling 1	H. spaiens	3	2.67227	1.93086	0	0	protein-coding
ESR2	estrogen receptor 2 (ER beta)	H. spaiens	1	0	0	0	0	protein-coding
ETS1	v-ets avian erythroblastosis virus E26 oncogene homolog 1	H. spaiens	3	4.49777	3.75451	0	0	protein-coding
ETS2	v-ets avian erythroblastosis virus E26 oncogene homolog 2	H. spaiens	2	3.87199	3.87199	0	0	protein-coding
EXOC1	exocyst complex component 1	H. spaiens	3	0.517007	0.106166	1	0	protein-coding
EXOC2	exocyst complex component 2	H. spaiens	3	0.46348	-0.335774	1	0	protein-coding
EXOC3	exocyst complex component 3	H. spaiens	3	2.33017	2.33017	1	0	protein-coding
EXOC3L4	exocyst complex component 3-like 4	H. spaiens	3	0	0	1	0	protein-coding
EXOC4	exocyst complex component 4	H. spaiens	3	3.27866	-14.5778	1	0	protein-coding
EXOC5	exocyst complex component 5	H. spaiens	3	1.28216	-0.411785	1	0	protein-coding
EXOC6	exocyst complex component 6	H. spaiens	3	0.516264	-27.5007	1	0	protein-coding
EXOC7	exocyst complex component 7	H. spaiens	2	2.79847	2.30852	1	0	protein-coding
EXOSC4	exosome component 4	H. spaiens	3	11.7594	11.7594	0	0	protein-coding
EZH1	enhancer of zeste 1 polycomb repressive complex 2 subunit	H. spaiens	3	1.0864	-0.743141	0	0	protein-coding
EZH2	enhancer of zeste 2 polycomb repressive complex 2 subunit	H. spaiens	3	1.97235	1.30421	0	0	protein-coding
EZR	ezrin	H. spaiens	1	1.88439	1.88439	1	0	protein-coding
F11	coagulation factor XI	H. spaiens	3	0	0	0	0	protein-coding
F2	coagulation factor II (thrombin)	H. spaiens	3	0	0	1	0	protein-coding
F2RL2	coagulation factor II (thrombin) receptor-like 2	H. spaiens	3	0	-266.113	0	0	protein-coding
FADD	Fas associated via death domain	H. spaiens	3	3.25167	-0.776428	1	0	protein-coding
FADS1	fatty acid desaturase 1	H. spaiens	3	4.55885	4.55885	0	0	protein-coding
FARS2	phenylalanyl-tRNA synthetase 2, mitochondrial	H. spaiens	3	2.55447	0.907778	1	0	protein-coding
FAS	Fas cell surface death receptor	H. spaiens	3	0.33406	-1.31262	0	0	protein-coding
FBLIM1	filamin binding LIM protein 1	H. spaiens	3	0	0	0	0	protein-coding
FBXW11	F-box and WD repeat domain containing 11	H. spaiens	2	3.8967	-16.1769	0	0	protein-coding
FBXW7	F-box and WD repeat domain containing 7	H. spaiens	3	0.578336	0.0175798	0	0	protein-coding
FCER1A	Fc fragment of IgE, high affinity I, receptor for; alpha polypeptide	H. spaiens	3	0.579151	0.579151	0	0	protein-coding
FCER1G	Fc fragment of IgE, high affinity I, receptor for; gamma polypeptide	H. spaiens	2	124.46	-290.581	1	0	protein-coding
FCGR2A	Fc fragment of IgG, low affinity IIa, receptor (CD32)	H. spaiens	1	6.18669	6.18669	1	0	protein-coding
FCGR2C	Fc fragment of IgG, low affinity IIc, receptor for (CD32) (gene/pseudogene)	H. spaiens	1	0.314721	0.314721	1	0	protein-coding
FDPS	farnesyl diphosphate synthase	H. spaiens	3	2.83606	2.83606	1	0	protein-coding
FEN1	flap structure-specific endonuclease 1	H. spaiens	3	0.422649	0.422649	0	0	protein-coding
FER	fer (fps/fes related) tyrosine kinase	H. spaiens	2	0.767939	0.767939	1	0	protein-coding
FERMT1	fermitin family member 1	H. spaiens	2	0	0	0	0	protein-coding
FERMT2	fermitin family member 2	H. spaiens	2	0	0	1	0	protein-coding
FERMT3	fermitin family member 3	H. spaiens	2	696.357	-678.339	1	0	protein-coding
FFAR3	free fatty acid receptor 3	H. spaiens	3	0.573757	0.573757	0	0	protein-coding
FGF2	fibroblast growth factor 2 (basic)	H. spaiens	2	1.80249	1.80249	0	0	protein-coding
FGFR1	fibroblast growth factor receptor 1	H. spaiens	2	0	0	0	0	protein-coding
FGFR1OP2	FGFR1 oncogene partner 2	H. spaiens	3	5.96371	-191.529	1	0	protein-coding
FGFR2	fibroblast growth factor receptor 2	H. spaiens	2	0	0	0	0	protein-coding
FGFR3	fibroblast growth factor receptor 3	H. spaiens	2	0	0	0	0	protein-coding
FGFR4	fibroblast growth factor receptor 4	H. spaiens	3	0	0	0	0	protein-coding
FGR	FGR proto-oncogene, Src family tyrosine kinase	H. spaiens	2	7.27213	6.84496	1	0	protein-coding
FH	fumarate hydratase	H. spaiens	3	0.337911	0.337911	1	0	protein-coding
FHL2	four and a half LIM domains 2	H. spaiens	3	19.4322	19.4322	1	0	protein-coding
FIS1	fission, mitochondrial 1	H. spaiens	2	14.7942	-130.894	1	0	protein-coding
FKBP1A	FK506 binding protein 1A	H. spaiens	2	53.4452	-163.453	1	0	protein-coding
FKBP1B	FK506 binding protein 1B	H. spaiens	2	10.29	8.37443	1	0	protein-coding
FKBP8	FK506 binding protein 8	H. spaiens	2	361.622	86.1718	1	0	protein-coding
FLII	flightless I actin binding protein	H. spaiens	3	30.8388	-1.00567	1	0	protein-coding
FLT1	fms-related tyrosine kinase 1	H. spaiens	2	0	-0.622826	0	0	protein-coding
FN1	fibronectin 1	H. spaiens	2	0	0	1	0	protein-coding
FNBP1	formin binding protein 1	H. spaiens	3	1.40527	-45.1946	0	0	protein-coding
FNBP1L	formin binding protein 1-like	H. spaiens	3	4.64071	4.10391	1	0	protein-coding
FNTA	farnesyltransferase, CAAX box, alpha	H. spaiens	3	0.641901	-2.55448	1	0	protein-coding
FNTB	farnesyltransferase, CAAX box, beta	H. spaiens	2	5.66477	-7.14358	1	0	protein-coding
FOSB	FBJ murine osteosarcoma viral oncogene homolog B	H. spaiens	3	1.52373	1.52373	0	0	protein-coding
FOSL1	FOS-like antigen 1	H. spaiens	2	0.919294	0.919294	0	0	protein-coding
FOSL2	FOS-like antigen 2	H. spaiens	3	5.44722	4.98839	0	0	protein-coding
FOXO1	forkhead box O1	H. spaiens	1	1.89386	1.89386	0	0	protein-coding
FOXO3	forkhead box O3	H. spaiens	1	2.94288	-3.1813	0	0	protein-coding
FOXO4	forkhead box O4	H. spaiens	1	18.7914	17.324	0	0	protein-coding
FURIN	furin (paired basic amino acid cleaving enzyme)	H. spaiens	3	101.319	86.2682	1	0	protein-coding
FYB	FYN binding protein	H. spaiens	3	40.6337	-125.449	1	0	protein-coding
FZR1	fizzy/cell division cycle 20 related 1	H. spaiens	3	2.05793	-0.989982	0	0	protein-coding
GAB1	GRB2 associated binding protein 1	H. spaiens	1	0.772328	-11.2553	0	0	protein-coding
GAB2	GRB2 associated binding protein 2	H. spaiens	2	3.48782	-7.14437	0	0	protein-coding
GABARAP	GABA(A) receptor-associated protein	H. spaiens	3	37.0804	-96.3017	1	0	protein-coding
GABARAPL1	GABA(A) receptor-associated protein like 1	H. spaiens	3	7.42502	-223.15	0	0	protein-coding
GABARAPL2	GABA(A) receptor-associated protein like 2	H. spaiens	3	124.88	68.8543	1	0	protein-coding
GAK	cyclin G associated kinase	H. spaiens	3	2.91584	-3.77238	1	0	protein-coding
GART	phosphoribosylglycinamide formyltransferase, phosphoribosylglycinamide synthetase, phosphoribosylaminoimidazole synthetase	H. spaiens	3	0.539493	0.539493	1	0	protein-coding
GATA1	GATA binding protein 1 (globin transcription factor 1)	H. spaiens	1	27.346	-47.8409	0	0	protein-coding
GATA2	GATA binding protein 2	H. spaiens	1	31.1623	3.50491	0	0	protein-coding
GATA3	GATA binding protein 3	H. spaiens	3	1.17254	1.17254	0	0	protein-coding
GBE1	glucan (1,4-alpha-), branching enzyme 1	H. spaiens	3	1.29792	-4.15552	1	0	protein-coding
GDI1	GDP dissociation inhibitor 1	H. spaiens	3	70.6963	3.31856	1	0	protein-coding
GDI2	GDP dissociation inhibitor 2	H. spaiens	2	2.43708	-105.353	1	0	protein-coding
GFER	growth factor, augmenter of liver regeneration	H. spaiens	3	0.44093	0.44093	1	0	protein-coding
GFI1B	growth factor independent 1B transcription repressor	H. spaiens	2	251.666	237.716	0	0	protein-coding
GGA1	golgi-associated, gamma adaptin ear containing, ARF binding protein 1	H. spaiens	3	1.49917	-0.463955	1	0	protein-coding
GGA2	golgi-associated, gamma adaptin ear containing, ARF binding protein 2	H. spaiens	3	2.8191	0.237343	0	0	protein-coding
GGA3	golgi-associated, gamma adaptin ear containing, ARF binding protein 3	H. spaiens	3	1.82416	1.21463	1	0	protein-coding
GGPS1	geranylgeranyl diphosphate synthase 1	H. spaiens	3	1.23405	-4.0837	1	0	protein-coding
GIPC1	GIPC PDZ domain containing family member 1	H. spaiens	3	3.6837	-58.6657	1	0	protein-coding
GIT1	G protein-coupled receptor kinase interacting ArfGAP 1	H. spaiens	2	1.79319	0.827506	1	0	protein-coding
GIT2	G protein-coupled receptor kinase interacting ArfGAP 2	H. spaiens	2	1.98274	1.6015	1	0	protein-coding
GJA1	gap junction protein alpha 1	H. spaiens	1	0	0	0	0	protein-coding
GMPR	guanosine monophosphate reductase	H. spaiens	2	125.695	-23.6511	1	0	protein-coding
GNA11	guanine nucleotide binding protein (G protein), alpha 11 (Gq class)	H. spaiens	1	0	0	0	0	protein-coding
GNA12	guanine nucleotide binding protein (G protein) alpha 12	H. spaiens	2	34.089	17.1711	0	0	protein-coding
GNA13	guanine nucleotide binding protein (G protein), alpha 13	H. spaiens	1	55.0364	39.3753	1	0	protein-coding
GNA14	guanine nucleotide binding protein (G protein), alpha 14	H. spaiens	1	0	0	1	0	protein-coding
GNAI1	guanine nucleotide binding protein (G protein), alpha inhibiting activity polypeptide 1	H. spaiens	2	0.819081	0.819081	1	0	protein-coding
GNAI2	guanine nucleotide binding protein (G protein), alpha inhibiting activity polypeptide 2	H. spaiens	2	92.2459	-567.759	1	0	protein-coding
GNAI3	guanine nucleotide binding protein (G protein), alpha inhibiting activity polypeptide 3	H. spaiens	2	1.51308	-6.22688	1	0	protein-coding
GNAL	guanine nucleotide binding protein (G protein), alpha activating activity polypeptide, olfactory type	H. spaiens	2	0	0	0	0	protein-coding
GNAO1	guanine nucleotide binding protein (G protein), alpha activating activity polypeptide O	H. spaiens	2	3.98434	3.98434	0	0	protein-coding
GNAQ	guanine nucleotide binding protein (G protein), q polypeptide	H. spaiens	1	18.7598	-3.17379	1	0	protein-coding
GNAT1	guanine nucleotide binding protein (G protein), alpha transducing activity polypeptide 1	H. spaiens	2	0	0	0	0	protein-coding
GNAT2	guanine nucleotide binding protein (G protein), alpha transducing activity polypeptide 2	H. spaiens	2	0	0	0	0	protein-coding
GNAT3	guanine nucleotide binding protein, alpha transducing 3	H. spaiens	2	0	0	0	0	protein-coding
GNAZ	guanine nucleotide binding protein (G protein), alpha z polypeptide	H. spaiens	2	187.365	121.056	1	0	protein-coding
GNB1	guanine nucleotide binding protein (G protein), beta polypeptide 1	H. spaiens	2	90.9719	47.4098	1	0	protein-coding
GNB2	guanine nucleotide binding protein (G protein), beta polypeptide 2	H. spaiens	1	18.9279	-11.7901	1	0	protein-coding
GNB3	guanine nucleotide binding protein (G protein), beta polypeptide 3	H. spaiens	3	0	0	0	0	protein-coding
GNB4	guanine nucleotide binding protein (G protein), beta polypeptide 4	H. spaiens	1	2.04361	2.04361	1	0	protein-coding
GNB5	guanine nucleotide binding protein (G protein), beta 5	H. spaiens	2	80.6242	78.6969	1	0	protein-coding
GNG10	guanine nucleotide binding protein (G protein), gamma 10	H. spaiens	2	0.499357	0.499357	1	0	protein-coding
GNG11	guanine nucleotide binding protein (G protein), gamma 11	H. spaiens	2	715.533	-4778.09	1	0	protein-coding
GNG2	guanine nucleotide binding protein (G protein), gamma 2	H. spaiens	2	2.03597	1.23467	1	0	protein-coding
GNG5	guanine nucleotide binding protein (G protein), gamma 5	H. spaiens	2	5.97052	-103.267	1	0	protein-coding
GNG7	guanine nucleotide binding protein (G protein), gamma 7	H. spaiens	2	0.683242	0.683242	1	0	protein-coding
GNG8	guanine nucleotide binding protein (G protein), gamma 8	H. spaiens	2	57.587	57.2589	1	0	protein-coding
GNGT1	guanine nucleotide binding protein (G protein), gamma transducing activity polypeptide 1	H. spaiens	2	0.361465	0.361465	0	0	protein-coding
GOT1	glutamic-oxaloacetic transaminase 1, soluble	H. spaiens	3	0.418427	0.418427	1	0	protein-coding
GOT2	glutamic-oxaloacetic transaminase 2	H. spaiens	3	0.934298	0.52295	1	0	protein-coding
GP1BA	glycoprotein Ib (platelet), alpha polypeptide	H. spaiens	2	127.466	-152.244	1	0	protein-coding
GP1BB	glycoprotein Ib (platelet), beta polypeptide	H. spaiens	2	2057.84	1672.03	1	0	protein-coding
GP6	glycoprotein VI (platelet)	H. spaiens	0	61.6407	-311.62	1	0	protein-coding
GP9	glycoprotein IX (platelet)	H. spaiens	3	609.135	-1732.47	1	0	protein-coding
GPAM	glycerol-3-phosphate acyltransferase, mitochondrial	H. spaiens	3	0	0	0	0	protein-coding
GPAT4	glycerol-3-phosphate acyltransferase 4	H. spaiens	2	0	0	1	0	protein-coding
GPD1L	glycerol-3-phosphate dehydrogenase 1-like	H. spaiens	3	6.50055	6.50055	1	0	protein-coding
GPS1	G protein pathway suppressor 1	H. spaiens	3	1.99127	1.99127	1	0	protein-coding
GPX1	glutathione peroxidase 1	H. spaiens	3	1748.08	1486.97	1	0	protein-coding
GRAP2	GRB2-related adaptor protein 2	H. spaiens	2	676.538	368.965	1	0	protein-coding
GRB10	growth factor receptor bound protein 10	H. spaiens	1	4.03756	4.03756	1	0	protein-coding
GRIN2A	glutamate receptor, ionotropic, N-methyl D-aspartate 2A	H. spaiens	1	0	0	0	0	protein-coding
GRIN2C	glutamate receptor, ionotropic, N-methyl D-aspartate 2C	H. spaiens	2	0	0	0	0	protein-coding
GRK1	G protein-coupled receptor kinase 1	H. spaiens	0	0	0	0	0	protein-coding
GRK5	G protein-coupled receptor kinase 5	H. spaiens	3	91.5584	42.8349	1	0	protein-coding
GRPEL2	GrpE-like 2, mitochondrial (E. coli)	H. spaiens	3	0.586931	0.586931	1	0	protein-coding
GSK3A	glycogen synthase kinase 3 alpha	H. spaiens	1	7.15827	1.94918	1	0	protein-coding
GSN	gelsolin	H. spaiens	2	84.4224	-465.919	1	0	protein-coding
GSPT2	G1 to S phase transition 2	H. spaiens	3	0	0	1	0	protein-coding
GTF2A2	general transcription factor IIA 2	H. spaiens	3	5.24782	0.296449	1	0	protein-coding
GTF2B	general transcription factor IIB	H. spaiens	2	6.2373	5.84274	0	0	protein-coding
GTF2E2	general transcription factor IIE subunit 2	H. spaiens	3	0.388119	-37.5751	0	0	protein-coding
GTF2F1	general transcription factor IIF subunit 1	H. spaiens	3	3.30171	2.83536	0	0	protein-coding
GTF2H1	general transcription factor IIH subunit 1	H. spaiens	3	0.872078	-0.172234	0	0	protein-coding
GTF3C5	general transcription factor IIIC subunit 5	H. spaiens	3	4.38236	4.38236	1	0	protein-coding
GUCY1B3	guanylate cyclase 1, soluble, beta 3	H. spaiens	3	55.5266	-80.0067	1	0	protein-coding
GUK1	guanylate kinase 1	H. spaiens	3	29.0884	28.6436	1	0	protein-coding
GYG1	glycogenin 1	H. spaiens	3	1.02987	1.02987	1	0	protein-coding
GYS1	glycogen synthase 1	H. spaiens	2	1.61024	1.61024	1	0	protein-coding
GZMB	granzyme B	H. spaiens	2	6.25955	6.25955	0	0	protein-coding
HABP4	hyaluronan binding protein 4	H. spaiens	1	5.79475	5.79475	0	0	protein-coding
HBA1	hemoglobin subunit alpha 1	H. spaiens	3	51.9602	51.9602	1	0	protein-coding
HBA2	hemoglobin subunit alpha 2	H. spaiens	3	81.5017	81.5017	1	0	protein-coding
HBD	hemoglobin subunit delta	H. spaiens	2	6.18274	6.18274	1	0	protein-coding
HBEGF	heparin-binding EGF-like growth factor	H. spaiens	2	3.73687	3.73687	0	0	protein-coding
HCK	HCK proto-oncogene, Src family tyrosine kinase	H. spaiens	2	2.88115	2.88115	0	0	protein-coding
HCLS1	hematopoietic cell-specific Lyn substrate 1	H. spaiens	2	4.74835	-42.594	1	0	protein-coding
HDAC10	histone deacetylase 10	H. spaiens	2	2.96825	2.96825	0	0	protein-coding
HDAC3	histone deacetylase 3	H. spaiens	2	6.72986	3.1256	0	0	protein-coding
HDAC5	histone deacetylase 5	H. spaiens	2	37.1409	-26.2453	1	0	protein-coding
HDAC6	histone deacetylase 6	H. spaiens	3	4.46429	4.46429	1	0	protein-coding
HDAC7	histone deacetylase 7	H. spaiens	2	2.25812	0.865938	0	0	protein-coding
HDAC9	histone deacetylase 9	H. spaiens	2	1.88799	1.88799	0	0	protein-coding
HELLS	helicase, lymphoid-specific	H. spaiens	3	0	0	0	0	protein-coding
HEY2	hes-related family bHLH transcription factor with YRPW motif 2	H. spaiens	3	0	0	0	0	protein-coding
HGS	hepatocyte growth factor-regulated tyrosine kinase substrate	H. spaiens	3	2.19684	1.71108	1	0	protein-coding
HIF1A	hypoxia inducible factor 1, alpha subunit (basic helix-loop-helix transcription factor)	H. spaiens	1	4.3883	4.3883	1	0	protein-coding
HIF1AN	hypoxia inducible factor 1, alpha subunit inhibitor	H. spaiens	2	1.99879	1.19088	1	0	protein-coding
HIP1R	huntingtin interacting protein 1 related	H. spaiens	3	0.753393	0.753393	0	0	protein-coding
HIPK2	homeodomain interacting protein kinase 2	H. spaiens	3	22.974	8.78468	0	0	protein-coding
HIST1H2AC	histone cluster 1, H2ac	H. spaiens	3	2267.51	2217.43	1	0	protein-coding
HIST1H2BL	histone cluster 1, H2bl	H. spaiens	3	2.73355	1.45538	1	0	protein-coding
HLTF	helicase-like transcription factor	H. spaiens	3	0.394351	0.0575025	0	0	protein-coding
HMGB1	high mobility group box 1	H. spaiens	2	33.3473	24.113	1	0	protein-coding
HMGB2	high mobility group box 2	H. spaiens	3	7.27	6.93064	1	0	protein-coding
HMGCR	3-hydroxy-3-methylglutaryl-CoA reductase	H. spaiens	3	0	-0.897335	0	0	protein-coding
HMHA1	histocompatibility (minor) HA-1	H. spaiens	2	120.754	-52.7637	1	0	protein-coding
HNRNPA1	heterogeneous nuclear ribonucleoprotein A1	H. spaiens	3	0.670778	0.670778	1	0	protein-coding
HOPX	HOP homeobox	H. spaiens	3	2.37258	2.37258	0	0	protein-coding
HPRT1	hypoxanthine phosphoribosyltransferase 1	H. spaiens	2	0.818122	0.818122	1	0	protein-coding
HSP90B1	heat shock protein 90kDa beta family member 1	H. spaiens	3	1.38887	-2.89563	1	0	protein-coding
HSPA1B	heat shock protein family A (Hsp70) member 1B	H. spaiens	3	0	0	1	0	protein-coding
HSPA1L	heat shock protein family A (Hsp70) member 1 like	H. spaiens	3	0	0	1	0	protein-coding
HSPA2	heat shock protein family A (Hsp70) member 2	H. spaiens	3	1.84064	0.876794	1	0	protein-coding
HSPA6	heat shock protein family A (Hsp70) member 6	H. spaiens	3	0	0	1	1	protein-coding
HSPA9	heat shock protein family A (Hsp70) member 9	H. spaiens	3	1.56987	1.56987	1	0	protein-coding
HSPB1	heat shock protein family B (small) member 1	H. spaiens	3	70.1155	69.7541	1	0	protein-coding
HSPD1	heat shock protein family D (Hsp60) member 1	H. spaiens	2	0.543948	0.543948	1	0	protein-coding
HSPE1	heat shock protein family E (Hsp10) member 1	H. spaiens	3	0	0	1	0	protein-coding
HSPH1	heat shock protein family H (Hsp110) member 1	H. spaiens	3	0.464528	-13.2634	1	0	protein-coding
HTR2A	5-hydroxytryptamine (serotonin) receptor 2A, G protein-coupled	H. spaiens	2	0.916117	0.916117	0	0	protein-coding
HTRA2	HtrA serine peptidase 2	H. spaiens	3	5.77157	1.35417	1	0	protein-coding
ICAM1	intercellular adhesion molecule 1	H. spaiens	2	0.773249	0.773249	0	0	protein-coding
ICAM2	intercellular adhesion molecule 2	H. spaiens	2	61.4398	61.4398	1	0	protein-coding
IDH1	isocitrate dehydrogenase 1 (NADP+)	H. spaiens	3	0.979976	-2.08225	1	0	protein-coding
IDI1	isopentenyl-diphosphate delta isomerase 1	H. spaiens	3	1.69122	1.69122	1	0	protein-coding
IGBP1	immunoglobulin (CD79A) binding protein 1	H. spaiens	2	4.27436	-7.32447	1	0	protein-coding
IGF1	insulin like growth factor 1	H. spaiens	2	0	0	1	0	protein-coding
IGF1R	insulin like growth factor 1 receptor	H. spaiens	2	2.33912	1.46931	0	0	protein-coding
IGF2	insulin like growth factor 2	H. spaiens	2	0.903663	0.903663	1	0	protein-coding
IGF2R	insulin like growth factor 2 receptor	H. spaiens	3	1.10746	1.10746	0	0	protein-coding
IGFALS	insulin like growth factor binding protein acid labile subunit	H. spaiens	3	0	0	1	0	protein-coding
IGFBP2	insulin like growth factor binding protein 2	H. spaiens	3	2.04128	2.04128	1	0	protein-coding
IGFBP4	insulin like growth factor binding protein 4	H. spaiens	3	0.340471	0.340471	1	0	protein-coding
IKBKB	inhibitor of kappa light polypeptide gene enhancer in B-cells, kinase beta	H. spaiens	1	3.15218	0.9353	1	0	protein-coding
IKBKE	inhibitor of kappa light polypeptide gene enhancer in B-cells, kinase epsilon	H. spaiens	3	0.87694	-0.331916	0	0	protein-coding
IKBKG	inhibitor of kappa light polypeptide gene enhancer in B-cells, kinase gamma	H. spaiens	2	17.2742	14.5216	1	0	protein-coding
IL10RA	interleukin 10 receptor, alpha	H. spaiens	3	4.26565	3.77774	0	0	protein-coding
IL13RA1	interleukin 13 receptor, alpha 1	H. spaiens	3	0.609615	0.609615	0	0	protein-coding
IL2RB	interleukin 2 receptor, beta	H. spaiens	3	5.75415	5.75415	0	0	protein-coding
IL4R	interleukin 4 receptor	H. spaiens	3	1.49945	1.49945	0	0	protein-coding
IL6ST	interleukin 6 signal transducer	H. spaiens	3	10.1578	10.1578	1	0	protein-coding
ILK	integrin linked kinase	H. spaiens	1	243.15	-313.917	1	0	protein-coding
ILKAP	ILK associated serine/threonine phosphatase	H. spaiens	2	0.849746	-1.0747	0	0	protein-coding
IMPA1	inositol(myo)-1(or 4)-monophosphatase 1	H. spaiens	3	0.771639	0.0288297	1	0	protein-coding
IMPA2	inositol(myo)-1(or 4)-monophosphatase 2	H. spaiens	3	2.30734	1.88313	0	0	protein-coding
IMPDH1	IMP (inosine 5'-monophosphate) dehydrogenase 1	H. spaiens	3	2.54748	2.04152	0	0	protein-coding
ING1	inhibitor of growth family member 1	H. spaiens	3	5.87354	-12.2907	0	0	protein-coding
ING2	inhibitor of growth family member 2	H. spaiens	3	1.96407	0.574551	0	0	protein-coding
ING4	inhibitor of growth family member 4	H. spaiens	3	12.3364	11.8466	0	0	protein-coding
ING5	inhibitor of growth family member 5	H. spaiens	3	0.997669	0.997669	0	0	protein-coding
INO80	INO80 complex subunit	H. spaiens	3	0.593523	0.593523	0	0	protein-coding
INO80C	INO80 complex subunit C	H. spaiens	3	3.14764	-33.7593	0	0	protein-coding
INSR	insulin receptor	H. spaiens	2	0	-0.713325	0	0	protein-coding
IP3	Inositoltrisphosphat	H. spaiens	0	0	0	0	0	molecule
IPO4	importin 4	H. spaiens	3	0.319399	0.319399	1	0	protein-coding
IPO5	importin 5	H. spaiens	3	1.01273	1.01273	1	0	protein-coding
IQGAP1	IQ motif containing GTPase activating protein 1	H. spaiens	1	2.05841	0.239994	1	0	protein-coding
IQGAP2	IQ motif containing GTPase activating protein 2	H. spaiens	3	16.4357	15.1571	1	0	protein-coding
IRAK1	interleukin 1 receptor associated kinase 1	H. spaiens	2	4.07136	-1.86391	1	0	protein-coding
IRAK2	interleukin 1 receptor associated kinase 2	H. spaiens	3	4.73012	4.73012	0	0	protein-coding
IRAK3	interleukin 1 receptor associated kinase 3	H. spaiens	3	1.23619	-8.52049	1	0	protein-coding
IRAK4	interleukin 1 receptor associated kinase 4	H. spaiens	2	2.0871	-0.75389	1	0	protein-coding
IRF1	interferon regulatory factor 1	H. spaiens	3	4.13177	4.13177	0	0	protein-coding
IRF3	interferon regulatory factor 3	H. spaiens	2	2.74683	2.37924	1	0	protein-coding
IRF4	interferon regulatory factor 4	H. spaiens	3	0.517422	0.517422	0	0	protein-coding
IRF5	interferon regulatory factor 5	H. spaiens	3	1.8202	1.8202	0	0	protein-coding
IRF7	interferon regulatory factor 7	H. spaiens	3	1.52226	0.677677	0	0	protein-coding
IRF8	interferon regulatory factor 8	H. spaiens	3	3.88658	3.88658	0	0	protein-coding
IRF9	interferon regulatory factor 9	H. spaiens	2	5.58383	4.96553	0	0	protein-coding
IRREV.AGG	Irreversible aggregation	H. spaiens	0	0	0	0	0	macroscopic
IRS1	insulin receptor substrate 1	H. spaiens	1	13.8655	13.8655	1	0	protein-coding
IRS2	insulin receptor substrate 2	H. spaiens	2	5.01861	4.56253	1	0	protein-coding
IST1	increased sodium tolerance 1 homolog (yeast)	H. spaiens	3	0	0	1	0	protein-coding
ISY1	ISY1 splicing factor homolog	H. spaiens	3	3.43688	1.64176	0	0	protein-coding
ITCH	itchy E3 ubiquitin protein ligase	H. spaiens	3	1.97561	-0.631665	1	0	protein-coding
ITGA1	integrin alpha 1	H. spaiens	2	0	0	0	0	protein-coding
ITGA2	integrin, alpha 2 (CD49B, alpha 2 subunit of VLA-2 receptor)	H. spaiens	2	1.43836	-63.5094	1	0	protein-coding
ITGA2B	integrin alpha 2b	H. spaiens	1	950.599	-1988.09	1	0	protein-coding
ITGA3	integrin alpha 3	H. spaiens	2	0	0	0	0	protein-coding
ITGA4	integrin alpha 4	H. spaiens	2	1.71937	1.71937	0	0	protein-coding
ITGA5	integrin alpha 5	H. spaiens	2	1.34892	1.34892	1	0	protein-coding
ITGA6	integrin alpha 6	H. spaiens	1	4.4157	-674.757	1	0	protein-coding
ITGA9	integrin alpha 9	H. spaiens	2	0.923074	0.923074	0	0	protein-coding
ITGAL	integrin alpha L	H. spaiens	2	4.58326	-156.111	0	0	protein-coding
ITGAM	integrin, alpha M (complement component 3 receptor 3 subunit)	H. spaiens	2	4.01919	4.01919	1	0	protein-coding
ITGAV	integrin alpha V	H. spaiens	1	0.945615	-1.30129	1	0	protein-coding
ITGAX	integrin alpha X	H. spaiens	2	3.18889	2.72207	0	0	protein-coding
ITGB1	integrin beta 1	H. spaiens	1	249.156	-620.304	1	0	protein-coding
ITGB1BP1	integrin beta 1 binding protein 1	H. spaiens	2	3.32745	2.40814	0	0	protein-coding
ITGB2	integrin, beta 2 (complement component 3 receptor 3 and 4 subunit)	H. spaiens	1	22.4537	-450.126	1	0	protein-coding
ITGB3	integrin beta 3	H. spaiens	0	753.964	-179.915	1	0	protein-coding
ITGB7	integrin beta 7	H. spaiens	1	1.97785	1.97785	0	0	protein-coding
ITK	IL2-inducible T-cell kinase	H. spaiens	3	0.450577	0.450577	0	0	protein-coding
ITPA	inosine triphosphatase (nucleoside triphosphate pyrophosphatase)	H. spaiens	2	2.17911	2.17911	1	0	protein-coding
ITPR1	inositol 1,4,5-trisphosphate receptor, type 1	H. spaiens	1	3.4892	3.16562	1	0	protein-coding
ITPR3	inositol 1,4,5-trisphosphate receptor, type 3	H. spaiens	0	0.756763	0.756763	1	0	protein-coding
ITSN1	intersectin 1	H. spaiens	2	0.780285	-39.4174	1	0	protein-coding
JAK1	Janus kinase 1	H. spaiens	2	21.5649	-94.1354	1	0	protein-coding
JAK2	Janus kinase 2	H. spaiens	2	6.67411	-90.6298	1	0	protein-coding
JAK3	Janus kinase 3	H. spaiens	2	1.60457	1.02116	1	0	protein-coding
JDP2	Jun dimerization protein 2	H. spaiens	3	1.46816	1.08327	0	0	protein-coding
JUNB	jun B proto-oncogene	H. spaiens	2	25.2723	24.379	0	0	protein-coding
JUND	jun D proto-oncogene	H. spaiens	2	13.6753	12.2732	0	0	protein-coding
JUP	junction plakoglobin	H. spaiens	2	0.639729	-2.27777	1	0	protein-coding
KALRN	kalirin, RhoGEF kinase	H. spaiens	2	3.80859	-11.2526	1	0	protein-coding
KAT2A	K(lysine) acetyltransferase 2A	H. spaiens	3	0.746417	0.746417	0	0	protein-coding
KAT2B	K(lysine) acetyltransferase 2B	H. spaiens	2	12.8896	11.6453	0	0	protein-coding
KAT5	K(lysine) acetyltransferase 5	H. spaiens	2	1.73066	1.25161	0	0	protein-coding
KCNA3	potassium channel, voltage gated shaker related subfamily A, member 3	H. spaiens	3	14.762	-19.7604	1	0	protein-coding
KDR	kinase insert domain receptor	H. spaiens	1	0	-2.59326	0	0	protein-coding
KEAP1	kelch like ECH associated protein 1	H. spaiens	3	3.21005	2.25589	0	0	protein-coding
KHDRBS1	KH domain containing, RNA binding, signal transduction associated 1	H. spaiens	1	2.44604	1.81838	0	0	protein-coding
KHSRP	KH-type splicing regulatory protein	H. spaiens	1	3.12154	2.66447	0	0	protein-coding
KIF2C	kinesin family member 2C	H. spaiens	3	0	0	0	0	protein-coding
KIF5B	kinesin family member 5B	H. spaiens	2	3.45166	-17.1218	1	0	protein-coding
KLC1	kinesin light chain 1	H. spaiens	3	1.7748	-44.1117	1	0	protein-coding
KLC4	kinesin light chain 4	H. spaiens	3	0.435036	-7.08513	1	0	protein-coding
KLF2	Kruppel-like factor 2	H. spaiens	3	5.3732	4.92271	0	0	protein-coding
KLF4	Kruppel-like factor 4 (gut)	H. spaiens	3	1.39079	1.39079	0	0	protein-coding
KLHDC10	kelch domain containing 10	H. spaiens	3	0.559118	0.155199	0	0	protein-coding
KLKB1	kallikrein B1	H. spaiens	3	0	0	1	0	protein-coding
KLRC1	killer cell lectin-like receptor subfamily C, member 1	H. spaiens	3	0.49155	0.49155	0	0	protein-coding
KLRC3	killer cell lectin-like receptor subfamily C, member 3	H. spaiens	3	0.965554	0.965554	0	0	protein-coding
KLRC4	killer cell lectin-like receptor subfamily C, member 4	H. spaiens	3	1.4833	1.4833	0	0	protein-coding
KNG1	kininogen 1	H. spaiens	2	0	0	1	0	protein-coding
KPNA2	karyopherin alpha 2 (RAG cohort 1, importin alpha 1)	H. spaiens	3	0.939557	0.939557	0	0	protein-coding
KPNB1	karyopherin (importin) beta 1	H. spaiens	3	3.11278	1.11721	1	0	protein-coding
KRAS	Kirsten rat sarcoma viral oncogene homolog	H. spaiens	1	1.26174	0.649174	1	0	protein-coding
KRIT1	KRIT1, ankyrin repeat containing	H. spaiens	1	0.560865	-0.314471	1	0	protein-coding
KSR1	kinase suppressor of ras 1	H. spaiens	3	4.47434	3.4011	1	0	protein-coding
LAMA5	laminin subunit alpha 5	H. spaiens	3	0	0	1	0	protein-coding
LAMB1	laminin subunit beta 1	H. spaiens	2	0	0	1	0	protein-coding
LAMB2	laminin subunit beta 2	H. spaiens	2	1.60778	1.60778	1	0	protein-coding
LAMC1	laminin subunit gamma 1	H. spaiens	2	1.47458	-18.1296	1	0	protein-coding
LAMTOR1	late endosomal/lysosomal adaptor, MAPK and MTOR activator 1	H. spaiens	3	0	0	1	0	protein-coding
LAT	linker for activation of T-cells	H. spaiens	2	164.399	34.4995	1	0	protein-coding
LATS1	large tumor suppressor kinase 1	H. spaiens	3	0.521721	0.521721	0	0	protein-coding
LATS2	large tumor suppressor kinase 2	H. spaiens	3	1.62792	1.62792	0	0	protein-coding
LCK	LCK proto-oncogene, Src family tyrosine kinase	H. spaiens	2	1.89372	1.89372	0	0	protein-coding
LCP1	lymphocyte cytosolic protein 1 (L-plastin)	H. spaiens	3	9.27853	9.27853	1	0	protein-coding
LCP2	lymphocyte cytosolic protein 2	H. spaiens	2	11.8822	-10.482	1	0	protein-coding
LDB1	LIM domain binding 1	H. spaiens	3	3.28277	0.448922	0	0	protein-coding
LEFTY2	left-right determination factor 2	H. spaiens	3	1.7676	1.7676	0	0	protein-coding
LEPR	leptin receptor	H. spaiens	3	21.4869	21.4869	0	0	protein-coding
LFNG	LFNG O-fucosylpeptide 3-beta-N-acetylglucosaminyltransferase	H. spaiens	3	2.52499	2.52499	0	0	protein-coding
LIG4	ligase IV, DNA, ATP-dependent	H. spaiens	2	1.81221	1.81221	0	0	protein-coding
LIMS1	LIM and senescent cell antigen-like domains 1	H. spaiens	2	152.736	54.2078	1	0	protein-coding
LIMS2	LIM and senescent cell antigen-like domains 2	H. spaiens	2	0	0	1	0	protein-coding
LIN52	lin-52 DREAM MuvB core complex component	H. spaiens	2	0.37348	0.37348	0	0	protein-coding
LIN54	lin-54 DREAM MuvB core complex component	H. spaiens	3	4.06838	3.28267	0	0	protein-coding
LLGL2	lethal giant larvae homolog 2 (Drosophila)	H. spaiens	2	1.07311	1.07311	0	0	protein-coding
LMO2	LIM domain only 2	H. spaiens	2	13.8549	12.2314	0	0	protein-coding
LPCAT1	lysophosphatidylcholine acyltransferase 1	H. spaiens	2	2.81867	2.81867	1	0	protein-coding
LPIN1	lipin 1	H. spaiens	1	0.578179	0.578179	0	0	protein-coding
LPIN2	lipin 2	H. spaiens	3	2.85784	-32.0534	1	0	protein-coding
LRRK1	leucine-rich repeat kinase 1	H. spaiens	2	1.23349	0.719956	0	0	protein-coding
LRRK2	leucine-rich repeat kinase 2	H. spaiens	2	0.778686	0.778686	0	0	protein-coding
LSM4	LSM4 homolog, U6 small nuclear RNA and mRNA degradation associated	H. spaiens	3	2.19981	1.22388	1	0	protein-coding
LTA	lymphotoxin alpha	H. spaiens	3	2.33215	2.33215	0	0	protein-coding
LTBP1	latent transforming growth factor beta binding protein 1	H. spaiens	3	56.7566	-38.1671	1	0	protein-coding
LTBR	lymphotoxin beta receptor	H. spaiens	3	1.11899	1.11899	0	0	protein-coding
LYN	LYN proto-oncogene, Src family tyrosine kinase	H. spaiens	1	48.0256	-149.245	1	0	protein-coding
MAD1L1	MAD1 mitotic arrest deficient-like 1 (yeast)	H. spaiens	3	0.543206	0.0577973	0	0	protein-coding
MAML1	mastermind like transcriptional coactivator 1	H. spaiens	3	1.76975	1.76975	0	0	protein-coding
MAP1B	microtubule associated protein 1B	H. spaiens	3	0.956372	0.956372	1	0	protein-coding
MAP1LC3A	microtubule associated protein 1 light chain 3 alpha	H. spaiens	3	3.44923	-13.8744	1	0	protein-coding
MAP1LC3B	microtubule associated protein 1 light chain 3 beta	H. spaiens	3	43.3763	-4.14714	1	0	protein-coding
MAP2K1	mitogen-activated protein kinase kinase 1	H. spaiens	2	5.83941	4.8424	1	0	protein-coding
MAP2K2	mitogen-activated protein kinase kinase 2	H. spaiens	2	5.70906	-17.8221	1	0	protein-coding
MAP2K3	mitogen-activated protein kinase kinase 3	H. spaiens	3	79.3601	-298.269	1	0	protein-coding
MAP2K4	mitogen-activated protein kinase kinase 4	H. spaiens	3	0.664039	0.0951669	1	0	protein-coding
MAP2K5	mitogen-activated protein kinase kinase 5	H. spaiens	3	1.02805	0.320187	0	0	protein-coding
MAP2K7	mitogen-activated protein kinase kinase 7	H. spaiens	3	1.57173	-0.523077	1	0	protein-coding
MAP3K1	mitogen-activated protein kinase kinase kinase 1, E3 ubiquitin protein ligase	H. spaiens	2	1.41782	1.41782	0	0	protein-coding
MAP3K14	mitogen-activated protein kinase kinase kinase 14	H. spaiens	2	0.69389	0.69389	0	0	protein-coding
MAP3K5	mitogen-activated protein kinase kinase kinase 5	H. spaiens	3	8.33691	8.33691	1	0	protein-coding
MAP3K7	mitogen-activated protein kinase kinase kinase 7	H. spaiens	2	1.44481	0.55249	1	0	protein-coding
MAP3K8	mitogen-activated protein kinase kinase kinase 8	H. spaiens	1	2.85231	2.85231	0	0	protein-coding
MAP4K1	mitogen-activated protein kinase kinase kinase kinase 1	H. spaiens	3	2.1083	-0.592613	0	0	protein-coding
MAP4K4	mitogen-activated protein kinase kinase kinase kinase 4	H. spaiens	2	9.2613	1.34371	1	0	protein-coding
MAPK10	mitogen-activated protein kinase 10	H. spaiens	2	1.15294	1.15294	0	0	protein-coding
MAPK12	mitogen-activated protein kinase 12	H. spaiens	2	0	0	0	0	protein-coding
MAPK13	mitogen-activated protein kinase 13	H. spaiens	3	0.50525	0.50525	1	0	protein-coding
MAPK7	mitogen-activated protein kinase 7	H. spaiens	2	1.0359	0.0514068	0	0	protein-coding
MAPK8IP3	mitogen-activated protein kinase 8 interacting protein 3	H. spaiens	3	4.09741	3.01756	0	0	protein-coding
MAPK9	mitogen-activated protein kinase 9	H. spaiens	2	1.67879	1.16459	1	0	protein-coding
MAPKAP1	mitogen-activated protein kinase associated protein 1	H. spaiens	1	2.37836	-9.4794	1	0	protein-coding
MAPKAPK2	mitogen-activated protein kinase-activated protein kinase 2	H. spaiens	2	50.9354	-1.80137	1	0	protein-coding
MAPRE1	microtubule associated protein RP/EB family member 1	H. spaiens	2	29.98	-28.87	1	0	protein-coding
MAPRE2	microtubule associated protein RP/EB family member 2	H. spaiens	2	38.7896	-51.1608	1	0	protein-coding
MAPRE3	microtubule associated protein RP/EB family member 3	H. spaiens	2	0	0	1	0	protein-coding
MARK2	MAP/microtubule affinity-regulating kinase 2	H. spaiens	3	1.84148	-1.95311	1	0	protein-coding
MARK3	MAP/microtubule affinity-regulating kinase 3	H. spaiens	2	6.73046	6.3993	1	0	protein-coding
MAVS	mitochondrial antiviral signaling protein	H. spaiens	2	22.2858	3.01765	1	0	protein-coding
MBOAT1	membrane bound O-acyltransferase domain containing 1	H. spaiens	2	0.776467	0.776467	0	0	protein-coding
MBOAT2	membrane bound O-acyltransferase domain containing 2	H. spaiens	2	6.33103	6.33103	1	0	protein-coding
MBTD1	mbt domain containing 1	H. spaiens	3	12.8817	12.8817	0	0	protein-coding
MCL1	myeloid cell leukemia 1	H. spaiens	3	10.487	7.44029	0	0	protein-coding
MCM2	minichromosome maintenance complex component 2	H. spaiens	3	1.49558	1.49558	0	0	protein-coding
MCM3	minichromosome maintenance complex component 3	H. spaiens	3	0.823733	0.823733	0	0	protein-coding
MCM5	minichromosome maintenance complex component 5	H. spaiens	3	1.52575	1.52575	0	0	protein-coding
MCM6	minichromosome maintenance complex component 6	H. spaiens	3	6.10783	6.10783	0	0	protein-coding
MCM7	minichromosome maintenance complex component 7	H. spaiens	2	3.42335	3.42335	0	0	protein-coding
MCMBP	minichromosome maintenance complex binding protein	H. spaiens	3	0	0	0	0	protein-coding
MDH1	malate dehydrogenase 1	H. spaiens	2	0.918993	-13.4875	1	0	protein-coding
MDH2	malate dehydrogenase 2	H. spaiens	3	7.61126	-9.13471	1	0	protein-coding
MDM2	MDM2 proto-oncogene, E3 ubiquitin protein ligase	H. spaiens	1	1.63701	-6.45002	0	0	protein-coding
MDM4	MDM4, p53 regulator	H. spaiens	2	1.09263	0.585626	0	0	protein-coding
ME1	malic enzyme 1, NADP(+)-dependent, cytosolic	H. spaiens	3	1.73284	1.73284	1	0	protein-coding
MECP2	methyl-CpG binding protein 2	H. spaiens	3	20.5626	17.2315	0	0	protein-coding
MEF2A	myocyte enhancer factor 2A	H. spaiens	2	4.54778	0.584158	0	0	protein-coding
MEF2C	myocyte enhancer factor 2C	H. spaiens	3	9.57902	-9.16438	0	0	protein-coding
MEF2D	myocyte enhancer factor 2D	H. spaiens	2	9.29176	5.33041	0	0	protein-coding
MEN1	menin 1	H. spaiens	3	0.902081	0.902081	0	0	protein-coding
MET	MET proto-oncogene, receptor tyrosine kinase	H. spaiens	1	0	0	0	0	protein-coding
MFNG	MFNG O-fucosylpeptide 3-beta-N-acetylglucosaminyltransferase	H. spaiens	3	22.3492	22.0438	1	0	protein-coding
MID1	midline 1	H. spaiens	3	0	-26.5761	0	0	protein-coding
MINPP1	multiple inositol-polyphosphate phosphatase 1	H. spaiens	3	0.620479	0.620479	0	0	protein-coding
MITF	microphthalmia-associated transcription factor	H. spaiens	3	4.22505	4.22505	1	0	protein-coding
MKL1	megakaryoblastic leukemia (translocation) 1	H. spaiens	3	2.0011	0.335621	0	0	protein-coding
MKNK1	MAP kinase interacting serine/threonine kinase 1	H. spaiens	2	3.20947	-7.76199	1	0	protein-coding
MLH1	mutL homolog 1	H. spaiens	3	0.643616	0.643616	0	0	protein-coding
MLLT4	myeloid/lymphoid or mixed-lineage leukemia; translocated to, 4	H. spaiens	1	0	0	0	0	protein-coding
MLST8	MTOR associated protein, LST8 homolog	H. spaiens	1	1.10313	1.10313	1	0	protein-coding
MMP15	matrix metallopeptidase 15	H. spaiens	3	0	0	0	0	protein-coding
MMP2	matrix metallopeptidase 2	H. spaiens	1	0	0	0	0	protein-coding
MMP9	matrix metallopeptidase 9	H. spaiens	1	0.471861	0.471861	1	0	protein-coding
MOB1A	MOB kinase activator 1A	H. spaiens	3	0	0	1	0	protein-coding
MOB1B	MOB kinase activator 1B	H. spaiens	2	0	0	1	0	protein-coding
MORF4L1	mortality factor 4 like 1	H. spaiens	3	10.232	5.44575	0	0	protein-coding
MORF4L2	mortality factor 4 like 2	H. spaiens	3	1.29951	-1.48103	0	0	protein-coding
MPL	MPL proto-oncogene, thrombopoietin receptor	H. spaiens	3	17.4305	-406.984	1	0	protein-coding
MRVI1	murine retrovirus integration site 1 homolog	H. spaiens	3	3.2051	-105.971	1	0	protein-coding
MSN	moesin	H. spaiens	3	141.451	32.0262	1	0	protein-coding
MTA2	metastasis associated 1 family member 2	H. spaiens	3	2.60918	0.989374	0	0	protein-coding
MTHFD1	methylenetetrahydrofolate dehydrogenase (NADP+ dependent) 1, methenyltetrahydrofolate cyclohydrolase, formyltetrahydrofolate synthetase	H. spaiens	3	0	-1.88044	1	0	protein-coding
MTHFD2	methylenetetrahydrofolate dehydrogenase (NADP+ dependent) 2, methenyltetrahydrofolate cyclohydrolase	H. spaiens	3	6.87168	6.87168	0	0	protein-coding
MTHFD2L	methylenetetrahydrofolate dehydrogenase (NADP+ dependent) 2-like	H. spaiens	3	11.3319	-0.397424	0	0	protein-coding
MTMR14	myotubularin related protein 14	H. spaiens	3	2.78199	-38.5943	1	0	protein-coding
MUS81	MUS81 structure-specific endonuclease subunit	H. spaiens	3	1.02345	0.617585	0	0	protein-coding
MYBL2	v-myb avian myeloblastosis viral oncogene homolog-like 2	H. spaiens	3	0.625274	0.625274	0	0	protein-coding
MYCBP	MYC binding protein	H. spaiens	3	8.45459	-67.9691	1	0	protein-coding
MYD88	myeloid differentiation primary response 88	H. spaiens	2	3.08624	-3.89383	1	0	protein-coding
MYH10	myosin, heavy chain 10, non-muscle	H. spaiens	2	0	0	1	0	protein-coding
MYH11	myosin, heavy chain 11, smooth muscle	H. spaiens	3	0	0	1	0	protein-coding
MYH14	myosin, heavy chain 14, non-muscle	H. spaiens	3	0	0	1	0	protein-coding
MYH6	myosin, heavy chain 6, cardiac muscle, alpha	H. spaiens	3	0	0	1	0	protein-coding
MYH9	myosin, heavy chain 9, non-muscle	H. spaiens	2	661.656	-54.4849	1	0	protein-coding
MYL12A	myosin light chain 12A	H. spaiens	3	393.771	393.771	1	0	protein-coding
MYL12B	myosin light chain 12B	H. spaiens	3	43.3887	-41.2967	1	0	protein-coding
MYL6	myosin light chain 6	H. spaiens	3	922.059	-124.533	1	0	protein-coding
MYL9	myosin light chain 9	H. spaiens	2	773.262	-6369.3	1	0	protein-coding
MYLK	myosin light chain kinase	H. spaiens	3	70.2144	-105.641	1	0	protein-coding
MYLK3	myosin light chain kinase 3	H. spaiens	3	0	0	0	0	protein-coding
MYLPF	myosin light chain, phosphorylatable, fast skeletal muscle	H. spaiens	3	0.667808	-5.85689	0	0	protein-coding
MYO1C	myosin IC	H. spaiens	2	23.3032	22.1702	1	0	protein-coding
MYO1F	myosin IF	H. spaiens	3	5.54548	5.54548	1	0	protein-coding
MYO5A	myosin VA	H. spaiens	3	2.56214	2.56214	1	0	protein-coding
MYO5C	myosin VC	H. spaiens	3	0.587724	0.587724	0	0	protein-coding
NAE1	NEDD8 activating enzyme E1 subunit 1	H. spaiens	3	4.19569	4.19569	1	0	protein-coding
NAP1L4	nucleosome assembly protein 1-like 4	H. spaiens	3	13.3014	2.13489	1	0	protein-coding
NBN	nibrin	H. spaiens	3	0.597055	0.597055	0	0	protein-coding
NBR1	neighbor of BRCA1 gene 1	H. spaiens	3	13.7602	10.5005	0	0	protein-coding
NCK1	NCK adaptor protein 1	H. spaiens	2	1.45434	-0.152155	1	0	protein-coding
NCK2	NCK adaptor protein 2	H. spaiens	2	304.235	209.641	1	0	protein-coding
NCKAP1	NCK-associated protein 1	H. spaiens	3	13.74	-63.3535	1	0	protein-coding
NCKIPSD	NCK interacting protein with SH3 domain	H. spaiens	3	12.1493	12.1493	1	0	protein-coding
NCOA1	nuclear receptor coactivator 1	H. spaiens	2	10.6128	-10.3366	0	0	protein-coding
NCOA2	nuclear receptor coactivator 2	H. spaiens	2	8.14764	-10.6974	1	0	protein-coding
NCOA3	nuclear receptor coactivator 3	H. spaiens	2	4.71628	2.05947	0	0	protein-coding
NCOR1	nuclear receptor corepressor 1	H. spaiens	2	10.6099	-6.63566	0	0	protein-coding
NCOR2	nuclear receptor corepressor 2	H. spaiens	1	5.24178	4.84519	0	0	protein-coding
NCSTN	nicastrin	H. spaiens	3	1.2232	-3.23049	1	0	protein-coding
NDE1	nudE neurodevelopment protein 1	H. spaiens	3	2.83276	-0.215656	1	0	protein-coding
NDEL1	nudE neurodevelopment protein 1-like 1	H. spaiens	2	3.08409	-2.81081	1	0	protein-coding
NDFIP1	Nedd4 family interacting protein 1	H. spaiens	2	18.9141	3.38211	0	0	protein-coding
NEDD4	neural precursor cell expressed, developmentally down-regulated 4, E3 ubiquitin protein ligase	H. spaiens	3	0.919821	-9.54246	1	0	protein-coding
NEDD4L	neural precursor cell expressed, developmentally down-regulated 4-like, E3 ubiquitin protein ligase	H. spaiens	3	0.461294	0.461294	1	0	protein-coding
NEDD8	neural precursor cell expressed, developmentally down-regulated 8	H. spaiens	3	18.6947	-156.228	1	0	protein-coding
NEDD9	neural precursor cell expressed, developmentally down-regulated 9	H. spaiens	1	0.876762	0.876762	0	0	protein-coding
NEK2	NIMA-related kinase 2	H. spaiens	3	0	0	0	0	protein-coding
NET1	neuroepithelial cell transforming 1	H. spaiens	2	2.71588	2.71588	0	0	protein-coding
NEURL1	neuralized E3 ubiquitin protein ligase 1	H. spaiens	3	0	0	0	0	protein-coding
NEURL1B	neuralized E3 ubiquitin protein ligase 1B	H. spaiens	3	0.704056	0.704056	0	0	protein-coding
NF1	neurofibromin 1	H. spaiens	1	0	-0.801855	1	0	protein-coding
NF2	neurofibromin 2 (merlin)	H. spaiens	3	0.515342	-1.05723	1	0	protein-coding
NFATC2	nuclear factor of activated T-cells, cytoplasmic, calcineurin-dependent 2	H. spaiens	3	11.0795	11.0795	1	0	protein-coding
NFIC	nuclear factor I/C (CCAAT-binding transcription factor)	H. spaiens	3	2.77349	2.39509	0	0	protein-coding
NFIX	nuclear factor I/X (CCAAT-binding transcription factor)	H. spaiens	3	0.459416	-0.133745	0	0	protein-coding
NFKB1	nuclear factor of kappa light polypeptide gene enhancer in B-cells 1	H. spaiens	1	0.709297	0.709297	1	0	protein-coding
NFKB2	nuclear factor of kappa light polypeptide gene enhancer in B-cells 2 (p49/p100)	H. spaiens	2	0.990001	0.990001	1	0	protein-coding
NFKBIA	nuclear factor of kappa light polypeptide gene enhancer in B-cells inhibitor, alpha	H. spaiens	1	7.16391	6.44603	0	0	protein-coding
NFKBIB	nuclear factor of kappa light polypeptide gene enhancer in B-cells inhibitor, beta	H. spaiens	2	2.60158	2.60158	0	0	protein-coding
NFX1	nuclear transcription factor, X-box binding 1	H. spaiens	3	2.50457	2.50457	1	0	protein-coding
NFYA	nuclear transcription factor Y subunit alpha	H. spaiens	3	1.1879	0.382353	0	0	protein-coding
NFYB	nuclear transcription factor Y subunit beta	H. spaiens	3	2.41053	0.882355	0	0	protein-coding
NFYC	nuclear transcription factor Y subunit gamma	H. spaiens	3	2.39424	0.932918	0	0	protein-coding
NHEJ1	non-homologous end joining factor 1	H. spaiens	3	0.771051	0.243224	0	0	protein-coding
NKX2-5	NK2 homeobox 5	H. spaiens	2	0	0	0	0	protein-coding
NLK	nemo-like kinase	H. spaiens	2	13.8283	-52.7043	0	0	protein-coding
NLRP1	NLR family, pyrin domain containing 1	H. spaiens	2	2.88509	2.88509	0	0	protein-coding
NMD3	NMD3 ribosome export adaptor	H. spaiens	3	0.847315	0.847315	1	0	protein-coding
NME1	NME/NM23 nucleoside diphosphate kinase 1	H. spaiens	3	0.571299	-28.4016	1	0	protein-coding
NOS3	nitric oxide synthase 3	H. spaiens	1	0	0	0	0	protein-coding
NOTCH2	notch 2	H. spaiens	2	2.09129	2.09129	0	0	protein-coding
NOTCH3	notch 3	H. spaiens	3	0	0	0	0	protein-coding
NOTCH4	notch 4	H. spaiens	3	0	0	0	0	protein-coding
NPHS1	nephrosis 1, congenital, Finnish type (nephrin)	H. spaiens	1	0	0	0	0	protein-coding
NPLOC4	NPL4 homolog, ubiquitin recognition factor	H. spaiens	3	3.99063	-4.79467	1	0	protein-coding
NR0B2	nuclear receptor subfamily 0 group B member 2	H. spaiens	2	0	0	0	0	protein-coding
NR1H2	nuclear receptor subfamily 1 group H member 2	H. spaiens	3	17.452	-27.3271	0	0	protein-coding
NR2C2	nuclear receptor subfamily 2 group C member 2	H. spaiens	3	1.90273	1.10152	0	0	protein-coding
NR2F6	nuclear receptor subfamily 2 group F member 6	H. spaiens	2	0	0	0	0	protein-coding
NR3C1	nuclear receptor subfamily 3 group C member 1	H. spaiens	3	1.70351	1.70351	0	0	protein-coding
NR4A1	nuclear receptor subfamily 4 group A member 1	H. spaiens	1	2.90474	2.90474	0	0	protein-coding
NRAS	neuroblastoma RAS viral (v-ras) oncogene homolog	H. spaiens	1	5.07235	-26.8556	1	0	protein-coding
NRP2	neuropilin 2	H. spaiens	3	0	0	0	0	protein-coding
NSFL1C	NSFL1 (p97) cofactor (p47)	H. spaiens	3	2.69728	1.97277	1	0	protein-coding
NT5E	5'-nucleotidase, ecto (CD73)	H. spaiens	2	0	-1.86196	0	0	protein-coding
NUDC	nudC nuclear distribution protein	H. spaiens	3	2.43351	1.27816	1	0	protein-coding
NUMB	numb homolog (Drosophila)	H. spaiens	3	6.67089	2.91651	1	0	protein-coding
NUP133	nucleoporin 133kDa	H. spaiens	3	0.662212	0.662212	0	0	protein-coding
NUP214	nucleoporin 214kDa	H. spaiens	3	0.913415	0.439001	1	0	protein-coding
NUP37	nucleoporin 37kDa	H. spaiens	3	0.418916	0.418916	0	0	protein-coding
NUP43	nucleoporin 43kDa	H. spaiens	3	0.870754	0.55011	1	0	protein-coding
NUP50	nucleoporin 50kDa	H. spaiens	3	0.63115	-1.23398	0	0	protein-coding
NUP62	nucleoporin 62kDa	H. spaiens	3	0.927335	-2.79049	0	0	protein-coding
NUP93	nucleoporin 93kDa	H. spaiens	3	0.835809	0.835809	1	0	protein-coding
NUP98	nucleoporin 98kDa	H. spaiens	3	1.09038	1.09038	0	0	protein-coding
NUTF2	nuclear transport factor 2	H. spaiens	3	80.4965	80.4965	1	0	protein-coding
NXF3	nuclear RNA export factor 3	H. spaiens	3	0.687477	0.687477	0	0	protein-coding
OFD1	oral-facial-digital syndrome 1	H. spaiens	3	1.38723	1.38723	0	0	protein-coding
OR2L13	olfactory receptor, family 2, subfamily L, member 13	H. spaiens	3	1.82821	1.82821	0	0	protein-coding
ORAI1	ORAI calcium release-activated calcium modulator 1	H. spaiens	0	51.0444	24.6793	1	0	protein-coding
ORAI2	ORAI calcium release-activated calcium modulator 2	H. spaiens	2	74.728	71.9031	0	0	protein-coding
ORAI3	ORAI calcium release-activated calcium modulator 3	H. spaiens	2	6.22776	-1.92943	0	0	protein-coding
OTUB1	OTU deubiquitinase, ubiquitin aldehyde binding 1	H. spaiens	3	2.1685	-1.61749	1	0	protein-coding
OXTR	oxytocin receptor	H. spaiens	2	3.63131	3.63131	0	0	protein-coding
P2RX1	purinergic receptor P2X, ligand gated ion channel, 1	H. spaiens	0	54.0898	-374.56	1	0	protein-coding
P2RY1	purinergic receptor P2Y, G-protein coupled, 1	H. spaiens	0	8.08818	-38.8484	0	0	protein-coding
P2RY10	purinergic receptor P2Y, G-protein coupled, 10	H. spaiens	3	3.81548	3.81548	0	0	protein-coding
P2RY12	purinergic receptor P2Y, G-protein coupled, 12	H. spaiens	0	52.5606	-977.341	0	0	protein-coding
P2RY13	purinergic receptor P2Y, G-protein coupled, 13	H. spaiens	2	0.496598	-1.00728	0	0	protein-coding
P4HB	prolyl 4-hydroxylase, beta polypeptide	H. spaiens	3	19.2853	4.11369	1	0	protein-coding
PAF1	PAF1 homolog, Paf1/RNA polymerase II complex component	H. spaiens	3	2.03908	-33.7667	0	0	protein-coding
PAFAH1B1	platelet activating factor acetylhydrolase 1b regulatory subunit 1	H. spaiens	2	3.58525	-16.7466	1	0	protein-coding
PAFAH1B2	platelet activating factor acetylhydrolase 1b catalytic subunit 2	H. spaiens	3	1.0446	-0.239593	1	0	protein-coding
PAFAH1B3	platelet activating factor acetylhydrolase 1b catalytic subunit 3	H. spaiens	3	0.488502	0.488502	1	0	protein-coding
PAICS	phosphoribosylaminoimidazole carboxylase; phosphoribosylaminoimidazolesuccinocarboxamide synthase	H. spaiens	3	0	-0.435814	1	0	protein-coding
PAK1	p21 protein (Cdc42/Rac)-activated kinase 1	H. spaiens	2	1.10234	1.10234	0	0	protein-coding
PAK2	p21 protein (Cdc42/Rac)-activated kinase 2	H. spaiens	2	2.22105	0.282734	1	0	protein-coding
PAK3	p21 protein (Cdc42/Rac)-activated kinase 3	H. spaiens	2	0	0	0	0	protein-coding
PAK4	p21 protein (Cdc42/Rac)-activated kinase 4	H. spaiens	2	1.35661	1.35661	1	0	protein-coding
PARD3	par-3 family cell polarity regulator	H. spaiens	2	15.039	15.039	1	0	protein-coding
PARD6A	par-6 family cell polarity regulator alpha	H. spaiens	2	3.39898	-2.46332	0	0	protein-coding
PARD6G	par-6 family cell polarity regulator gamma	H. spaiens	2	1.33642	0.653854	0	0	protein-coding
PARK7	parkinson protein 7	H. spaiens	2	139.546	133.638	1	0	protein-coding
PARP1	poly(ADP-ribose) polymerase 1	H. spaiens	2	1.49877	1.49877	0	0	protein-coding
PARVA	parvin alpha	H. spaiens	2	0	0	1	0	protein-coding
PARVB	parvin beta	H. spaiens	2	93.8713	-929.11	1	0	protein-coding
PARVG	parvin gamma	H. spaiens	2	2.66601	2.66601	1	0	protein-coding
PBRM1	polybromo 1	H. spaiens	3	2.07651	1.10446	0	0	protein-coding
PCK2	phosphoenolpyruvate carboxykinase 2 (mitochondrial)	H. spaiens	1	1.99751	-9.35157	1	0	protein-coding
PCM1	pericentriolar material 1	H. spaiens	3	1.78987	1.78987	0	0	protein-coding
PCYT1A	phosphate cytidylyltransferase 1, choline, alpha	H. spaiens	3	3.06184	-9.04582	1	0	protein-coding
PCYT1B	phosphate cytidylyltransferase 1, choline, beta	H. spaiens	3	7.02232	-23.7407	0	0	protein-coding
PCYT2	phosphate cytidylyltransferase 2, ethanolamine	H. spaiens	3	0.685201	0.0703063	1	0	protein-coding
PDCD10	programmed cell death 10	H. spaiens	3	35.4474	27.8296	1	0	protein-coding
PDCD4	programmed cell death 4 (neoplastic transformation inhibitor)	H. spaiens	2	2.83722	2.18749	0	0	protein-coding
PDCD5	programmed cell death 5	H. spaiens	3	0.838852	0.441372	1	0	protein-coding
PDCD6IP	programmed cell death 6 interacting protein	H. spaiens	3	1.59778	-48.2714	1	0	protein-coding
PDE3A	phosphodiesterase 3A	H. spaiens	0	3.26365	-5.81644	1	0	protein-coding
PDE4D	phosphodiesterase 4D	H. spaiens	1	2.73308	-0.934773	0	0	protein-coding
PDE5A	phosphodiesterase 5A	H. spaiens	3	50.1317	6.69753	1	0	protein-coding
PDE6D	phosphodiesterase 6D	H. spaiens	2	4.13647	3.16494	1	0	protein-coding
PDGFA	platelet-derived growth factor alpha polypeptide	H. spaiens	2	6.8313	-11.7637	1	0	protein-coding
PDGFC	platelet derived growth factor C	H. spaiens	2	10.6124	10.6124	1	0	protein-coding
PDGFRA	platelet-derived growth factor receptor, alpha polypeptide	H. spaiens	3	1.48555	1.48555	0	0	protein-coding
PDPK1	3-phosphoinositide dependent protein kinase 1	H. spaiens	1	0.822686	0.254061	1	0	protein-coding
PEBP1	phosphatidylethanolamine binding protein 1	H. spaiens	2	0.716478	0.0923732	1	0	protein-coding
PELI1	pellino E3 ubiquitin protein ligase 1	H. spaiens	3	0.964701	0.517443	0	0	protein-coding
PELI2	pellino E3 ubiquitin protein ligase family member 2	H. spaiens	3	8.78279	8.78279	0	0	protein-coding
PELP1	proline, glutamate and leucine rich protein 1	H. spaiens	1	0.698534	0.698534	0	0	protein-coding
PER1	period circadian clock 1	H. spaiens	3	1.55487	1.1267	0	0	protein-coding
PER2	period circadian clock 2	H. spaiens	3	0	0	0	0	protein-coding
PER3	period circadian clock 3	H. spaiens	3	0	0	1	0	protein-coding
PFAS	phosphoribosylformylglycinamidine synthase	H. spaiens	3	0	0	1	0	protein-coding
PFDN2	prefoldin subunit 2	H. spaiens	3	1.78447	0.433336	1	0	protein-coding
PFDN4	prefoldin subunit 4	H. spaiens	3	0.682823	0.682823	1	0	protein-coding
PFDN5	prefoldin subunit 5	H. spaiens	3	17.1546	-145.122	1	0	protein-coding
PFDN6	prefoldin subunit 6	H. spaiens	2	2.53634	2.53634	1	0	protein-coding
PFN4	profilin family member 4	H. spaiens	3	0.370047	0.370047	0	0	protein-coding
PGM1	phosphoglucomutase 1	H. spaiens	3	16.4714	13.3723	1	0	protein-coding
PGR	progesterone receptor	H. spaiens	1	0	0	0	0	protein-coding
PGS1	phosphatidylglycerophosphate synthase 1	H. spaiens	3	2.2931	0.262223	0	0	protein-coding
PHF10	PHD finger protein 10	H. spaiens	3	1.21908	1.21908	0	0	protein-coding
PHF12	PHD finger protein 12	H. spaiens	3	1.53756	1.22026	0	0	protein-coding
PHKB	phosphorylase kinase, beta	H. spaiens	3	22.6615	16.2208	1	0	protein-coding
PHKG2	phosphorylase kinase, gamma 2 (testis)	H. spaiens	3	1.05996	-5.00005	1	0	protein-coding
PI4K2A	phosphatidylinositol 4-kinase type 2 alpha	H. spaiens	2	0.450322	0.0737417	0	0	protein-coding
PI4KA	phosphatidylinositol 4-kinase, catalytic, alpha	H. spaiens	2	4.53639	-2.97029	1	0	protein-coding
PI4KB	phosphatidylinositol 4-kinase, catalytic, beta	H. spaiens	2	2.0044	1.61069	1	0	protein-coding
PIAS1	protein inhibitor of activated STAT 1	H. spaiens	3	1.04218	0.723383	0	0	protein-coding
PIAS3	protein inhibitor of activated STAT 3	H. spaiens	2	1.95969	-7.5865	0	0	protein-coding
PIAS4	protein inhibitor of activated STAT 4	H. spaiens	3	6.63275	6.63275	0	0	protein-coding
PICALM	phosphatidylinositol binding clathrin assembly protein	H. spaiens	3	2.31782	1.35801	1	0	protein-coding
PIH1D1	PIH1 domain containing 1	H. spaiens	3	7.49718	5.92548	1	0	protein-coding
PIK3C2A	phosphatidylinositol-4-phosphate 3-kinase catalytic subunit type 2 alpha	H. spaiens	2	0.89411	0.89411	1	0	protein-coding
PIK3C2B	phosphatidylinositol-4-phosphate 3-kinase catalytic subunit type 2 beta	H. spaiens	2	0	-1.5765	0	0	protein-coding
PIK3CA	phosphatidylinositol-4,5-bisphosphate 3-kinase catalytic subunit alpha	H. spaiens	0	1.14226	-2.66018	1	0	protein-coding
PIK3CB	phosphatidylinositol-4,5-bisphosphate 3-kinase catalytic subunit beta	H. spaiens	1	16.2256	-8.63751	1	0	protein-coding
PIK3CD	phosphatidylinositol-4,5-bisphosphate 3-kinase, catalytic subunit delta	H. spaiens	1	2.14469	2.14469	0	0	protein-coding
PIK3CG	phosphatidylinositol-4,5-bisphosphate 3-kinase catalytic subunit gamma	H. spaiens	2	2.48667	1.14703	1	0	protein-coding
PIK3R1	phosphoinositide-3-kinase regulatory subunit 1	H. spaiens	1	1.88083	0.332588	1	0	protein-coding
PIK3R3	phosphoinositide-3-kinase regulatory subunit 3	H. spaiens	2	0	0	0	0	protein-coding
PIK3R5	phosphoinositide-3-kinase regulatory subunit 5	H. spaiens	3	1.7546	1.7546	0	0	protein-coding
PIKFYVE	phosphoinositide kinase, FYVE finger containing	H. spaiens	3	2.44896	2.44896	0	0	protein-coding
PINK1	PTEN induced putative kinase 1	H. spaiens	3	6.13002	-148.357	0	0	protein-coding
PIP4K2A	phosphatidylinositol-5-phosphate 4-kinase, type II, alpha	H. spaiens	3	86.928	55.8278	1	0	protein-coding
PIP4K2B	phosphatidylinositol-5-phosphate 4-kinase, type II, beta	H. spaiens	3	3.09838	2.4699	1	0	protein-coding
PIP4K2C	phosphatidylinositol-5-phosphate 4-kinase, type II, gamma	H. spaiens	2	0.702744	-1.04047	1	0	protein-coding
PIP5K1B	phosphatidylinositol-4-phosphate 5-kinase, type I, beta	H. spaiens	2	1.67834	-6.09684	0	0	protein-coding
PIP5K1C	phosphatidylinositol-4-phosphate 5-kinase, type I, gamma	H. spaiens	1	9.84441	4.90484	1	0	protein-coding
PISD	phosphatidylserine decarboxylase	H. spaiens	3	1.09251	0.641492	0	0	protein-coding
PITX2	paired-like homeodomain 2	H. spaiens	3	0	0	0	0	protein-coding
PKN1	protein kinase N1	H. spaiens	2	6.25508	6.25508	1	0	protein-coding
PKN2	protein kinase N2	H. spaiens	3	0.398713	0.398713	1	0	protein-coding
PKP4	plakophilin 4	H. spaiens	3	3.33807	0.0962316	0	0	protein-coding
PLA2G15	phospholipase A2 group XV	H. spaiens	3	1.32583	1.32583	1	0	protein-coding
PLA2G2A	phospholipase A2 group IIA	H. spaiens	0	0	0	0	0	protein-coding
PLA2G4A	phospholipase A2 group IVA	H. spaiens	2	2.41644	-18.2497	1	0	protein-coding
PLAA	phospholipase A2-activating protein	H. spaiens	3	0.710269	-0.212481	1	0	protein-coding
PLAU	plasminogen activator, urokinase	H. spaiens	3	0	-0.346609	0	0	protein-coding
PLAUR	plasminogen activator, urokinase receptor	H. spaiens	3	2.59038	2.59038	0	0	protein-coding
PLCB1	phospholipase C beta 1	H. spaiens	2	0	-0.472433	0	0	protein-coding
PLCB2	phospholipase C beta 2	H. spaiens	0	3.69471	3.69471	1	0	protein-coding
PLCB3	phospholipase C beta 3	H. spaiens	2	1.96153	1.96153	1	0	protein-coding
PLCB4	phospholipase C beta 4	H. spaiens	2	0.486873	-1.25016	1	0	protein-coding
PLCD4	phospholipase C delta 4	H. spaiens	2	0.52238	0.52238	0	0	protein-coding
PLCG1	phospholipase C gamma 1	H. spaiens	2	0.599191	-0.388332	0	0	protein-coding
PLCG2	phospholipase C, gamma 2 (phosphatidylinositol-specific)	H. spaiens	2	2.02496	-0.292237	1	0	protein-coding
PLD1	phospholipase D1	H. spaiens	2	0	0	0	0	protein-coding
PLD2	phospholipase D2	H. spaiens	2	0.325107	-3.10985	0	0	protein-coding
PLD3	phospholipase D family member 3	H. spaiens	2	5.18959	4.59295	0	0	protein-coding
PLEKHG5	pleckstrin homology and RhoGEF domain containing G5	H. spaiens	2	0	0	0	0	protein-coding
PLG	plasminogen	H. spaiens	2	0	0	1	0	protein-coding
PLIN2	perilipin 2	H. spaiens	3	1.78354	-0.84673	0	0	protein-coding
PLK2	polo-like kinase 2	H. spaiens	2	0	0	0	0	protein-coding
PLRG1	pleiotropic regulator 1	H. spaiens	3	0.712702	0.712702	0	0	protein-coding
PLS3	plastin 3	H. spaiens	3	0.814086	0.814086	1	0	protein-coding
PLXNA2	plexin A2	H. spaiens	3	1.09339	1.09339	0	0	protein-coding
PML	promyelocytic leukemia	H. spaiens	3	1.72258	1.72258	0	0	protein-coding
PMPCB	peptidase (mitochondrial processing) beta	H. spaiens	3	0.874041	-0.0799863	1	0	protein-coding
PNP	purine nucleoside phosphorylase	H. spaiens	3	29.5141	28.8667	1	0	protein-coding
PNPLA6	patatin like phospholipase domain containing 6	H. spaiens	1	3.70394	3.70394	1	0	protein-coding
PNPLA7	patatin like phospholipase domain containing 7	H. spaiens	1	0	0	0	0	protein-coding
POFUT1	protein O-fucosyltransferase 1	H. spaiens	3	0.332631	-4.21817	1	0	protein-coding
POLL	polymerase (DNA directed), lambda	H. spaiens	3	3.33778	3.33778	0	0	protein-coding
POLR1D	polymerase (RNA) I polypeptide D	H. spaiens	3	6.664	1.63864	0	0	protein-coding
POLR2A	polymerase (RNA) II (DNA directed) polypeptide A, 220kDa	H. spaiens	3	8.63428	5.4116	0	0	protein-coding
POLR2D	polymerase (RNA) II (DNA directed) polypeptide D	H. spaiens	3	0.557134	-0.464972	0	0	protein-coding
POLR2G	polymerase (RNA) II (DNA directed) polypeptide G	H. spaiens	3	37.1965	30.5024	0	0	protein-coding
POLR2I	polymerase (RNA) II (DNA directed) polypeptide I, 14.5kDa	H. spaiens	3	5.36102	2.63978	0	0	protein-coding
POLR2L	polymerase (RNA) II (DNA directed) polypeptide L, 7.6kDa	H. spaiens	3	18.6934	14.1572	0	0	protein-coding
POLR3C	polymerase (RNA) III (DNA directed) polypeptide C (62kD)	H. spaiens	3	0.53442	-0.594912	0	0	protein-coding
POLR3E	polymerase (RNA) III (DNA directed) polypeptide E (80kD)	H. spaiens	3	0.964916	0.964916	0	0	protein-coding
POLR3G	polymerase (RNA) III (DNA directed) polypeptide G (32kD)	H. spaiens	2	1.92153	0.806229	0	0	protein-coding
POLR3K	polymerase (RNA) III (DNA directed) polypeptide K, 12.3 kDa	H. spaiens	3	1.18115	-20.6069	0	0	protein-coding
PPARA	peroxisome proliferator-activated receptor alpha	H. spaiens	2	0.593949	0.593949	0	0	protein-coding
PPARD	peroxisome proliferator-activated receptor delta	H. spaiens	2	0.576181	-0.533622	0	0	protein-coding
PPARG	peroxisome proliferator-activated receptor gamma	H. spaiens	2	0	0	0	0	protein-coding
PPBP	pro-platelet basic protein	H. spaiens	2	5864.6	-8271.56	1	0	protein-coding
PPIA	peptidylprolyl isomerase A (cyclophilin A)	H. spaiens	3	8.62673	7.21843	1	0	protein-coding
PPIF	peptidylprolyl isomerase F	H. spaiens	3	34.3445	-51.7567	1	0	protein-coding
PPM1B	protein phosphatase, Mg2+/Mn2+ dependent 1B	H. spaiens	3	2.63892	-42.8742	1	0	protein-coding
PPME1	protein phosphatase methylesterase 1	H. spaiens	3	0.668782	-3.25917	1	0	protein-coding
PPP1CA	protein phosphatase 1, catalytic subunit, alpha isozyme	H. spaiens	2	14.8528	-265.972	1	0	protein-coding
PPP1CB	protein phosphatase 1, catalytic subunit, beta isozyme	H. spaiens	3	11.9093	-327.173	1	0	protein-coding
PPP1CC	protein phosphatase 1, catalytic subunit, gamma isozyme	H. spaiens	2	4.4036	4.4036	1	0	protein-coding
PPP1R12A	protein phosphatase 1 regulatory subunit 12A	H. spaiens	3	1.58425	-0.529952	1	0	protein-coding
PPP1R12C	protein phosphatase 1 regulatory subunit 12C	H. spaiens	3	10.9921	-29.3251	1	0	protein-coding
PPP1R14A	protein phosphatase 1 regulatory inhibitor subunit 14A	H. spaiens	3	43.5448	39.0706	1	0	protein-coding
PPP1R15A	protein phosphatase 1 regulatory subunit 15A	H. spaiens	3	38.9133	37.767	0	0	protein-coding
PPP1R16A	protein phosphatase 1 regulatory subunit 16A	H. spaiens	3	1.24122	-0.382467	0	0	protein-coding
PPP1R16B	protein phosphatase 1 regulatory subunit 16B	H. spaiens	3	0.943714	-0.0708045	0	0	protein-coding
PPP1R2	protein phosphatase 1 regulatory inhibitor subunit 2	H. spaiens	3	1.75116	-57.9082	1	0	protein-coding
PPP1R7	protein phosphatase 1 regulatory subunit 7	H. spaiens	3	2.53108	1.25117	1	0	protein-coding
PPP1R8	protein phosphatase 1 regulatory subunit 8	H. spaiens	3	1.45753	1.0825	0	0	protein-coding
PPP2R1B	protein phosphatase 2 regulatory subunit A, beta	H. spaiens	2	0.806654	-0.0339173	0	0	protein-coding
PPP2R2A	protein phosphatase 2 regulatory subunit B, alpha	H. spaiens	1	1.03159	-0.955245	1	0	protein-coding
PPP2R2B	protein phosphatase 2 regulatory subunit B, beta	H. spaiens	3	0	0	0	0	protein-coding
PPP2R2D	protein phosphatase 2 regulatory subunit B, delta	H. spaiens	3	17.2886	13.9322	1	0	protein-coding
PPP2R4	protein phosphatase 2A regulatory subunit 4	H. spaiens	1	15.9937	5.72338	1	0	protein-coding
PPP2R5A	protein phosphatase 2 regulatory subunit B', alpha	H. spaiens	2	11.7928	-13.0502	1	0	protein-coding
PPP2R5B	protein phosphatase 2 regulatory subunit B', beta	H. spaiens	2	1.19471	0.496413	1	0	protein-coding
PPP2R5C	protein phosphatase 2 regulatory subunit B', gamma	H. spaiens	2	1.62864	-17.9513	1	0	protein-coding
PPP2R5D	protein phosphatase 2 regulatory subunit B', delta	H. spaiens	2	0.95873	-0.0231963	1	0	protein-coding
PPP2R5E	protein phosphatase 2 regulatory subunit B', epsilon	H. spaiens	2	0.912817	0.912817	1	0	protein-coding
PPP3CA	protein phosphatase 3, catalytic subunit, alpha isozyme	H. spaiens	3	2.57043	-33.8334	1	0	protein-coding
PPP3CB	protein phosphatase 3, catalytic subunit, beta isozyme	H. spaiens	3	1.93547	1.58074	1	0	protein-coding
PPP3CC	protein phosphatase 3, catalytic subunit, gamma isozyme	H. spaiens	3	1.24639	1.24639	1	0	protein-coding
PPP3R1	protein phosphatase 3 regulatory subunit B, alpha	H. spaiens	3	40.1459	0.818754	1	0	protein-coding
PPP4C	protein phosphatase 4 catalytic subunit	H. spaiens	2	8.02362	5.9834	1	0	protein-coding
PPP4R1	protein phosphatase 4 regulatory subunit 1	H. spaiens	3	1.52363	0.737543	1	0	protein-coding
PPP4R2	protein phosphatase 4 regulatory subunit 2	H. spaiens	3	1.00736	-0.545808	0	0	protein-coding
PPP5C	protein phosphatase 5, catalytic subunit	H. spaiens	3	1.90442	1.90442	1	0	protein-coding
PPP6C	protein phosphatase 6, catalytic subunit	H. spaiens	2	9.80969	-2.03817	1	0	protein-coding
PPP6R1	protein phosphatase 6 regulatory subunit 1	H. spaiens	3	66.4434	-319.521	1	0	protein-coding
PPP6R2	protein phosphatase 6 regulatory subunit 2	H. spaiens	3	1.37866	1.0194	1	0	protein-coding
PPP6R3	protein phosphatase 6, regulatory subunit 3	H. spaiens	3	1.97624	-9.4589	1	0	protein-coding
PRDM1	PR domain containing 1, with ZNF domain	H. spaiens	3	1.2439	1.2439	0	0	protein-coding
PRDX1	peroxiredoxin 1	H. spaiens	3	1.77557	-15.5513	1	0	protein-coding
PRDX2	peroxiredoxin 2	H. spaiens	3	1.83066	-3.788	1	0	protein-coding
PRDX4	peroxiredoxin 4	H. spaiens	3	0.392394	-6.43284	1	0	protein-coding
PRDX5	peroxiredoxin 5	H. spaiens	3	37.1845	-320.209	1	0	protein-coding
PRDX6	peroxiredoxin 6	H. spaiens	3	399.889	-663.026	1	0	protein-coding
PRKAA1	protein kinase, AMP-activated, alpha 1 catalytic subunit	H. spaiens	2	6.52431	5.03542	1	0	protein-coding
PRKAB1	protein kinase, AMP-activated, beta 1 non-catalytic subunit	H. spaiens	3	1.65817	-24.9316	1	0	protein-coding
PRKAB2	protein kinase, AMP-activated, beta 2 non-catalytic subunit	H. spaiens	3	4.86007	-57.2494	1	0	protein-coding
PRKACA	protein kinase, cAMP-dependent, alpha catalytic subunit	H. spaiens	0	8.0678	-33.9817	1	0	protein-coding
PRKACG	protein kinase, cAMP-dependent, gamma catalytic subunit	H. spaiens	1	0.336608	0.336608	0	1	protein-coding
PRKAG1	protein kinase, AMP-activated, gamma 1 non-catalytic subunit	H. spaiens	3	1.32016	-13.264	1	0	protein-coding
PRKAG2	protein kinase, AMP-activated, gamma 2 non-catalytic subunit	H. spaiens	3	1.70592	1.70592	0	0	protein-coding
PRKAR1A	protein kinase, cAMP-dependent, regulatory subunit type I alpha	H. spaiens	1	96.6528	-119.015	1	0	protein-coding
PRKAR1B	protein kinase, cAMP-dependent, regulatory subunit type I beta	H. spaiens	1	50.3848	50.3848	1	0	protein-coding
PRKAR2A	protein kinase, cAMP-dependent, regulatory subunit type II alpha	H. spaiens	1	1.27326	1.27326	1	0	protein-coding
PRKAR2B	protein kinase, cAMP-dependent, regulatory subunit type II beta	H. spaiens	1	647.419	121.219	1	0	protein-coding
PRKCA	protein kinase C, alpha	H. spaiens	0	7.93214	-27.4752	1	0	protein-coding
PRKCB	protein kinase C, beta	H. spaiens	2	92.7966	92.3001	1	0	protein-coding
PRKCD	protein kinase C, delta	H. spaiens	1	36.4933	-9.8569	1	0	protein-coding
PRKCE	protein kinase C, epsilon	H. spaiens	2	0	-13.3235	0	0	protein-coding
PRKCG	protein kinase C, gamma	H. spaiens	2	0	0	0	0	protein-coding
PRKCH	protein kinase C, eta	H. spaiens	2	1.73235	1.73235	1	0	protein-coding
PRKCQ	protein kinase C, theta	H. spaiens	2	6.99578	-100.996	1	0	protein-coding
PRKCZ	protein kinase C, zeta	H. spaiens	1	0.399614	0.399614	0	0	protein-coding
PRKDC	protein kinase, DNA-activated, catalytic polypeptide	H. spaiens	1	0.807247	0.807247	1	0	protein-coding
PRKG1	protein kinase, cGMP-dependent, type I	H. spaiens	2	2.8718	1.07876	1	0	protein-coding
PRKX	protein kinase, X-linked	H. spaiens	2	1.34087	-4.82981	1	0	protein-coding
PRL	prolactin	H. spaiens	2	0	0	0	0	protein-coding
PRMT1	protein arginine methyltransferase 1	H. spaiens	2	2.18947	1.75851	1	0	protein-coding
PRMT5	protein arginine methyltransferase 5	H. spaiens	3	0.470716	0.470716	1	0	protein-coding
PRPF19	pre-mRNA processing factor 19	H. spaiens	3	2.79063	2.44863	0	0	protein-coding
PRR5L	proline rich 5 like	H. spaiens	2	0.952677	-7.28604	0	0	protein-coding
PRSS1	protease, serine 1	H. spaiens	3	0	0	1	0	protein-coding
PSEN1	presenilin 1	H. spaiens	2	1.02568	-4.59081	0	0	protein-coding
PSEN2	presenilin 2	H. spaiens	3	0.647106	-1.37799	0	0	protein-coding
PSENEN	presenilin enhancer gamma secretase subunit	H. spaiens	3	1.89774	-39.0791	0	0	protein-coding
PSTPIP1	proline-serine-threonine phosphatase interacting protein 1	H. spaiens	3	2.67513	2.67513	0	0	protein-coding
PTAFR	platelet-activating factor receptor	H. spaiens	3	3.48299	3.48299	0	0	protein-coding
PTEN	phosphatase and tensin homolog	H. spaiens	1	1.57174	-1.51851	1	0	protein-coding
PTGDR	prostaglandin D2 receptor (DP)	H. spaiens	0	5.85354	5.85354	0	0	protein-coding
PTGFR	prostaglandin F receptor (FP)	H. spaiens	3	0	0	0	0	protein-coding
PTGS2	prostaglandin-endoperoxide synthase 2 (prostaglandin G/H synthase and cyclooxygenase)	H. spaiens	3	2.0894	2.0894	0	0	protein-coding
PTK2B	protein tyrosine kinase 2 beta	H. spaiens	1	5.3039	-64.2888	1	0	protein-coding
PTPN1	protein tyrosine phosphatase, non-receptor type 1	H. spaiens	1	5.1612	-83.3738	1	0	protein-coding
PTPN11	protein tyrosine phosphatase, non-receptor type 11	H. spaiens	1	1.81621	-248.717	1	0	protein-coding
PTPN12	protein tyrosine phosphatase, non-receptor type 12	H. spaiens	2	239.741	-8.38896	1	0	protein-coding
PTPN22	protein tyrosine phosphatase, non-receptor type 22 (lymphoid)	H. spaiens	3	0.620286	-1.32011	0	0	protein-coding
PTPN23	protein tyrosine phosphatase, non-receptor type 23	H. spaiens	3	1.43389	1.43389	1	0	protein-coding
PTPRA	protein tyrosine phosphatase, receptor type, A	H. spaiens	1	20.3307	5.06446	1	0	protein-coding
PTPRC	protein tyrosine phosphatase, receptor type, C	H. spaiens	3	5.29639	5.29639	1	0	protein-coding
PTTG1	pituitary tumor-transforming 1	H. spaiens	3	0.412313	-4.20481	0	0	protein-coding
PVRL2	poliovirus receptor-related 2 (herpesvirus entry mediator B)	H. spaiens	2	2.01154	2.01154	1	0	protein-coding
PXN	paxillin	H. spaiens	1	2.56897	1.32551	0	0	protein-coding
PYGB	phosphorylase, glycogen; brain	H. spaiens	3	86.3523	-39.9487	1	0	protein-coding
PYGL	phosphorylase, glycogen, liver	H. spaiens	3	46.1249	43.4646	1	0	protein-coding
PYGM	phosphorylase, glycogen, muscle	H. spaiens	3	0	-9.93643	1	0	protein-coding
RAB10	RAB10, member RAS oncogene family	H. spaiens	2	17.0186	-69.136	1	0	protein-coding
RAB11A	RAB11A, member RAS oncogene family	H. spaiens	3	185.025	-86.3567	1	0	protein-coding
RAB11B	RAB11B, member RAS oncogene family	H. spaiens	3	101.829	81.321	1	0	protein-coding
RAB13	RAB13, member RAS oncogene family	H. spaiens	3	7.40339	-9.33941	1	0	protein-coding
RAB1A	RAB1A, member RAS oncogene family	H. spaiens	3	4.57533	4.57533	1	0	protein-coding
RAB1B	RAB1B, member RAS oncogene family	H. spaiens	3	111.306	62.9654	1	0	protein-coding
RAB41	RAB41, member RAS oncogene family	H. spaiens	3	0	0	0	1	protein-coding
RAB5A	RAB5A, member RAS oncogene family	H. spaiens	3	2.95295	-10.7823	1	0	protein-coding
RAB5B	RAB5B, member RAS oncogene family	H. spaiens	3	17.5553	12.5592	1	0	protein-coding
RAB5C	RAB5C, member RAS oncogene family	H. spaiens	3	33.2305	-83.5035	1	0	protein-coding
RAB6A	RAB6A, member RAS oncogene family	H. spaiens	3	49.7605	49.7605	1	0	protein-coding
RAB6B	RAB6B, member RAS oncogene family	H. spaiens	3	35.9365	10.9539	1	0	protein-coding
RAB6C	RAB6C, member RAS oncogene family	H. spaiens	3	0.611861	0.611861	0	0	protein-coding
RAB7A	RAB7A, member RAS oncogene family	H. spaiens	3	31.0589	31.0589	1	0	protein-coding
RAB8A	RAB8A, member RAS oncogene family	H. spaiens	3	38.0887	33.1505	1	0	protein-coding
RAB8B	RAB8B, member RAS oncogene family	H. spaiens	3	3.43749	-45.2456	1	0	protein-coding
RAD1	RAD1 checkpoint DNA exonuclease	H. spaiens	3	0.727571	0.727571	0	0	protein-coding
RAD21	RAD21 cohesin complex component	H. spaiens	3	3.1256	-3.75177	0	0	protein-coding
RAD23A	RAD23 homolog A, nucleotide excision repair protein	H. spaiens	3	1.97658	0.724429	1	0	protein-coding
RAD9A	RAD9 checkpoint clamp component A	H. spaiens	2	0.743723	0.743723	0	0	protein-coding
RAF1	Raf-1 proto-oncogene, serine/threonine kinase	H. spaiens	1	6.18087	4.21133	0	0	protein-coding
RALA	v-ral simian leukemia viral oncogene homolog A (ras related)	H. spaiens	2	0.84175	-0.586456	1	0	protein-coding
RALB	v-ral simian leukemia viral oncogene homolog B	H. spaiens	2	14.5193	5.88137	1	0	protein-coding
RALBP1	ralA binding protein 1	H. spaiens	2	7.4442	-23.6201	1	0	protein-coding
RALGDS	ral guanine nucleotide dissociation stimulator	H. spaiens	1	2.74889	2.3227	0	0	protein-coding
RAN	RAN, member RAS oncogene family	H. spaiens	3	1.44922	-0.861611	1	0	protein-coding
RANBP1	RAN binding protein 1	H. spaiens	3	0.42728	0.42728	1	0	protein-coding
RANBP3	RAN binding protein 3	H. spaiens	3	2.48147	1.93965	0	0	protein-coding
RANGAP1	Ran GTPase activating protein 1	H. spaiens	3	3.28926	2.77331	1	0	protein-coding
RAP1A	RAP1A, member of RAS oncogene family	H. spaiens	0	30.4721	-31.7469	1	0	protein-coding
RAP1B	RAP1B, member of RAS oncogene family	H. spaiens	1	103.152	-949.14	1	0	protein-coding
RAPGEF1	Rap guanine nucleotide exchange factor 1	H. spaiens	1	2.29863	1.89235	0	0	protein-coding
RAPGEF2	Rap guanine nucleotide exchange factor 2	H. spaiens	1	1.19627	1.19627	1	0	protein-coding
RARA	retinoic acid receptor, alpha	H. spaiens	2	2.04009	2.04009	0	0	protein-coding
RASA1	RAS p21 protein activator (GTPase activating protein) 1	H. spaiens	2	1.33297	0.894268	1	0	protein-coding
RASA2	RAS p21 protein activator 2	H. spaiens	2	0.356894	-2.3296	1	0	protein-coding
RASA3	RAS p21 protein activator 3	H. spaiens	2	91.5525	-63.8762	1	0	protein-coding
RASGRP1	RAS guanyl releasing protein 1 (calcium and DAG-regulated)	H. spaiens	0	0.838734	0.838734	0	0	protein-coding
RASGRP2	RAS guanyl releasing protein 2 (calcium and DAG-regulated)	H. spaiens	1	91.329	-564.006	1	0	protein-coding
RASSF1	Ras association (RalGDS/AF-6) domain family member 1	H. spaiens	3	2.71129	2.71129	0	0	protein-coding
RASSF2	Ras association (RalGDS/AF-6) domain family member 2	H. spaiens	3	2.21454	2.21454	0	0	protein-coding
RASSF3	Ras association (RalGDS/AF-6) domain family member 3	H. spaiens	3	0.992329	0.992329	0	0	protein-coding
RASSF4	Ras association (RalGDS/AF-6) domain family member 4	H. spaiens	3	1.71597	1.71597	0	0	protein-coding
RASSF5	Ras association (RalGDS/AF-6) domain family member 5	H. spaiens	1	4.07381	4.07381	0	0	protein-coding
RAVER1	ribonucleoprotein, PTB-binding 1	H. spaiens	2	0.815141	0.815141	0	0	protein-coding
RB1	retinoblastoma 1	H. spaiens	2	2.55682	-9.58626	0	0	protein-coding
RB1CC1	RB1 inducible coiled-coil 1	H. spaiens	3	0.966838	0.147728	0	0	protein-coding
RBBP4	retinoblastoma binding protein 4	H. spaiens	3	3.63818	0.593795	0	0	protein-coding
RBBP7	retinoblastoma binding protein 7	H. spaiens	3	3.85264	3.44677	0	0	protein-coding
RBBP8	retinoblastoma binding protein 8	H. spaiens	3	0.579419	0.579419	0	0	protein-coding
RBL2	retinoblastoma-like 2	H. spaiens	2	2.48649	2.13537	0	0	protein-coding
RBM8A	RNA binding motif protein 8A	H. spaiens	3	2.34673	1.40387	1	0	protein-coding
RBPJ	recombination signal binding protein for immunoglobulin kappa J region	H. spaiens	2	1.21273	0.907408	0	0	protein-coding
RBX1	ring-box 1, E3 ubiquitin protein ligase	H. spaiens	3	225.93	219.587	1	0	protein-coding
RCC1	regulator of chromosome condensation 1	H. spaiens	3	1.42757	1.42757	0	0	protein-coding
RCE1	Ras converting CAAX endopeptidase 1	H. spaiens	3	0.458148	0.118686	0	0	protein-coding
REL	v-rel avian reticuloendotheliosis viral oncogene homolog	H. spaiens	2	0.824874	0.824874	0	0	protein-coding
RELA	v-rel avian reticuloendotheliosis viral oncogene homolog A	H. spaiens	2	5.03351	3.57192	1	0	protein-coding
RELB	v-rel avian reticuloendotheliosis viral oncogene homolog B	H. spaiens	2	1.35768	1.35768	0	0	protein-coding
RFC4	replication factor C subunit 4	H. spaiens	3	0	0	0	0	protein-coding
RFC5	replication factor C subunit 5	H. spaiens	3	0.529146	0.529146	0	0	protein-coding
RFNG	RFNG O-fucosylpeptide 3-beta-N-acetylglucosaminyltransferase	H. spaiens	3	6.32087	6.32087	0	0	protein-coding
RFX5	regulatory factor X5	H. spaiens	3	0.9304	0.9304	0	0	protein-coding
RFXANK	regulatory factor X associated ankyrin containing protein	H. spaiens	3	3.28083	2.71728	0	0	protein-coding
RGL1	ral guanine nucleotide dissociation stimulator-like 1	H. spaiens	2	0	-4.01866	0	0	protein-coding
RGPD4	RANBP2-like and GRIP domain containing 4	H. spaiens	3	0	0	0	0	protein-coding
RGS14	regulator of G-protein signaling 14	H. spaiens	3	2.04066	2.04066	0	0	protein-coding
RGS18	regulator of G-protein signaling 18	H. spaiens	2	842.573	-461.891	1	0	protein-coding
RGS19	regulator of G-protein signaling 19	H. spaiens	2	2.21403	2.21403	1	0	protein-coding
RGS2	regulator of G-protein signaling 2	H. spaiens	2	7.26236	7.26236	0	0	protein-coding
RGS6	regulator of G-protein signaling 6	H. spaiens	3	23.3289	23.3289	1	0	protein-coding
RGS7	regulator of G-protein signaling 7	H. spaiens	3	0	0	0	0	protein-coding
RGS9	regulator of G-protein signaling 9	H. spaiens	3	4.17905	2.61342	0	0	protein-coding
RHEB	Ras homolog enriched in brain	H. spaiens	1	3.23324	1.00141	1	0	protein-coding
RHOB	ras homolog family member B	H. spaiens	1	8.05804	2.22502	0	0	protein-coding
RHOBTB1	Rho-related BTB domain containing 1	H. spaiens	2	38.2586	38.2586	0	0	protein-coding
RHOBTB2	Rho-related BTB domain containing 2	H. spaiens	2	0.725849	0.725849	0	0	protein-coding
RHOH	ras homolog family member H	H. spaiens	3	0.959342	0.959342	0	0	protein-coding
RHOQ	ras homolog family member Q	H. spaiens	3	0.971268	0.971268	0	0	protein-coding
RHOT1	ras homolog family member T1	H. spaiens	3	0.980965	0.980965	1	0	protein-coding
RHOT2	ras homolog family member T2	H. spaiens	3	4.66239	1.78566	1	0	protein-coding
RHOU	ras homolog family member U	H. spaiens	3	2.80194	2.80194	0	0	protein-coding
RIPK1	receptor interacting serine/threonine kinase 1	H. spaiens	2	0.632922	-0.407146	1	0	protein-coding
RIPK2	receptor interacting serine/threonine kinase 2	H. spaiens	3	1.2355	0.883036	1	0	protein-coding
RNASE2	ribonuclease, RNase A family, 2 (liver, eosinophil-derived neurotoxin)	H. spaiens	2	0.968233	0.968233	1	0	protein-coding
RNF139	ring finger protein 139	H. spaiens	3	0.734168	-2.91928	0	0	protein-coding
RNF14	ring finger protein 14	H. spaiens	2	2.43876	-25.1248	0	0	protein-coding
RNF2	ring finger protein 2	H. spaiens	3	1.00253	0.299175	0	0	protein-coding
RNF20	ring finger protein 20	H. spaiens	3	0.714786	-0.164119	0	0	protein-coding
RNF4	ring finger protein 4	H. spaiens	3	1.6469	0.101844	0	0	protein-coding
RNF41	ring finger protein 41, E3 ubiquitin protein ligase	H. spaiens	2	1.50101	0.457409	0	0	protein-coding
RNF7	ring finger protein 7	H. spaiens	3	4.90999	3.93014	1	0	protein-coding
RNF8	ring finger protein 8, E3 ubiquitin protein ligase	H. spaiens	3	2.54509	2.54509	0	0	protein-coding
ROCK1	Rho-associated, coiled-coil containing protein kinase 1	H. spaiens	2	4.23269	2.23834	1	0	protein-coding
ROCK2	Rho-associated, coiled-coil containing protein kinase 2	H. spaiens	2	5.50563	-23.4993	1	0	protein-coding
RPA2	replication protein A2	H. spaiens	3	0.813503	0.813503	1	0	protein-coding
RPS6KA1	ribosomal protein S6 kinase, 90kDa, polypeptide 1	H. spaiens	2	2.14509	2.14509	1	0	protein-coding
RPS6KA2	ribosomal protein S6 kinase, 90kDa, polypeptide 2	H. spaiens	2	0	-1.03442	0	0	protein-coding
RPS6KA3	ribosomal protein S6 kinase, 90kDa, polypeptide 3	H. spaiens	2	4.63978	1.69348	1	0	protein-coding
RPS6KA4	ribosomal protein S6 kinase, 90kDa, polypeptide 4	H. spaiens	2	2.43185	0.706412	0	0	protein-coding
RPS6KA6	ribosomal protein S6 kinase, 90kDa, polypeptide 6	H. spaiens	2	0	0	0	0	protein-coding
RPS6KB1	ribosomal protein S6 kinase, 70kDa, polypeptide 1	H. spaiens	1	0.621597	0.120675	1	0	protein-coding
RPS6KB2	ribosomal protein S6 kinase, 70kDa, polypeptide 2	H. spaiens	1	3.7835	-0.825165	0	0	protein-coding
RPTOR	regulatory associated protein of MTOR, complex 1	H. spaiens	1	1.17654	1.17654	1	0	protein-coding
RRAGA	Ras-related GTP binding A	H. spaiens	2	1.0508	-8.63463	1	0	protein-coding
RRAGB	Ras-related GTP binding B	H. spaiens	2	0.557793	0.557793	0	0	protein-coding
RRAGC	Ras-related GTP binding C	H. spaiens	2	1.13091	-5.17182	1	0	protein-coding
RRAGD	Ras-related GTP binding D	H. spaiens	2	0.56707	0.56707	0	0	protein-coding
RRAS	related RAS viral (r-ras) oncogene homolog	H. spaiens	1	12.9533	2.21793	1	0	protein-coding
RRAS2	related RAS viral (r-ras) oncogene homolog 2	H. spaiens	1	0.653088	0.653088	1	0	protein-coding
RRM1	ribonucleotide reductase M1	H. spaiens	3	0	0	0	0	protein-coding
RRM2	ribonucleotide reductase M2	H. spaiens	3	0.765438	0.765438	0	0	protein-coding
RSU1	Ras suppressor protein 1	H. spaiens	3	160.021	-51.7995	1	0	protein-coding
RTF1	RTF1 homolog, Paf1/RNA polymerase II complex component	H. spaiens	3	0.958556	-3.45906	0	0	protein-coding
RUNX1	runt-related transcription factor 1	H. spaiens	2	2.13627	-19.8268	0	0	protein-coding
RUNX3	runt-related transcription factor 3	H. spaiens	3	5.0052	4.64391	0	0	protein-coding
RUVBL1	RuvB-like AAA ATPase 1	H. spaiens	2	0.479891	0.479891	1	0	protein-coding
RUVBL2	RuvB-like AAA ATPase 2	H. spaiens	3	2.12481	2.12481	1	0	protein-coding
RXRA	retinoid X receptor alpha	H. spaiens	3	3.41195	3.41195	0	0	protein-coding
RXRB	retinoid X receptor beta	H. spaiens	3	1.19362	-0.184022	0	0	protein-coding
RYBP	RING1 and YY1 binding protein	H. spaiens	3	67.1639	66.0701	0	0	protein-coding
RYR2	ryanodine receptor 2 (cardiac)	H. spaiens	3	0.799256	0.799256	0	0	protein-coding
S1PR1	sphingosine-1-phosphate receptor 1	H. spaiens	1	1.0945	1.0945	0	0	protein-coding
S1PR2	sphingosine-1-phosphate receptor 2	H. spaiens	2	0	-0.352361	0	0	protein-coding
SACM1L	SAC1 suppressor of actin mutations 1-like (yeast)	H. spaiens	3	5.16995	4.04223	1	0	protein-coding
SAE1	SUMO1 activating enzyme subunit 1	H. spaiens	3	2.07198	1.32783	0	0	protein-coding
SAP18	Sin3A associated protein 18kDa	H. spaiens	3	11.7185	11.7185	0	0	protein-coding
SAP30L	SAP30-like	H. spaiens	3	1.62541	-36.8941	0	0	protein-coding
SAR1A	secretion associated, Ras related GTPase 1A	H. spaiens	3	2.35811	-1.76077	1	0	protein-coding
SAR1B	secretion associated, Ras related GTPase 1B	H. spaiens	3	0.922206	-14.7443	1	0	protein-coding
SAV1	salvador family WW domain containing protein 1	H. spaiens	3	19.3053	-20.3063	1	0	protein-coding
SDC4	syndecan 4	H. spaiens	2	9.03682	9.03682	1	0	protein-coding
SEC13	SEC13 homolog, nuclear pore and COPII coat complex component	H. spaiens	2	1.31442	-28.8232	1	0	protein-coding
SEC14L5	SEC14-like lipid binding 5	H. spaiens	3	27.1564	23.0729	1	0	protein-coding
SEC23A	Sec23 homolog A, COPII coat complex component	H. spaiens	3	4.40829	1.00092	1	0	protein-coding
SEC23B	Sec23 homolog B, COPII coat complex component	H. spaiens	3	1.35157	0.891676	1	0	protein-coding
SEC24A	SEC24 homolog A, COPII coat complex component	H. spaiens	3	0.613706	0.613706	1	0	protein-coding
SEC24B	SEC24 homolog B, COPII coat complex component	H. spaiens	3	0.654933	0.126753	1	0	protein-coding
SEC24C	SEC24 homolog C, COPII coat complex component	H. spaiens	3	1.60195	0.716546	1	0	protein-coding
SEC24D	SEC24 homolog D, COPII coat complex component	H. spaiens	3	1.27987	0.681128	1	0	protein-coding
SEC31A	SEC31 homolog A, COPII coat complex component	H. spaiens	3	1.66689	1.15697	1	0	protein-coding
SEC63	SEC63 homolog, protein translocation regulator	H. spaiens	3	1.1311	0.137806	1	0	protein-coding
SEH1L	SEH1 like nucleoporin	H. spaiens	3	0.524509	-0.841105	0	0	protein-coding
SEL1L	sel-1 suppressor of lin-12-like (C. elegans)	H. spaiens	3	2.90992	0.169236	1	0	protein-coding
SEMA3A	sema domain, immunoglobulin domain (Ig), short basic domain, secreted, (semaphorin) 3A	H. spaiens	2	0	0	0	0	protein-coding
SENP1	SUMO1/sentrin specific peptidase 1	H. spaiens	3	1.75454	1.31788	0	0	protein-coding
SENP2	SUMO1/sentrin/SMT3 specific peptidase 2	H. spaiens	3	4.09828	2.69594	0	0	protein-coding
SENP5	SUMO1/sentrin specific peptidase 5	H. spaiens	3	1.0273	1.0273	0	0	protein-coding
SERBP1	SERPINE1 mRNA binding protein 1	H. spaiens	3	2.28565	-11.4446	1	0	protein-coding
SERPINE1	serpin peptidase inhibitor, clade E (nexin, plasminogen activator inhibitor type 1), member 1	H. spaiens	2	11.7386	11.7386	1	0	protein-coding
SERPINF2	serpin peptidase inhibitor, clade F (alpha-2 antiplasmin, pigment epithelium derived factor), member 2	H. spaiens	3	0	0	1	0	protein-coding
SET	SET nuclear proto-oncogene	H. spaiens	3	6.27949	6.27949	0	0	protein-coding
SETD2	SET domain containing 2	H. spaiens	3	1.15747	0.586191	0	0	protein-coding
SETD7	SET domain containing (lysine methyltransferase) 7	H. spaiens	2	0.413131	-0.107208	0	0	protein-coding
SGK1	serum/glucocorticoid regulated kinase 1	H. spaiens	2	1.60624	1.60624	0	0	protein-coding
SGOL2	shugoshin-like 2 (S. pombe)	H. spaiens	3	0	0	0	0	protein-coding
SH2B1	SH2B adaptor protein 1	H. spaiens	2	1.01211	-0.0123686	0	0	protein-coding
SH2D2A	SH2 domain containing 2A	H. spaiens	2	1.2189	1.2189	0	0	protein-coding
SH3BP2	SH3-domain binding protein 2	H. spaiens	2	1.93298	1.93298	0	0	protein-coding
SH3GL2	SH3-domain GRB2-like 2	H. spaiens	2	0	0	0	0	protein-coding
SH3KBP1	SH3-domain kinase binding protein 1	H. spaiens	2	3.04845	0.739112	1	0	protein-coding
SH3YL1	SH3 and SYLF domain containing 1	H. spaiens	3	0.829898	-1.19165	0	0	protein-coding
SHC2	SHC (Src homology 2 domain containing) transforming protein 2	H. spaiens	2	0	0	0	0	protein-coding
SHMT1	serine hydroxymethyltransferase 1 (soluble)	H. spaiens	3	0	0	1	0	protein-coding
SHMT2	serine hydroxymethyltransferase 2 (mitochondrial)	H. spaiens	3	1.00585	1.00585	1	0	protein-coding
SIAH2	siah E3 ubiquitin protein ligase 2	H. spaiens	3	67.9189	67.3357	0	0	protein-coding
SIKE1	suppressor of IKBKE 1	H. spaiens	3	0.478787	-2.80201	1	0	protein-coding
SIN3A	SIN3 transcription regulator family member A	H. spaiens	2	1.39197	0.995789	0	0	protein-coding
SIN3B	SIN3 transcription regulator family member B	H. spaiens	2	4.21989	-23.1113	0	0	protein-coding
SIRPB1	signal-regulatory protein beta 1	H. spaiens	3	0.836133	0.836133	0	0	protein-coding
SIRT2	sirtuin 2	H. spaiens	2	12.888	2.15423	1	0	protein-coding
SIRT5	sirtuin 5	H. spaiens	3	1.01789	-2.11454	1	0	protein-coding
SKI	SKI proto-oncogene	H. spaiens	3	7.8567	-3.77166	0	0	protein-coding
SLAIN2	SLAIN motif family member 2	H. spaiens	3	7.16661	-21.2416	1	0	protein-coding
SLC25A31	solute carrier family 25 (mitochondrial carrier; adenine nucleotide translocator), member 31	H. spaiens	3	0	0	0	0	protein-coding
SLC25A4	solute carrier family 25 (mitochondrial carrier; adenine nucleotide translocator), member 4	H. spaiens	3	0	-16.977	0	0	protein-coding
SLC25A5	solute carrier family 25 (mitochondrial carrier; adenine nucleotide translocator), member 5	H. spaiens	3	11.474	7.83592	1	0	protein-coding
SLC25A6	solute carrier family 25 (mitochondrial carrier; adenine nucleotide translocator), member 6	H. spaiens	3	1.8255	1.8255	1	1	protein-coding
SLC2A1	solute carrier family 2 (facilitated glucose transporter), member 1	H. spaiens	2	0.91373	0.543023	1	0	protein-coding
SLC2A3	solute carrier family 2 (facilitated glucose transporter), member 3	H. spaiens	2	30.0038	-572.426	1	0	protein-coding
SLC9A1	solute carrier family 9, subfamily A (NHE1, cation proton antiporter 1), member 1	H. spaiens	2	13.4733	2.49285	1	0	protein-coding
SLC9A3R1	solute carrier family 9, subfamily A (NHE3, cation proton antiporter 3), member 3 regulator 1	H. spaiens	2	48.36	43.5947	1	0	protein-coding
SLC9A3R2	solute carrier family 9, subfamily A (NHE3, cation proton antiporter 3), member 3 regulator 2	H. spaiens	2	0.86232	-0.039418	0	0	protein-coding
SLMAP	sarcolemma associated protein	H. spaiens	3	16.8754	-42.6355	1	0	protein-coding
SMAD1	SMAD family member 1	H. spaiens	2	2.29135	1.28367	1	0	protein-coding
SMAD4	SMAD family member 4	H. spaiens	2	1.41147	1.01318	1	0	protein-coding
SMAD5	SMAD family member 5	H. spaiens	3	1.50139	0.694459	1	0	protein-coding
SMAD7	SMAD family member 7	H. spaiens	3	0.516907	0.129334	0	0	protein-coding
SMAD9	SMAD family member 9	H. spaiens	3	0	0	1	0	protein-coding
SMARCA2	SWI/SNF related, matrix associated, actin dependent regulator of chromatin, subfamily a, member 2	H. spaiens	3	13.7622	13.4037	0	0	protein-coding
SMARCA4	SWI/SNF related, matrix associated, actin dependent regulator of chromatin, subfamily a, member 4	H. spaiens	3	1.79602	1.28441	0	0	protein-coding
SMARCA5	SWI/SNF related, matrix associated, actin dependent regulator of chromatin, subfamily a, member 5	H. spaiens	3	1.27391	0.939848	0	0	protein-coding
SMARCB1	SWI/SNF related, matrix associated, actin dependent regulator of chromatin, subfamily b, member 1	H. spaiens	3	2.56956	1.84425	0	0	protein-coding
SMARCC1	SWI/SNF related, matrix associated, actin dependent regulator of chromatin, subfamily c, member 1	H. spaiens	2	1.06927	0.76307	0	0	protein-coding
SMARCD1	SWI/SNF related, matrix associated, actin dependent regulator of chromatin, subfamily d, member 1	H. spaiens	3	0.529731	0.529731	0	0	protein-coding
SMARCD2	SWI/SNF related, matrix associated, actin dependent regulator of chromatin, subfamily d, member 2	H. spaiens	3	3.40554	-0.0185047	0	0	protein-coding
SMARCE1	SWI/SNF related, matrix associated, actin dependent regulator of chromatin, subfamily e, member 1	H. spaiens	3	4.51942	4.17752	1	0	protein-coding
SMC1A	structural maintenance of chromosomes 1A	H. spaiens	3	1.97018	-9.9306	1	0	protein-coding
SMG1	SMG1 phosphatidylinositol 3-kinase-related kinase	H. spaiens	2	1.20582	0.12367	0	0	protein-coding
SMG8	SMG8 nonsense mediated mRNA decay factor	H. spaiens	3	0	0	1	0	protein-coding
SMURF1	SMAD specific E3 ubiquitin protein ligase 1	H. spaiens	3	1.46026	-0.119588	0	0	protein-coding
SMURF2	SMAD specific E3 ubiquitin protein ligase 2	H. spaiens	3	0.498883	-15.8433	0	0	protein-coding
SNAP91	synaptosome associated protein 91kDa	H. spaiens	3	0	0	1	0	protein-coding
SND1	staphylococcal nuclease and tudor domain containing 1	H. spaiens	2	1.4133	-3.90665	1	0	protein-coding
SNF8	SNF8, ESCRT-II complex subunit	H. spaiens	3	1.82223	-6.53184	1	0	protein-coding
SNUPN	snurportin 1	H. spaiens	3	0.892027	0.126505	0	0	protein-coding
SNW1	SNW domain containing 1	H. spaiens	2	3.41769	-0.0675226	0	0	protein-coding
SNX9	sorting nexin 9	H. spaiens	2	5.86613	4.14891	1	0	protein-coding
SOCS2	suppressor of cytokine signaling 2	H. spaiens	3	1.46036	1.46036	0	0	protein-coding
SOCS3	suppressor of cytokine signaling 3	H. spaiens	2	3.16243	3.16243	0	0	protein-coding
SOCS5	suppressor of cytokine signaling 5	H. spaiens	3	1.69538	1.12518	0	0	protein-coding
SOD1	superoxide dismutase 1, soluble	H. spaiens	2	24.8803	-113.847	1	0	protein-coding
SOD2	superoxide dismutase 2, mitochondrial	H. spaiens	2	254.12	249.716	1	0	protein-coding
SORBS1	sorbin and SH3 domain containing 1	H. spaiens	2	0.491056	-0.337877	0	0	protein-coding
SOS1	SOS Ras/Rac guanine nucleotide exchange factor 1	H. spaiens	1	1.34399	1.34399	1	0	protein-coding
SOS2	SOS Ras/Rho guanine nucleotide exchange factor 2	H. spaiens	2	1.29166	-0.288094	0	0	protein-coding
SP1	Sp1 transcription factor	H. spaiens	2	1.77498	1.13302	0	0	protein-coding
SP100	SP100 nuclear antigen	H. spaiens	3	1.64836	0.376137	0	0	protein-coding
SP3	Sp3 transcription factor	H. spaiens	3	2.97649	-4.0377	0	0	protein-coding
SPARC	secreted protein, acidic, cysteine-rich (osteonectin)	H. spaiens	3	2372.67	2372.67	1	0	protein-coding
SPATA2	spermatogenesis associated 2	H. spaiens	3	0.56469	-1.3797	0	0	protein-coding
SPEN	spen family transcriptional repressor	H. spaiens	3	1.28285	0.686726	0	0	protein-coding
SPI1	Spi-1 proto-oncogene	H. spaiens	2	7.4684	7.4684	0	0	protein-coding
SPP1	secreted phosphoprotein 1	H. spaiens	3	0	0	0	0	protein-coding
SPRY1	sprouty RTK signaling antagonist 1	H. spaiens	2	0.470188	-1.03984	0	0	protein-coding
SPRY2	sprouty RTK signaling antagonist 2	H. spaiens	1	1.26812	1.26812	0	0	protein-coding
SPTAN1	spectrin, alpha, non-erythrocytic 1	H. spaiens	3	1.39812	1.39812	1	0	protein-coding
SQSTM1	sequestosome 1	H. spaiens	2	125.273	34.7278	1	0	protein-coding
SRC	SRC proto-oncogene, non-receptor tyrosine kinase	H. spaiens	0	47.4013	32.9743	1	0	protein-coding
SREBF1	sterol regulatory element binding transcription factor 1	H. spaiens	3	0.639295	0.639295	0	0	protein-coding
SREBF2	sterol regulatory element binding transcription factor 2	H. spaiens	3	8.89878	8.46779	0	0	protein-coding
SRF	serum response factor	H. spaiens	2	5.99237	0.580107	0	0	protein-coding
SSRP1	structure specific recognition protein 1	H. spaiens	3	1.02653	1.02653	0	0	protein-coding
SSU72	SSU72 homolog, RNA polymerase II CTD phosphatase	H. spaiens	3	9.35497	2.14504	0	0	protein-coding
STAM	signal transducing adaptor molecule	H. spaiens	2	1.83122	0.801725	1	0	protein-coding
STAM2	signal transducing adaptor molecule 2	H. spaiens	2	0.944065	-0.450749	1	0	protein-coding
STAMBP	STAM binding protein	H. spaiens	3	1.47546	0.957971	1	0	protein-coding
STAT1	signal transducer and activator of transcription 1	H. spaiens	1	2.31278	-3.59131	1	0	protein-coding
STAT2	signal transducer and activator of transcription 2	H. spaiens	3	1.15796	1.15796	1	0	protein-coding
STAT4	signal transducer and activator of transcription 4	H. spaiens	3	0.638196	0.638196	0	0	protein-coding
STAT5A	signal transducer and activator of transcription 5A	H. spaiens	1	3.07335	1.94826	1	0	protein-coding
STAT5B	signal transducer and activator of transcription 5B	H. spaiens	1	11.0502	-2.35994	1	0	protein-coding
STAT6	signal transducer and activator of transcription 6, interleukin-4 induced	H. spaiens	2	5.37256	2.32048	1	0	protein-coding
STIM1	stromal interaction molecule 1	H. spaiens	1	33.6692	-53.8961	1	0	protein-coding
STIM2	stromal interaction molecule 2	H. spaiens	1	0.583375	-1.94925	0	0	protein-coding
STK11	serine/threonine kinase 11	H. spaiens	2	3.6596	-0.27873	0	0	protein-coding
STK11IP	serine/threonine kinase 11 interacting protein	H. spaiens	3	0.534385	-1.18745	0	0	protein-coding
STK24	serine/threonine kinase 24	H. spaiens	3	48.1359	-101.305	1	0	protein-coding
STK25	serine/threonine kinase 25	H. spaiens	3	2.54602	-32.151	1	0	protein-coding
STK3	serine/threonine kinase 3	H. spaiens	2	1.05412	-10.5925	1	0	protein-coding
STK38	serine/threonine kinase 38	H. spaiens	3	7.79457	6.50911	1	0	protein-coding
STK38L	serine/threonine kinase 38 like	H. spaiens	3	2.19918	2.19918	1	0	protein-coding
STK4	serine/threonine kinase 4	H. spaiens	2	9.3964	-71.5855	1	0	protein-coding
STON2	stonin 2	H. spaiens	3	16.6971	-32.4808	1	0	protein-coding
STRADA	STE20-related kinase adaptor alpha	H. spaiens	3	1.73269	0.620417	0	0	protein-coding
STRADB	STE20-related kinase adaptor beta	H. spaiens	3	1.80493	-253.203	0	0	protein-coding
STRIP1	striatin interacting protein 1	H. spaiens	3	0	0	1	0	protein-coding
STRN	striatin	H. spaiens	3	2.61633	-3.33428	1	0	protein-coding
STRN3	striatin 3	H. spaiens	3	0.786202	-0.210774	1	0	protein-coding
STRN4	striatin 4	H. spaiens	3	48.8111	44.0821	1	0	protein-coding
STUB1	STIP1 homology and U-box containing protein 1, E3 ubiquitin protein ligase	H. spaiens	3	14.625	10.8483	1	0	protein-coding
STX4	syntaxin 4	H. spaiens	3	4.62554	4.62554	1	0	protein-coding
STXBP1	syntaxin binding protein 1	H. spaiens	3	1.90471	-0.504581	1	0	protein-coding
STXBP3	syntaxin binding protein 3	H. spaiens	3	6.67986	6.67986	1	0	protein-coding
SUCLA2	succinate-CoA ligase, ADP-forming, beta subunit	H. spaiens	3	0.302406	-8.24273	1	0	protein-coding
SUDS3	SDS3 homolog, SIN3A corepressor complex component	H. spaiens	3	1.10759	-16.6364	0	0	protein-coding
SUMO1	small ubiquitin-like modifier 1	H. spaiens	2	3.91317	-0.10984	1	0	protein-coding
SUMO2	small ubiquitin-like modifier 2	H. spaiens	3	5.18914	4.49345	1	0	protein-coding
SUMO3	small ubiquitin-like modifier 3	H. spaiens	3	48.0443	37.5613	1	0	protein-coding
SUMO4	small ubiquitin-like modifier 4	H. spaiens	3	0.569927	0.569927	1	0	protein-coding
SUPT16H	SPT16 homolog, facilitates chromatin remodeling subunit	H. spaiens	3	0.783875	0.783875	0	0	protein-coding
SUPT3H	SPT3 homolog, SAGA and STAGA complex component	H. spaiens	3	0	-0.622253	0	0	protein-coding
SUZ12	SUZ12 polycomb repressive complex 2 subunit	H. spaiens	3	0.854756	0.854756	0	0	protein-coding
SVIP	small VCP/p97-interacting protein	H. spaiens	3	115.325	112.671	1	0	protein-coding
SYK	spleen tyrosine kinase	H. spaiens	1	13.9707	13.9707	1	0	protein-coding
SYNJ2	synaptojanin 2	H. spaiens	3	0.948636	0.948636	0	0	protein-coding
TAB1	TGF-beta activated kinase 1/MAP3K7 binding protein 1	H. spaiens	2	0.797407	0.797407	1	0	protein-coding
TAB2	TGF-beta activated kinase 1/MAP3K7 binding protein 2	H. spaiens	3	31.7743	13.9982	1	0	protein-coding
TAB3	TGF-beta activated kinase 1/MAP3K7 binding protein 3	H. spaiens	3	3.98338	3.98338	1	0	protein-coding
TACC1	transforming, acidic coiled-coil containing protein 1	H. spaiens	3	9.84783	-24.6214	1	0	protein-coding
TACC2	transforming, acidic coiled-coil containing protein 2	H. spaiens	3	0	0	1	0	protein-coding
TACC3	transforming, acidic coiled-coil containing protein 3	H. spaiens	3	17.3594	17.3594	1	0	protein-coding
TACR3	tachykinin receptor 3	H. spaiens	3	0	0	0	0	protein-coding
TADA2B	transcriptional adaptor 2B	H. spaiens	3	1.54946	-6.66737	0	0	protein-coding
TADA3	transcriptional adaptor 3	H. spaiens	3	46.3206	39.3585	0	0	protein-coding
TAF10	TATA-box binding protein associated factor 10	H. spaiens	3	141.083	138.458	0	0	protein-coding
TAF11	TATA-box binding protein associated factor 11	H. spaiens	3	2.08698	0.865786	0	0	protein-coding
TAF12	TATA-box binding protein associated factor 12	H. spaiens	3	1.15892	0.465564	0	0	protein-coding
TAF13	TATA-box binding protein associated factor 13	H. spaiens	3	2.58679	-1.36471	0	0	protein-coding
TAF6	TATA-box binding protein associated factor 6	H. spaiens	3	2.42623	2.04273	0	0	protein-coding
TAF9	TATA-box binding protein associated factor 9	H. spaiens	3	2.09038	1.18637	0	0	protein-coding
TAGLN	transgelin	H. spaiens	3	0.880916	-0.251374	1	0	protein-coding
TAL1	T-cell acute lymphocytic leukemia 1	H. spaiens	2	67.2518	-0.263568	0	0	protein-coding
TANK	TRAF family member associated NFKB activator	H. spaiens	3	0.9506	-17.9754	1	0	protein-coding
TARDBP	TAR DNA binding protein	H. spaiens	3	1.78601	1.24969	1	0	protein-coding
TBC1D14	TBC1 domain family member 14	H. spaiens	3	4.1299	-4.03233	1	0	protein-coding
TBC1D4	TBC1 domain family member 4	H. spaiens	1	0	0	0	0	protein-coding
TBCA	tubulin folding cofactor A	H. spaiens	3	2.11155	-5.15893	1	0	protein-coding
TBCB	tubulin folding cofactor B	H. spaiens	2	13.1915	8.76905	1	0	protein-coding
TBCD	tubulin folding cofactor D	H. spaiens	3	1.2632	-0.07759	1	0	protein-coding
TBCE	tubulin folding cofactor E	H. spaiens	2	0.315938	-2.99606	1	0	protein-coding
TBK1	TANK-binding kinase 1	H. spaiens	3	0.957914	0.957914	1	0	protein-coding
TBL1X	transducin (beta)-like 1X-linked	H. spaiens	2	1.11953	0.128094	0	0	protein-coding
TBL1XR1	transducin (beta)-like 1 X-linked receptor 1	H. spaiens	2	3.61799	-3.86825	1	0	protein-coding
TBPL1	TATA-box binding protein like 1	H. spaiens	3	8.62618	-10.585	0	0	protein-coding
TBXA2R	thromboxane A2 receptor	H. spaiens	0	43.4823	43.4823	1	0	protein-coding
TCEB1	transcription elongation factor B (SIII), polypeptide 1 (15kDa, elongin C)	H. spaiens	3	4.23581	-101.107	1	0	protein-coding
TCEB2	transcription elongation factor B (SIII), polypeptide 2 (18kDa, elongin B)	H. spaiens	2	33.572	7.99851	1	0	protein-coding
TCEB3	transcription elongation factor B (SIII), polypeptide 3 (110kDa, elongin A)	H. spaiens	3	0.912241	-31.1064	0	0	protein-coding
TCF3	transcription factor 3	H. spaiens	3	1.94299	1.94299	0	0	protein-coding
TCF7	transcription factor 7 (T-cell specific, HMG-box)	H. spaiens	3	1.67232	1.157	0	0	protein-coding
TCL1A	T-cell leukemia/lymphoma 1A	H. spaiens	1	0.988322	0.988322	0	0	protein-coding
TCP1	t-complex 1	H. spaiens	3	4.97169	3.98694	1	0	protein-coding
TDG	thymine DNA glycosylase	H. spaiens	3	0.486153	0.486153	0	0	protein-coding
TEC	tec protein tyrosine kinase	H. spaiens	3	0.525871	-2.91403	1	0	protein-coding
TELO2	telomere maintenance 2	H. spaiens	3	1.16561	1.16561	0	0	protein-coding
TESK1	testis-specific kinase 1	H. spaiens	3	2.17405	2.17405	0	0	protein-coding
TFCP2	transcription factor CP2	H. spaiens	3	0.560011	0.560011	1	0	protein-coding
TFDP1	transcription factor Dp-1	H. spaiens	2	0.941341	0.941341	0	0	protein-coding
TFDP2	transcription factor Dp-2 (E2F dimerization partner 2)	H. spaiens	3	1.76079	-19.0338	0	0	protein-coding
TGFB1	transforming growth factor beta 1	H. spaiens	2	1024.71	614.389	1	0	protein-coding
TGFB1I1	transforming growth factor beta 1 induced transcript 1	H. spaiens	2	25.8244	-19.1862	1	0	protein-coding
TGFB2	transforming growth factor beta 2	H. spaiens	3	0.490184	0.490184	1	0	protein-coding
TGFBR1	transforming growth factor, beta receptor 1	H. spaiens	3	0	-0.771374	0	0	protein-coding
TGFBR2	transforming growth factor beta receptor II	H. spaiens	3	8.63405	8.63405	0	0	protein-coding
TGFBRAP1	transforming growth factor beta receptor associated protein 1	H. spaiens	3	0.670589	0.670589	1	0	protein-coding
THRA	thyroid hormone receptor, alpha	H. spaiens	3	3.56471	2.33573	0	0	protein-coding
THRB	thyroid hormone receptor, beta	H. spaiens	3	7.46737	7.46737	0	0	protein-coding
TICAM1	toll-like receptor adaptor molecule 1	H. spaiens	2	1.6369	1.6369	0	0	protein-coding
TIMP1	TIMP metallopeptidase inhibitor 1	H. spaiens	2	262.862	262.862	1	0	protein-coding
TIMP2	TIMP metallopeptidase inhibitor 2	H. spaiens	2	5.30923	4.77202	1	0	protein-coding
TIMP3	TIMP metallopeptidase inhibitor 3	H. spaiens	2	0	-0.857252	1	0	protein-coding
TIPRL	TOR signaling pathway regulator	H. spaiens	3	0.664342	-0.50691	1	0	protein-coding
TIRAP	toll-interleukin 1 receptor (TIR) domain containing adaptor protein	H. spaiens	2	1.40256	1.40256	0	0	protein-coding
TJP1	tight junction protein 1	H. spaiens	1	0	-0.668499	1	0	protein-coding
TJP2	tight junction protein 2	H. spaiens	2	20.2854	4.36898	1	0	protein-coding
TLN1	talin 1	H. spaiens	0	909.667	191	1	0	protein-coding
TLN2	talin 2	H. spaiens	2	0	0	1	0	protein-coding
TLR2	toll-like receptor 2	H. spaiens	3	1.13927	1.13927	0	0	protein-coding
TLR4	toll-like receptor 4	H. spaiens	1	0.479639	0.479639	0	0	protein-coding
TLR8	toll-like receptor 8	H. spaiens	3	0.797293	0.797293	0	0	protein-coding
TLR9	toll-like receptor 9	H. spaiens	3	0.595938	0.595938	1	0	protein-coding
TMED10	transmembrane p24 trafficking protein 10	H. spaiens	3	2.56977	1.28377	1	0	protein-coding
TMED2	transmembrane p24 trafficking protein 2	H. spaiens	3	4.96687	4.96687	1	0	protein-coding
TMEM173	transmembrane protein 173	H. spaiens	3	1.14868	1.14868	1	0	protein-coding
TMEM189-UBE2V1	TMEM189-UBE2V1 readthrough	H. spaiens	3	0	0	1	0	protein-coding
TNF	tumor necrosis factor	H. spaiens	3	0	0	0	0	protein-coding
TNFAIP2	TNF alpha induced protein 2	H. spaiens	3	3.14963	3.14963	1	0	protein-coding
TNFAIP3	TNF alpha induced protein 3	H. spaiens	3	2.67107	2.36691	0	0	protein-coding
TNFRSF10B	tumor necrosis factor receptor superfamily member 10b	H. spaiens	3	0.95947	0.95947	0	0	protein-coding
TNFRSF14	tumor necrosis factor receptor superfamily, member 14	H. spaiens	3	8.65134	8.65134	1	0	protein-coding
TNFRSF1A	tumor necrosis factor receptor superfamily member 1A	H. spaiens	2	1.10943	1.10943	0	0	protein-coding
TNFRSF1B	tumor necrosis factor receptor superfamily member 1B	H. spaiens	3	5.45496	5.45496	0	0	protein-coding
TNFSF10	tumor necrosis factor superfamily member 10	H. spaiens	3	0.847077	0.525702	0	0	protein-coding
TNIK	TRAF2 and NCK interacting kinase	H. spaiens	3	10.4417	-34.2834	1	0	protein-coding
TNIP2	TNFAIP3 interacting protein 2	H. spaiens	2	2.4862	2.18262	0	0	protein-coding
TNK2	tyrosine kinase, non-receptor, 2	H. spaiens	2	13.9486	13.3935	1	0	protein-coding
TNNT3	troponin T type 3 (skeletal, fast)	H. spaiens	3	0.593795	0.593795	0	0	protein-coding
TNPO2	transportin 2	H. spaiens	2	3.55735	1.7138	1	0	protein-coding
TNPO3	transportin 3	H. spaiens	3	1.37855	1.04238	1	0	protein-coding
TOLLIP	toll interacting protein	H. spaiens	3	56.4708	-81.6693	1	0	protein-coding
TOMM20	translocase of outer mitochondrial membrane 20 homolog (yeast)	H. spaiens	3	1.41769	1.41769	1	0	protein-coding
TOMM22	translocase of outer mitochondrial membrane 22 homolog (yeast)	H. spaiens	3	1.39526	-9.24972	1	0	protein-coding
TOMM40L	translocase of outer mitochondrial membrane 40 homolog (yeast)-like	H. spaiens	3	0.379054	0.379054	1	0	protein-coding
TOP2B	topoisomerase (DNA) II beta	H. spaiens	3	2.40015	1.88887	0	0	protein-coding
TOPBP1	topoisomerase (DNA) II binding protein 1	H. spaiens	3	0.451716	-0.168356	0	0	protein-coding
TP53BP1	tumor protein p53 binding protein 1	H. spaiens	3	0.539673	0.539673	0	0	protein-coding
TP53BP2	tumor protein p53 binding protein 2	H. spaiens	3	2.46284	2.46284	0	0	protein-coding
TPM1	tropomyosin 1 (alpha)	H. spaiens	3	162.269	-15.5333	1	0	protein-coding
TPM2	tropomyosin 2 (beta)	H. spaiens	3	1.67243	-106.939	1	0	protein-coding
TRADD	TNFRSF1A-associated via death domain	H. spaiens	3	1.65391	1.65391	1	0	protein-coding
TRAF1	TNF receptor associated factor 1	H. spaiens	3	0.805489	0.805489	0	0	protein-coding
TRAF2	TNF receptor associated factor 2	H. spaiens	2	0.776352	0.776352	1	0	protein-coding
TRAF3	TNF receptor associated factor 3	H. spaiens	3	0.475459	-5.47096	0	0	protein-coding
TRAF3IP3	TRAF3 interacting protein 3	H. spaiens	3	2.22438	1.72751	0	0	protein-coding
TRIM33	tripartite motif containing 33	H. spaiens	3	1.28237	-1.34758	0	0	protein-coding
TRIO	trio Rho guanine nucleotide exchange factor	H. spaiens	2	1.58199	1.58199	1	0	protein-coding
TRIP10	thyroid hormone receptor interactor 10	H. spaiens	3	2.85824	2.43914	1	0	protein-coding
TRIP12	thyroid hormone receptor interactor 12	H. spaiens	3	8.91037	-10.1228	0	0	protein-coding
TRIP6	thyroid hormone receptor interactor 6	H. spaiens	2	0.610551	0.610551	1	0	protein-coding
TRPC1	transient receptor potential cation channel, subfamily C, member 1	H. spaiens	1	0	-5.25053	0	0	protein-coding
TRPC6	transient receptor potential cation channel, subfamily C, member 6	H. spaiens	2	2.0831	-13.7723	1	0	protein-coding
TRPV1	transient receptor potential cation channel, subfamily V, member 1	H. spaiens	1	0	0	1	0	protein-coding
TRRAP	transformation/transcription domain-associated protein	H. spaiens	3	1.24434	-1.27177	1	0	protein-coding
TSC1	tuberous sclerosis 1	H. spaiens	1	0.416131	0.416131	1	0	protein-coding
TSC2	tuberous sclerosis 2	H. spaiens	1	1.60026	-6.68731	1	0	protein-coding
TSG101	tumor susceptibility 101	H. spaiens	3	3.994	0.524535	1	0	protein-coding
TTN	titin	H. spaiens	3	0	0	1	0	protein-coding
TUBA1C	tubulin, alpha 1c	H. spaiens	3	66.1021	52.8177	1	0	protein-coding
TUBA3D	tubulin, alpha 3d	H. spaiens	1	0	0	1	0	protein-coding
TUBA4A	tubulin, alpha 4a	H. spaiens	3	701.335	407.165	1	0	protein-coding
TUBA8	tubulin, alpha 8	H. spaiens	3	255.83	218.362	1	0	protein-coding
TUBB	tubulin, beta class I	H. spaiens	2	40.8149	40.8149	1	0	protein-coding
TUBB1	tubulin, beta 1 class VI	H. spaiens	3	2879.61	-434.114	1	0	protein-coding
TUBB2A	tubulin, beta 2A class IIa	H. spaiens	2	0.417579	-374.532	1	0	protein-coding
TUBB2B	tubulin, beta 2B class IIb	H. spaiens	2	0	-34.2191	1	0	protein-coding
TUBB3	tubulin, beta 3 class III	H. spaiens	2	0	0	1	0	protein-coding
TUBB4A	tubulin, beta 4A class IVa	H. spaiens	2	0	0	1	0	protein-coding
TUBB4B	tubulin, beta 4B class IVb	H. spaiens	2	0	0	1	0	protein-coding
TUBB6	tubulin, beta 6 class V	H. spaiens	2	2.48103	-12.1329	1	0	protein-coding
TUBG1	tubulin, gamma 1	H. spaiens	3	0.627194	0.627194	1	0	protein-coding
TUBG2	tubulin, gamma 2	H. spaiens	3	0.58544	0.58544	1	0	protein-coding
TUBGCP2	tubulin, gamma complex associated protein 2	H. spaiens	3	1.83239	1.83239	1	0	protein-coding
TUBGCP3	tubulin, gamma complex associated protein 3	H. spaiens	3	1.07685	1.07685	1	0	protein-coding
TWF1	twinfilin actin binding protein 1	H. spaiens	3	0	-40.9418	1	0	protein-coding
TWF2	twinfilin actin binding protein 2	H. spaiens	3	31.9553	16.8975	1	0	protein-coding
TWISTNB	TWIST neighbor	H. spaiens	3	0	0	0	0	protein-coding
TXA	Thromboxan	H. spaiens	0	0	0	0	0	molecule
TXN	thioredoxin	H. spaiens	3	7.09642	7.09642	1	0	protein-coding
TYK2	tyrosine kinase 2	H. spaiens	2	2.39231	-0.108415	1	0	protein-coding
TYMS	thymidylate synthetase	H. spaiens	3	0.532077	0.532077	0	0	protein-coding
TYROBP	TYRO protein tyrosine kinase binding protein	H. spaiens	2	15.6209	15.6209	1	0	protein-coding
UBA1	ubiquitin-like modifier activating enzyme 1	H. spaiens	3	12.4461	-68.2438	1	0	protein-coding
UBA2	ubiquitin-like modifier activating enzyme 2	H. spaiens	3	1.02318	0.719575	0	0	protein-coding
UBE2A	ubiquitin conjugating enzyme E2A	H. spaiens	3	5.70315	5.10806	1	0	protein-coding
UBE2B	ubiquitin conjugating enzyme E2B	H. spaiens	3	9.58358	-24.1472	0	0	protein-coding
UBE2C	ubiquitin conjugating enzyme E2C	H. spaiens	3	4.05154	4.05154	0	0	protein-coding
UBE2D1	ubiquitin conjugating enzyme E2D 1	H. spaiens	2	1.3139	0.652228	1	0	protein-coding
UBE2D2	ubiquitin conjugating enzyme E2D 2	H. spaiens	3	6.58816	1.09555	1	0	protein-coding
UBE2D3	ubiquitin conjugating enzyme E2D 3	H. spaiens	2	10.4454	3.35715	1	0	protein-coding
UBE2I	ubiquitin conjugating enzyme E2I	H. spaiens	2	5.75123	5.16977	1	0	protein-coding
UBE2K	ubiquitin conjugating enzyme E2K	H. spaiens	3	24.6521	4.79581	1	0	protein-coding
UBE2L3	ubiquitin conjugating enzyme E2L 3	H. spaiens	2	0	-0.516864	1	0	protein-coding
UBE2N	ubiquitin conjugating enzyme E2N	H. spaiens	2	0.735417	0.184373	1	0	protein-coding
UBE2V1	ubiquitin conjugating enzyme E2 variant 1	H. spaiens	3	8.55242	-0.525354	1	0	protein-coding
UBE2V2	ubiquitin conjugating enzyme E2 variant 2	H. spaiens	3	1.10913	1.10913	1	0	protein-coding
UBE3A	ubiquitin protein ligase E3A	H. spaiens	3	0.684164	0.243294	1	0	protein-coding
UBE3B	ubiquitin protein ligase E3B	H. spaiens	3	8.56082	-5.67557	1	0	protein-coding
UBE3C	ubiquitin protein ligase E3C	H. spaiens	3	2.00495	1.51878	1	0	protein-coding
UBE4A	ubiquitination factor E4A	H. spaiens	3	0.352054	-1.21543	1	0	protein-coding
UBE4B	ubiquitination factor E4B	H. spaiens	3	1.63669	-4.69956	1	0	protein-coding
UBXN1	UBX domain protein 1	H. spaiens	3	3.8575	-38.7206	1	0	protein-coding
UBXN2A	UBX domain protein 2A	H. spaiens	3	10.0925	2.43882	0	0	protein-coding
UBXN2B	UBX domain protein 2B	H. spaiens	3	0.361788	-0.0752082	0	0	protein-coding
UBXN6	UBX domain protein 6	H. spaiens	3	49.7034	-52.1261	1	0	protein-coding
UBXN7	UBX domain protein 7	H. spaiens	3	1.50061	0.385752	1	0	protein-coding
UCHL3	ubiquitin C-terminal hydrolase L3	H. spaiens	3	0.699307	0.253796	1	0	protein-coding
UCK1	uridine-cytidine kinase 1	H. spaiens	3	3.47869	2.64959	1	0	protein-coding
UCKL1	uridine-cytidine kinase 1-like 1	H. spaiens	3	0.922867	0.301876	1	0	protein-coding
UFD1L	ubiquitin fusion degradation 1 like (yeast)	H. spaiens	3	12.9327	10.0548	1	0	protein-coding
UGP2	UDP-glucose pyrophosphorylase 2	H. spaiens	3	26.4799	23.9243	1	0	protein-coding
ULK1	unc-51 like autophagy activating kinase 1	H. spaiens	2	5.43511	-0.039656	0	0	protein-coding
ULK2	unc-51 like autophagy activating kinase 2	H. spaiens	2	0.83801	-7.79787	0	0	protein-coding
UMPS	uridine monophosphate synthetase	H. spaiens	3	0	-0.616077	1	0	protein-coding
UPF3A	UPF3 regulator of nonsense transcripts homolog A (yeast)	H. spaiens	3	3.75451	1.61719	0	0	protein-coding
UPF3B	UPF3 regulator of nonsense transcripts homolog B (yeast)	H. spaiens	3	0.512394	-0.00455774	0	0	protein-coding
UPRT	uracil phosphoribosyltransferase homolog	H. spaiens	3	1.9757	1.9757	0	0	protein-coding
UQCR10	ubiquinol-cytochrome c reductase, complex III subunit X	H. spaiens	3	23.4894	5.08917	1	0	protein-coding
UQCRC1	ubiquinol-cytochrome c reductase core protein I	H. spaiens	3	1.66491	-0.20043	1	0	protein-coding
UQCRFS1	ubiquinol-cytochrome c reductase, Rieske iron-sulfur polypeptide 1	H. spaiens	3	0.864212	0.048047	1	0	protein-coding
USP11	ubiquitin specific peptidase 11	H. spaiens	3	2.86698	2.36477	1	0	protein-coding
USP22	ubiquitin specific peptidase 22	H. spaiens	3	12.9269	12.6261	0	0	protein-coding
USP47	ubiquitin specific peptidase 47	H. spaiens	3	2.96691	1.33233	1	0	protein-coding
USP7	ubiquitin specific peptidase 7 (herpes virus-associated)	H. spaiens	2	1.82351	1.11963	1	0	protein-coding
USP8	ubiquitin specific peptidase 8	H. spaiens	1	0.581051	-2.23932	1	0	protein-coding
USP9X	ubiquitin specific peptidase 9, X-linked	H. spaiens	3	4.12808	-2.75139	1	0	protein-coding
USP9Y	ubiquitin specific peptidase 9, Y-linked	H. spaiens	3	0	0	1	0	protein-coding
UVRAG	UV radiation resistance associated	H. spaiens	3	0.993488	-0.20263	0	0	protein-coding
UXT	ubiquitously expressed prefoldin like chaperone	H. spaiens	2	9.40787	9.05059	0	0	protein-coding
VANGL1	VANGL planar cell polarity protein 1	H. spaiens	3	2.17489	2.17489	0	0	protein-coding
VASP	vasodilator-stimulated phosphoprotein	H. spaiens	0	39.8572	-17.7607	1	0	protein-coding
VAV1	vav guanine nucleotide exchange factor 1	H. spaiens	2	1.82829	-4.86256	1	0	protein-coding
VAV2	vav guanine nucleotide exchange factor 2	H. spaiens	2	0.604249	0.604249	0	0	protein-coding
VAV3	vav guanine nucleotide exchange factor 3	H. spaiens	2	2.06288	1.04526	1	0	protein-coding
VBP1	von Hippel-Lindau binding protein 1	H. spaiens	3	2.02041	-1.60338	1	0	protein-coding
VCAM1	vascular cell adhesion molecule 1	H. spaiens	2	0	0	0	0	protein-coding
VCL	vinculin	H. spaiens	1	438.515	363.113	1	0	protein-coding
VCP	valosin containing protein	H. spaiens	2	17.1851	13.6229	1	0	protein-coding
VDAC1	voltage-dependent anion channel 1	H. spaiens	2	0.768154	-143.556	1	0	protein-coding
VDAC2	voltage-dependent anion channel 2	H. spaiens	3	2.6101	-6.36637	1	0	protein-coding
VDAC3	voltage-dependent anion channel 3	H. spaiens	3	63.5351	28.3331	1	0	protein-coding
VEGFA	vascular endothelial growth factor A	H. spaiens	1	1.06508	1.06508	1	0	protein-coding
VEGFB	vascular endothelial growth factor B	H. spaiens	3	2.636	2.636	0	0	protein-coding
VHL	von Hippel-Lindau tumor suppressor, E3 ubiquitin protein ligase	H. spaiens	2	7.60272	7.60272	1	0	protein-coding
VPS25	vacuolar protein sorting 25 homolog (S. cerevisiae)	H. spaiens	3	0.948668	-69.1999	1	0	protein-coding
VPS28	vacuolar protein sorting 28 homolog (S. cerevisiae)	H. spaiens	3	68.0097	38.9656	1	0	protein-coding
VPS36	vacuolar protein sorting 36 homolog (S. cerevisiae)	H. spaiens	3	2.25651	-0.503692	1	0	protein-coding
VPS37B	vacuolar protein sorting 37 homolog B (S. cerevisiae)	H. spaiens	3	27.1593	-5.52938	1	0	protein-coding
VPS37C	vacuolar protein sorting 37 homolog C (S. cerevisiae)	H. spaiens	3	3.17375	-4.45387	1	0	protein-coding
VPS4A	vacuolar protein sorting 4 homolog A (S. cerevisiae)	H. spaiens	3	4.75164	3.38855	1	0	protein-coding
VPS4B	vacuolar protein sorting 4 homolog B (S. cerevisiae)	H. spaiens	3	1.36149	-9.53925	1	0	protein-coding
VPS72	vacuolar protein sorting 72 homolog (S. cerevisiae)	H. spaiens	3	0.975239	-1.47379	0	0	protein-coding
VTA1	vesicle (multivesicular body) trafficking 1	H. spaiens	3	3.8768	-0.693051	1	0	protein-coding
VTN	vitronectin	H. spaiens	3	0	0	1	0	protein-coding
WAS	Wiskott-Aldrich syndrome	H. spaiens	3	4.93657	-20.9621	1	0	protein-coding
WASF1	WAS protein family member 1	H. spaiens	3	1.03421	1.03421	1	0	protein-coding
WASF2	WAS protein family member 2	H. spaiens	3	13.4541	-2.99598	1	0	protein-coding
WASF3	WAS protein family member 3	H. spaiens	3	18.1079	18.1079	1	0	protein-coding
WASL	Wiskott-Aldrich syndrome-like	H. spaiens	2	0.912964	0.575976	0	0	protein-coding
WBP2	WW domain binding protein 2	H. spaiens	3	271.635	-52.3788	1	0	protein-coding
WDR1	WD repeat domain 1	H. spaiens	2	392.687	340.892	1	0	protein-coding
WDR61	WD repeat domain 61	H. spaiens	3	0.712112	0.121078	1	0	protein-coding
WDR82	WD repeat domain 82	H. spaiens	3	2.85209	2.01507	0	0	protein-coding
WDTC1	WD and tetratricopeptide repeats 1	H. spaiens	3	19.7527	-8.40879	0	0	protein-coding
WEE1	WEE1 G2 checkpoint kinase	H. spaiens	3	1.05998	1.05998	0	0	protein-coding
WIPF1	WAS/WASL interacting protein family member 1	H. spaiens	3	552.884	477.624	1	0	protein-coding
WIPF2	WAS/WASL interacting protein family member 2	H. spaiens	3	4.50552	3.84921	1	0	protein-coding
WIPI1	WD repeat domain, phosphoinositide interacting 1	H. spaiens	3	24.3934	21.8606	1	0	protein-coding
WIPI2	WD repeat domain, phosphoinositide interacting 2	H. spaiens	3	5.33401	4.83836	1	0	protein-coding
WWP1	WW domain containing E3 ubiquitin protein ligase 1	H. spaiens	3	13.1659	7.16286	0	0	protein-coding
XAB2	XPA binding protein 2	H. spaiens	3	1.6929	1.00785	0	0	protein-coding
XIAP	X-linked inhibitor of apoptosis, E3 ubiquitin protein ligase	H. spaiens	2	0.311713	-18.6924	0	0	protein-coding
XPO1	exportin 1	H. spaiens	2	2.30743	1.93042	1	0	protein-coding
XRCC1	X-ray repair complementing defective repair in Chinese hamster cells 1	H. spaiens	3	3.48393	3.48393	0	0	protein-coding
XRCC5	X-ray repair complementing defective repair in Chinese hamster cells 5	H. spaiens	2	3.04578	3.04578	0	0	protein-coding
XRCC6	X-ray repair complementing defective repair in Chinese hamster cells 6	H. spaiens	2	2.73951	2.73951	1	0	protein-coding
YBX3	Y-box binding protein 3	H. spaiens	2	0	0	0	0	protein-coding
YEATS4	YEATS domain containing 4	H. spaiens	3	0.335204	-0.321582	0	0	protein-coding
YIPF5	Yip1 domain family member 5	H. spaiens	3	0.839169	-1.0864	1	0	protein-coding
YOD1	YOD1 deubiquitinase	H. spaiens	3	1.97187	1.15779	1	0	protein-coding
YWHAB	tyrosine 3-monooxygenase/tryptophan 5-monooxygenase activation protein, beta	H. spaiens	1	5.07184	-21.5217	1	0	protein-coding
YWHAE	tyrosine 3-monooxygenase/tryptophan 5-monooxygenase activation protein, epsilon	H. spaiens	1	98.3959	21.8385	1	0	protein-coding
YWHAG	tyrosine 3-monooxygenase/tryptophan 5-monooxygenase activation protein, gamma	H. spaiens	2	13.691	-19.7611	1	0	protein-coding
YWHAH	tyrosine 3-monooxygenase/tryptophan 5-monooxygenase activation protein, eta	H. spaiens	2	253.983	-2262.58	1	0	protein-coding
YWHAQ	tyrosine 3-monooxygenase/tryptophan 5-monooxygenase activation protein, theta	H. spaiens	2	61.4213	61.4213	1	0	protein-coding
YWHAZ	tyrosine 3-monooxygenase/tryptophan 5-monooxygenase activation protein, zeta	H. spaiens	1	63.4155	6.94387	1	0	protein-coding
YY1	YY1 transcription factor	H. spaiens	2	13.5673	6.35592	0	0	protein-coding
ZAP70	zeta chain of T cell receptor associated protein kinase 70kDa	H. spaiens	3	4.8582	4.8582	0	0	protein-coding
ZBTB16	zinc finger and BTB domain containing 16	H. spaiens	2	1.66529	1.14683	0	0	protein-coding
ZBTB33	zinc finger and BTB domain containing 33	H. spaiens	2	0.63003	0.63003	0	0	protein-coding
ZER1	zyg-11 related, cell cycle regulator	H. spaiens	3	12.5133	6.54573	1	0	protein-coding
ZFPM1	zinc finger protein, FOG family member 1	H. spaiens	2	6.79537	-5.5784	1	0	protein-coding
ZMIZ1	zinc finger, MIZ-type containing 1	H. spaiens	2	2.27876	2.27876	0	0	protein-coding
ZMIZ2	zinc finger, MIZ-type containing 2	H. spaiens	3	11.5697	1.42797	0	0	protein-coding
ZMPSTE24	zinc metallopeptidase STE24	H. spaiens	3	2.10348	2.10348	1	0	protein-coding
ZYX	zyxin	H. spaiens	1	376.456	-1875	1	0	protein-coding

## Sheet: nodes in murine network
Table S1: Proteins and Interactions of the central cascade and its neighbors up to degree 3 in human and murine plateletes.
Gene Symbol	Gene Description	Species	Neighbourdegree	RPKM Value	RPKM delta	Detection on Protein Level?	Is a Nonortholog?	Type of Molecule
2610002M06RIK	RIKEN cDNA 2610002M06 gene	M. musculus	3	3.14209	-3.14209	1	1	protein-coding
ABI1	abl-interactor 1	M. musculus	2	27.371	1.50364	0	0	protein-coding
ACADM	acyl-Coenzyme A dehydrogenase, medium chain	M. musculus	3	9.25902	-5.67889	1	0	protein-coding
ACLY	ATP citrate lyase	M. musculus	3	4.98164	-2.46271	1	0	protein-coding
ACOX1	acyl-Coenzyme A oxidase 1, palmitoyl	M. musculus	3	10.729	-9.58906	0	0	protein-coding
ACSL1	acyl-CoA synthetase long-chain family member 1	M. musculus	3	0.489019	0.888878	1	0	protein-coding
ACTG2	actin, gamma 2, smooth muscle, enteric	M. musculus	2	1.07435	-1.07435	0	0	protein-coding
ACTN1	actinin, alpha 1	M. musculus	2	220.746	90.8357	1	0	protein-coding
ACTN4	actinin alpha 4	M. musculus	2	228.918	-204.802	1	0	protein-coding
ACTR1A	ARP1 actin-related protein 1A, centractin alpha	M. musculus	3	19.0095	-10.1351	1	0	protein-coding
ACTR1B	ARP1 actin-related protein 1B, centractin beta	M. musculus	3	2.88283	-0.104905	1	0	protein-coding
ACTR2	ARP2 actin-related protein 2	M. musculus	2	33.1608	-10.0708	1	0	protein-coding
ACTR3	ARP3 actin-related protein 3	M. musculus	2	21.2605	-1.4793	1	0	protein-coding
ACTR6	ARP6 actin-related protein 6	M. musculus	3	0.309312	0.420502	0	0	protein-coding
ACTR8	ARP8 actin-related protein 8	M. musculus	3	0.64551	0.29268	0	0	protein-coding
ADAM17	a disintegrin and metallopeptidase domain 17	M. musculus	3	5.14615	-4.42333	1	0	protein-coding
ADCY5	adenylate cyclase 5	M. musculus	2	10.6995	-10.6995	1	0	protein-coding
ADCY9	adenylate cyclase 9	M. musculus	2	26.8307	-26.8307	1	0	protein-coding
ADK	adenosine kinase	M. musculus	2	0.481572	-0.151385	0	0	protein-coding
ADP	Adenosin Diphosphat	M. musculus	0	0	0	0	0	molecule
ADRBK1	adrenergic receptor kinase, beta 1	M. musculus	2	8.70399	2.63396	1	0	protein-coding
ADSS	adenylosuccinate synthetase, non muscle	M. musculus	2	2.2387	-1.42894	1	0	protein-coding
AGL	amylo-1,6-glucosidase, 4-alpha-glucanotransferase	M. musculus	3	3.21258	-3.21258	1	0	protein-coding
AGPAT1	1-acylglycerol-3-phosphate O-acyltransferase 1 (lysophosphatidic acid acyltransferase, alpha)	M. musculus	3	18.171	305.497	1	0	protein-coding
AGPAT2	1-acylglycerol-3-phosphate O-acyltransferase 2 (lysophosphatidic acid acyltransferase, beta)	M. musculus	2	0.745763	-0.026049	1	0	protein-coding
AGPAT3	1-acylglycerol-3-phosphate O-acyltransferase 3	M. musculus	2	4.80262	1.61936	1	0	protein-coding
AGPAT5	1-acylglycerol-3-phosphate O-acyltransferase 5 (lysophosphatidic acid acyltransferase, epsilon)	M. musculus	2	0.834989	0.472287	1	0	protein-coding
AK2	adenylate kinase 2	M. musculus	2	3.1913	-2.0412	0	0	protein-coding
AKT1	thymoma viral proto-oncogene 1	M. musculus	0	4.14799	7.26708	1	0	protein-coding
AKT1S1	AKT1 substrate 1 (proline-rich)	M. musculus	1	1.42953	-0.302279	1	0	protein-coding
AKT2	thymoma viral proto-oncogene 2	M. musculus	2	42.4291	-32.1532	1	0	protein-coding
AKT3	thymoma viral proto-oncogene 3	M. musculus	2	88.5639	-86.587	0	0	protein-coding
AMFR	autocrine motility factor receptor	M. musculus	3	10.4944	16.4742	0	0	protein-coding
AMPD2	adenosine monophosphate deaminase 2	M. musculus	3	0.447711	15.4597	1	0	protein-coding
AMPD3	adenosine monophosphate deaminase 3	M. musculus	1	0.541255	0.0158795	0	0	protein-coding
ANAPC1	anaphase promoting complex subunit 1	M. musculus	3	2.28366	-2.28366	1	0	protein-coding
ANAPC11	anaphase promoting complex subunit 11	M. musculus	3	33.9634	-18.6801	0	0	protein-coding
ANAPC13	anaphase promoting complex subunit 13	M. musculus	3	37.4484	-36.1491	0	0	protein-coding
ANAPC16	anaphase promoting complex subunit 16	M. musculus	3	12.4699	-7.64956	0	0	protein-coding
ANAPC2	anaphase promoting complex subunit 2	M. musculus	3	6.6618	-4.46489	1	0	protein-coding
ANAPC5	anaphase-promoting complex subunit 5	M. musculus	3	5.30607	45.1665	0	0	protein-coding
ANP32A	acidic (leucine-rich) nuclear phosphoprotein 32 family, member A	M. musculus	2	73.474	-65.9611	1	0	protein-coding
ANXA1	annexin A1	M. musculus	2	2.82294	0.122308	1	0	protein-coding
AP1B1	adaptor protein complex AP-1, beta 1 subunit	M. musculus	3	14.3671	-1.02316	0	0	protein-coding
AP1G1	adaptor protein complex AP-1, gamma 1 subunit	M. musculus	3	2.70026	-0.906106	1	0	protein-coding
AP1M1	adaptor-related protein complex AP-1, mu subunit 1	M. musculus	3	8.59847	-5.37283	1	0	protein-coding
AP1S1	adaptor protein complex AP-1, sigma 1	M. musculus	3	33.6193	-29.3824	1	0	protein-coding
AP1S2	adaptor-related protein complex 1, sigma 2 subunit	M. musculus	3	49.1568	-37.6615	1	0	protein-coding
AP2A1	adaptor-related protein complex 2, alpha 1 subunit	M. musculus	3	3.62436	2.29326	0	0	protein-coding
AP2A2	adaptor-related protein complex 2, alpha 2 subunit	M. musculus	3	3.78306	-2.95191	1	0	protein-coding
AP2B1	adaptor-related protein complex 2, beta 1 subunit	M. musculus	3	7.08592	1.91729	1	0	protein-coding
AP2M1	adaptor-related protein complex 2, mu 1 subunit	M. musculus	2	59.0666	110.325	1	0	protein-coding
AP2S1	adaptor-related protein complex 2, sigma 1 subunit	M. musculus	3	33.9034	17.7818	1	0	protein-coding
APAF1	apoptotic peptidase activating factor 1	M. musculus	2	0.569512	0.539311	1	0	protein-coding
APBB1	amyloid beta (A4) precursor protein-binding, family B, member 1	M. musculus	3	5.65242	-5.65242	0	0	protein-coding
APC	adenomatosis polyposis coli	M. musculus	2	0.786548	-0.786548	0	0	protein-coding
APLP2	amyloid beta (A4) precursor-like protein 2	M. musculus	3	7.90541	-3.5739	1	0	protein-coding
APOA1	apolipoprotein A-I	M. musculus	3	0.45322	-0.45322	0	0	protein-coding
APP	amyloid beta (A4) precursor protein	M. musculus	2	1.07031	226.095	1	0	protein-coding
ARAC	Arachidonic acid	M. musculus	0	0	0	0	0	molecule
ARAF	v-raf murine sarcoma 3611 viral oncogene homolog	M. musculus	1	5.41156	5.78143	1	0	protein-coding
ARF1	ADP-ribosylation factor 1	M. musculus	3	78.1828	315.554	1	0	protein-coding
ARF3	ADP-ribosylation factor 3	M. musculus	3	104.548	14.1504	0	0	protein-coding
ARF4	ADP-ribosylation factor 4	M. musculus	3	5.80469	11.4454	1	0	protein-coding
ARF6	ADP-ribosylation factor 6	M. musculus	3	5.75383	-0.628687	1	0	protein-coding
ARFGEF2	ADP-ribosylation factor guanine nucleotide-exchange factor 2 (brefeldin A-inhibited)	M. musculus	3	0.430341	2.0716	1	0	protein-coding
ARHGAP10	Rho GTPase activating protein 10	M. musculus	3	543.662	-540.093	1	0	protein-coding
ARHGAP12	Rho GTPase activating protein 12	M. musculus	2	0.86886	-0.86886	1	0	protein-coding
ARHGAP22	Rho GTPase activating protein 22	M. musculus	3	0.478581	-0.478581	0	0	protein-coding
ARHGAP31	Rho GTPase activating protein 31	M. musculus	3	20.3278	-19.9884	1	0	protein-coding
ARHGDIA	Rho GDP dissociation inhibitor (GDI) alpha	M. musculus	2	189.097	-170.597	1	0	protein-coding
ARHGDIB	Rho, GDP dissociation inhibitor (GDI) beta	M. musculus	2	928.016	-405.333	1	0	protein-coding
ARHGEF1	Rho guanine nucleotide exchange factor (GEF) 1	M. musculus	2	1.61983	3.5185	1	0	protein-coding
ARHGEF12	Rho guanine nucleotide exchange factor (GEF) 12	M. musculus	2	64.2925	-6.73539	1	0	protein-coding
ARHGEF3	Rho guanine nucleotide exchange factor (GEF) 3	M. musculus	2	1.65194	2.62382	0	0	protein-coding
ARHGEF7	Rho guanine nucleotide exchange factor (GEF7)	M. musculus	2	2.70581	-1.74383	0	0	protein-coding
ARID1A	AT rich interactive domain 1A (SWI-like)	M. musculus	3	7.35649	-1.4877	0	0	protein-coding
ARID1B	AT rich interactive domain 1B (SWI-like)	M. musculus	3	0.98782	1.29593	0	0	protein-coding
ARID2	AT rich interactive domain 2 (ARID, RFX-like)	M. musculus	3	7.84378	-6.76984	0	0	protein-coding
ARID4A	AT rich interactive domain 4A (RBP1-like)	M. musculus	3	0.31661	0.302627	0	0	protein-coding
ARIH1	ariadne ubiquitin-conjugating enzyme E2 binding protein homolog 1 (Drosophila)	M. musculus	3	37.5705	-36.064	1	0	protein-coding
ARIH2	ariadne homolog 2 (Drosophila)	M. musculus	3	2.26684	1.72325	1	0	protein-coding
ARL2	ADP-ribosylation factor-like 2	M. musculus	3	1.98955	5.66711	1	0	protein-coding
ARL3	ADP-ribosylation factor-like 3	M. musculus	3	56.6136	-56.6136	1	0	protein-coding
ARNT	aryl hydrocarbon receptor nuclear translocator	M. musculus	1	0.399235	3.03244	0	0	protein-coding
ARPC1A	actin related protein 2/3 complex, subunit 1A	M. musculus	3	305.873	-298.119	1	0	protein-coding
ARPC1B	actin related protein 2/3 complex, subunit 1B	M. musculus	3	133.874	821.94	1	0	protein-coding
ARPC2	actin related protein 2/3 complex, subunit 2	M. musculus	3	389.837	-305.207	1	0	protein-coding
ARPC3	actin related protein 2/3 complex, subunit 3	M. musculus	2	299.133	-299.133	1	0	protein-coding
ARPC4	actin related protein 2/3 complex, subunit 4	M. musculus	3	26.5836	71.978	1	0	protein-coding
ARPC5	actin related protein 2/3 complex, subunit 5	M. musculus	2	90.3122	59.059	1	0	protein-coding
ARPC5L	actin related protein 2/3 complex, subunit 5-like	M. musculus	3	5.08735	-3.11908	1	0	protein-coding
ARRB1	arrestin, beta 1	M. musculus	1	86.9196	-41.8328	0	0	protein-coding
ARRB2	arrestin, beta 2	M. musculus	1	162.64	-147.161	1	0	protein-coding
ASF1A	anti-silencing function 1A histone chaperone	M. musculus	3	0.485805	0.768548	0	0	protein-coding
ASNS	asparagine synthetase	M. musculus	3	0.429199	-0.429199	1	0	protein-coding
ASPSCR1	alveolar soft part sarcoma chromosome region, candidate 1 (human)	M. musculus	3	1.61065	-1.0741	1	0	protein-coding
ATF2	activating transcription factor 2	M. musculus	2	5.82397	-0.711174	0	0	protein-coding
ATF4	activating transcription factor 4	M. musculus	3	252.932	-47.3334	0	0	protein-coding
ATF6	activating transcription factor 6	M. musculus	3	4.83078	-4.09233	0	0	protein-coding
ATG12	autophagy related 12	M. musculus	3	19.8689	-18.1416	0	0	protein-coding
ATG13	autophagy related 13	M. musculus	3	8.03324	-4.31389	0	0	protein-coding
ATG3	autophagy related 3	M. musculus	3	1.59741	0.351499	1	0	protein-coding
ATG4B	autophagy related 4B, cysteine peptidase	M. musculus	3	0.872148	1.12511	1	0	protein-coding
ATG4D	autophagy related 4D, cysteine peptidase	M. musculus	3	0.848918	2.23181	1	0	protein-coding
ATG5	autophagy related 5	M. musculus	3	0.455258	0.657831	1	0	protein-coding
ATG7	autophagy related 7	M. musculus	3	37.5773	-37.0329	1	0	protein-coding
ATG9A	autophagy related 9A	M. musculus	3	9.94446	6.49786	1	0	protein-coding
ATIC	5-aminoimidazole-4-carboxamide ribonucleotide formyltransferase/IMP cyclohydrolase	M. musculus	2	6.79298	-5.98717	1	0	protein-coding
ATP	Adenosin Triphosphat	M. musculus	0	0	0	0	0	molecule
ATP2C1	ATPase, Ca++-sequestering	M. musculus	3	59.8714	-52.4603	1	0	protein-coding
ATRX	alpha thalassemia/mental retardation syndrome X-linked homolog (human)	M. musculus	3	0.307829	0.979413	0	0	protein-coding
ATXN3	ataxin 3	M. musculus	3	1.58498	-0.877225	0	0	protein-coding
BAD	BCL2-associated agonist of cell death	M. musculus	1	4.68048	14.9558	1	0	protein-coding
BAG1	BCL2-associated athanogene 1	M. musculus	2	98.7807	-87.8472	1	0	protein-coding
BAK1	BCL2-antagonist/killer 1	M. musculus	2	6.7546	-5.23964	1	0	protein-coding
BAX	BCL2-associated X protein	M. musculus	2	4.48375	8.8864	1	0	protein-coding
BBC3	BCL2 binding component 3	M. musculus	2	3.55938	6.33039	0	0	protein-coding
BCL10	B cell leukemia/lymphoma 10	M. musculus	2	47.7877	-47.3576	1	0	protein-coding
BCL2	B cell leukemia/lymphoma 2	M. musculus	1	1.01681	-0.627778	0	0	protein-coding
BCL2L1	BCL2-like 1	M. musculus	1	287.021	-112.351	0	0	protein-coding
BCL2L11	BCL2-like 11 (apoptosis facilitator)	M. musculus	2	0.325157	0.296384	0	0	protein-coding
BCL2L2	BCL2-like 2	M. musculus	3	4.90559	12.5693	0	0	protein-coding
BCR	breakpoint cluster region	M. musculus	2	58.8536	-25.0333	1	0	protein-coding
BECN1	beclin 1, autophagy related	M. musculus	2	472.548	-448.594	1	0	protein-coding
BET1	blocked early in transport 1 homolog (S. cerevisiae)	M. musculus	3	2.40288	17.9804	1	0	protein-coding
BET1L	blocked early in transport 1 homolog (S. cerevisiae)-like	M. musculus	3	15.9817	-9.22735	1	0	protein-coding
BHLHE41	basic helix-loop-helix family, member e41	M. musculus	3	2.27106	-2.27106	0	0	protein-coding
BID	BH3 interacting domain death agonist	M. musculus	2	36.104	-26.9535	1	0	protein-coding
BIN1	bridging integrator 1	M. musculus	2	266.487	-264.711	0	0	protein-coding
BIRC2	baculoviral IAP repeat-containing 2	M. musculus	2	118.375	-113.544	1	0	protein-coding
BMP2	bone morphogenetic protein 2	M. musculus	3	6.12241	-6.12241	0	0	protein-coding
BRAF	Braf transforming gene	M. musculus	1	0.651278	0.500514	1	0	protein-coding
BRMS1	breast cancer metastasis-suppressor 1	M. musculus	3	1.33044	-0.00190885	0	0	protein-coding
BTG1	B cell translocation gene 1, anti-proliferative	M. musculus	3	7.91391	1.71332	0	0	protein-coding
BTG2	B cell translocation gene 2, anti-proliferative	M. musculus	3	0.600771	3.29611	0	0	protein-coding
BTK	Bruton agammaglobulinemia tyrosine kinase	M. musculus	3	10.0803	22.1919	1	0	protein-coding
BUB3	budding uninhibited by benzimidazoles 3 homolog (S. cerevisiae)	M. musculus	3	1.11707	0.829807	0	0	protein-coding
BUD31	BUD31 homolog (yeast)	M. musculus	3	9.68872	-5.10943	0	0	protein-coding
BYSL	bystin-like	M. musculus	3	3.60359	-3.60359	0	0	protein-coding
C3AR1	complement component 3a receptor 1	M. musculus	2	0.743886	0.0872958	0	0	protein-coding
CAB39	calcium binding protein 39	M. musculus	3	45.1394	-26.5478	1	0	protein-coding
CAB39L	calcium binding protein 39-like	M. musculus	3	1.19847	-1.19847	1	0	protein-coding
CAC	Cytosolic Calcium	M. musculus	0	0	0	0	0	molecule
CALM1	calmodulin 1	M. musculus	2	86.3487	-24.184	1	0	protein-coding
CALM2	calmodulin 2	M. musculus	3	164.141	-137.413	1	0	protein-coding
CALM3	calmodulin 3	M. musculus	2	379.267	595.174	1	0	protein-coding
CAMK1	calcium/calmodulin-dependent protein kinase I	M. musculus	3	39.8874	-38.7444	1	0	protein-coding
CAMK2D	calcium/calmodulin-dependent protein kinase II, delta	M. musculus	2	3.08864	-1.18016	0	0	protein-coding
CAMK2G	calcium/calmodulin-dependent protein kinase II gamma	M. musculus	2	1.3846	0.620719	0	0	protein-coding
CAMKK1	calcium/calmodulin-dependent protein kinase kinase 1, alpha	M. musculus	3	0.413206	0.234998	0	0	protein-coding
CAMP	cathelicidin antimicrobial peptide	M. musculus	-1	0	0.567799	0	0	protein-coding
CAMP	Cyclic Adenosin Monophosphat	M. musculus	0	0	0	0	0	molecule
CANT1	calcium activated nucleotidase 1	M. musculus	2	5.36742	-3.61533	1	0	protein-coding
CANX	calnexin	M. musculus	3	7.98383	-4.00323	1	0	protein-coding
CAP1	CAP, adenylate cyclase-associated protein 1 (yeast)	M. musculus	3	286.741	-188.782	1	0	protein-coding
CAP2	CAP, adenylate cyclase-associated protein, 2 (yeast)	M. musculus	3	11.795	-11.795	1	0	protein-coding
CAPN1	calpain 1	M. musculus	3	5.22005	186.503	1	0	protein-coding
CAPN2	calpain 2	M. musculus	1	78.6734	-0.68551	1	0	protein-coding
CAPNS1	calpain, small subunit 1	M. musculus	2	250.669	-149.991	0	0	protein-coding
CAPZA1	capping protein (actin filament) muscle Z-line, alpha 1	M. musculus	3	5.56049	-1.87903	1	0	protein-coding
CAPZA2	capping protein (actin filament) muscle Z-line, alpha 2	M. musculus	3	75.3353	-8.95938	1	0	protein-coding
CAPZB	capping protein (actin filament) muscle Z-line, beta	M. musculus	3	277.261	-180.956	0	0	protein-coding
CARM1	coactivator-associated arginine methyltransferase 1	M. musculus	2	7.92375	-6.75265	0	0	protein-coding
CASP1	caspase 1	M. musculus	3	0.330849	3.57654	0	0	protein-coding
CASP2	caspase 2	M. musculus	2	1.06921	2.65724	0	0	protein-coding
CASP3	caspase 3	M. musculus	1	92.8634	-85.8382	1	0	protein-coding
CASP9	caspase 9	M. musculus	1	0.38938	4.07333	0	0	protein-coding
CAT	catalase	M. musculus	3	341.134	-338.434	1	0	protein-coding
CAV1	caveolin 1, caveolae protein	M. musculus	1	0.624139	0.678046	0	0	protein-coding
CBFB	core binding factor beta	M. musculus	3	0.371532	0.708208	0	0	protein-coding
CBL	Casitas B-lineage lymphoma	M. musculus	1	9.87152	-4.65224	1	0	protein-coding
CBY1	chibby homolog 1 (Drosophila)	M. musculus	2	10.263	-9.27108	0	0	protein-coding
CCL25	chemokine (C-C motif) ligand 25	M. musculus	2	0.536891	-0.536891	0	0	protein-coding
CCND1	cyclin D1	M. musculus	2	3.64793	-2.75253	0	0	protein-coding
CCND2	cyclin D2	M. musculus	2	0.920472	-0.404116	0	0	protein-coding
CCND3	cyclin D3	M. musculus	2	367.725	58.2905	0	0	protein-coding
CCNG1	cyclin G1	M. musculus	2	7.95743	18.94	0	0	protein-coding
CCNG2	cyclin G2	M. musculus	3	14.9153	-13.6557	0	0	protein-coding
CCNI	cyclin I	M. musculus	3	52.4999	-18.758	0	0	protein-coding
CCS	copper chaperone for superoxide dismutase	M. musculus	3	1.29919	15.3263	1	0	protein-coding
CCT2	chaperonin containing Tcp1, subunit 2 (beta)	M. musculus	3	14.998	-13.4703	1	0	protein-coding
CCT4	chaperonin containing Tcp1, subunit 4 (delta)	M. musculus	3	0.746634	0.16796	1	0	protein-coding
CCT5	chaperonin containing Tcp1, subunit 5 (epsilon)	M. musculus	3	0.83867	2.18123	1	0	protein-coding
CCT7	chaperonin containing Tcp1, subunit 7 (eta)	M. musculus	3	5.46523	-2.83816	1	0	protein-coding
CCT8	chaperonin containing Tcp1, subunit 8 (theta)	M. musculus	3	1.6906	-0.308953	1	0	protein-coding
CD226	CD226 antigen	M. musculus	3	526.898	-405.074	1	0	protein-coding
CD28	CD28 antigen	M. musculus	2	7.20123	-3.73536	0	0	protein-coding
CD36	CD36 antigen	M. musculus	3	0.407926	30.3335	0	0	protein-coding
CD3E	CD3 antigen, epsilon polypeptide	M. musculus	3	0.64416	1.22443	0	0	protein-coding
CD44	CD44 antigen	M. musculus	2	197.965	-193.411	0	0	protein-coding
CD81	CD81 antigen	M. musculus	3	320.369	-316.834	1	0	protein-coding
CD9	CD9 antigen	M. musculus	2	7081.69	-6928.54	1	0	protein-coding
CDA	cytidine deaminase	M. musculus	3	0.684433	1.0009	1	0	protein-coding
CDC26	cell division cycle 26	M. musculus	3	4.29626	-3.85922	1	0	protein-coding
CDC27	cell division cycle 27	M. musculus	2	0.438392	0.676557	1	0	protein-coding
CDC37	cell division cycle 37	M. musculus	3	38.9082	13.6421	1	0	protein-coding
CDC73	cell division cycle 73, Paf1/RNA polymerase II complex component	M. musculus	2	0.366515	1.48469	0	0	protein-coding
CDH5	cadherin 5	M. musculus	2	0.504532	-0.504532	0	0	protein-coding
CDK5	cyclin-dependent kinase 5	M. musculus	2	4.7632	-4.7632	1	0	protein-coding
CDK6	cyclin-dependent kinase 6	M. musculus	2	1.08897	1.79049	0	0	protein-coding
CDK9	cyclin-dependent kinase 9 (CDC2-related kinase)	M. musculus	3	6.47901	-1.56704	0	0	protein-coding
CDKN1A	cyclin-dependent kinase inhibitor 1A (P21)	M. musculus	1	2.27507	264.23	0	0	protein-coding
CDKN1B	cyclin-dependent kinase inhibitor 1B	M. musculus	1	5.59748	-3.23494	1	0	protein-coding
CDKN2B	cyclin-dependent kinase inhibitor 2B (p15, inhibits CDK4)	M. musculus	2	0.622804	3.1077	0	0	protein-coding
CDKN2D	cyclin-dependent kinase inhibitor 2D (p19, inhibits CDK4)	M. musculus	3	3.87267	506.208	0	0	protein-coding
CDS1	CDP-diacylglycerol synthase 1	M. musculus	3	1.88935	-1.88935	0	0	protein-coding
CDS2	CDP-diacylglycerol synthase (phosphatidate cytidylyltransferase) 2	M. musculus	2	79.3061	-72.8245	1	0	protein-coding
CEBPA	CCAAT/enhancer binding protein (C/EBP), alpha	M. musculus	3	6.66568	-5.87263	0	0	protein-coding
CELLSHAPE	the cellshape is altered	M. musculus	0	0	0	0	0	macroscopic
CENPF	centromere protein F	M. musculus	3	0.515054	-0.515054	0	0	protein-coding
CEP135	centrosomal protein 135	M. musculus	3	0.561055	-0.210808	1	0	protein-coding
CEP63	centrosomal protein 63	M. musculus	3	0.643424	-0.146333	0	0	protein-coding
CEP76	centrosomal protein 76	M. musculus	3	0.40368	-0.40368	0	0	protein-coding
CEPT1	choline/ethanolaminephosphotransferase 1	M. musculus	2	3.67345	-2.95727	0	0	protein-coding
CFL1	cofilin 1, non-muscle	M. musculus	3	853.24	-513.683	1	0	protein-coding
CFL2	cofilin 2, muscle	M. musculus	3	12.7361	-12.7361	1	0	protein-coding
CFLAR	CASP8 and FADD-like apoptosis regulator	M. musculus	2	29.7405	-18.2777	0	0	protein-coding
CHD4	chromodomain helicase DNA binding protein 4	M. musculus	3	4.15908	1.95953	0	0	protein-coding
CHEK2	checkpoint kinase 2	M. musculus	2	5.32006	-4.94422	0	0	protein-coding
CHMP1A	charged multivesicular body protein 1A	M. musculus	3	55.9751	-41.756	1	0	protein-coding
CHMP1B	charged multivesicular body protein 1B	M. musculus	3	21.6949	-1.60511	0	0	protein-coding
CHMP2A	charged multivesicular body protein 2A	M. musculus	3	8.76045	1.83294	1	0	protein-coding
CHMP2B	charged multivesicular body protein 2B	M. musculus	3	1.49373	0.262604	0	0	protein-coding
CHMP4B	charged multivesicular body protein 4B	M. musculus	2	203.433	-173.462	1	0	protein-coding
CHMP5	charged multivesicular body protein 5	M. musculus	3	129.652	-122.138	1	0	protein-coding
CHMP6	charged multivesicular body protein 6	M. musculus	3	2.39165	19.1815	1	0	protein-coding
CHMP7	charged multivesicular body protein 7	M. musculus	3	1.81872	-1.09763	1	0	protein-coding
CHUK	conserved helix-loop-helix ubiquitous kinase	M. musculus	1	15.7367	-14.5755	1	0	protein-coding
CITED2	Cbp/p300-interacting transactivator, with Glu/Asp-rich carboxy-terminal domain, 2	M. musculus	2	1.38121	0.661884	0	0	protein-coding
CKAP5	cytoskeleton associated protein 5	M. musculus	2	0.313799	1.61373	1	0	protein-coding
CKS1B	CDC28 protein kinase 1b	M. musculus	2	0.974995	-0.974995	0	0	protein-coding
CLASP2	CLIP associating protein 2	M. musculus	3	0.374211	-0.0215883	1	0	protein-coding
CLINT1	clathrin interactor 1	M. musculus	3	13.3057	-6.26516	1	0	protein-coding
CLTA	clathrin, light polypeptide (Lca)	M. musculus	3	4.7945	6.05651	1	0	protein-coding
CLTB	clathrin, light polypeptide (Lcb)	M. musculus	3	0.688137	7.07994	0	0	protein-coding
CLTC	clathrin, heavy polypeptide (Hc)	M. musculus	2	4.23575	1.45464	1	0	protein-coding
CLU	clusterin	M. musculus	3	3630.84	-3630.84	0	0	protein-coding
CMPK1	cytidine monophosphate (UMP-CMP) kinase 1	M. musculus	3	13.5727	132.05	1	0	protein-coding
CNOT4	CCR4-NOT transcription complex, subunit 4	M. musculus	3	0.680788	0.0919978	0	0	protein-coding
CNOT7	CCR4-NOT transcription complex, subunit 7	M. musculus	3	9.24254	-7.74302	1	0	protein-coding
CNOT8	CCR4-NOT transcription complex, subunit 8	M. musculus	3	3.12862	0.0630718	0	0	protein-coding
CNR2	cannabinoid receptor 2 (macrophage)	M. musculus	2	3.86807	-3.86807	1	0	protein-coding
COMMD1	COMM domain containing 1	M. musculus	3	3.46366	-2.54019	0	0	protein-coding
COPS2	COP9 (constitutive photomorphogenic) homolog, subunit 2 (Arabidopsis thaliana)	M. musculus	3	5.81596	-3.52267	1	0	protein-coding
COPS3	COP9 (constitutive photomorphogenic) homolog, subunit 3 (Arabidopsis thaliana)	M. musculus	3	6.31226	-2.32565	1	0	protein-coding
COPS4	COP9 (constitutive photomorphogenic) homolog, subunit 4 (Arabidopsis thaliana)	M. musculus	3	6.07062	-2.84871	1	0	protein-coding
COPS5	COP9 (constitutive photomorphogenic) homolog, subunit 5 (Arabidopsis thaliana)	M. musculus	2	2.67492	1.37246	1	0	protein-coding
COPS6	COP9 (constitutive photomorphogenic) homolog, subunit 6 (Arabidopsis thaliana)	M. musculus	3	4.98454	-1.79423	0	0	protein-coding
COPS7A	COP9 (constitutive photomorphogenic) homolog, subunit 7a (Arabidopsis thaliana)	M. musculus	3	0.966978	0.0675809	0	0	protein-coding
COPS8	COP9 (constitutive photomorphogenic) homolog, subunit 8 (Arabidopsis thaliana)	M. musculus	3	9.29715	-8.35834	1	0	protein-coding
CORO1A	coronin, actin binding protein 1A	M. musculus	3	1.60586	14.4666	1	0	protein-coding
CORO1B	coronin, actin binding protein 1B	M. musculus	3	41.1841	-29.3942	1	0	protein-coding
CORO1C	coronin, actin binding protein 1C	M. musculus	3	21.3068	52.1502	1	0	protein-coding
COX4I1	cytochrome c oxidase subunit IV isoform 1	M. musculus	3	110.997	-74.7266	1	0	protein-coding
COX6B1	cytochrome c oxidase, subunit VIb polypeptide 1	M. musculus	3	236.158	-178.504	1	0	protein-coding
CPSF2	cleavage and polyadenylation specific factor 2	M. musculus	3	1.10225	0.761646	0	0	protein-coding
CPT1A	carnitine palmitoyltransferase 1a, liver	M. musculus	3	2.35624	5.09926	1	0	protein-coding
CPT2	carnitine palmitoyltransferase 2	M. musculus	3	3.05574	-3.05574	1	0	protein-coding
CRADD	CASP2 and RIPK1 domain containing adaptor with death domain	M. musculus	3	2.06087	-0.62451	0	0	protein-coding
CREB1	cAMP responsive element binding protein 1	M. musculus	1	0.58834	1.22268	0	0	protein-coding
CREBBP	CREB binding protein	M. musculus	1	0.595328	2.51739	0	0	protein-coding
CRLS1	cardiolipin synthase 1	M. musculus	3	0.589055	6.01801	0	0	protein-coding
CRNKL1	Crn, crooked neck-like 1 (Drosophila)	M. musculus	3	0.609413	0.172268	0	0	protein-coding
CRTC1	CREB regulated transcription coactivator 1	M. musculus	2	3.98812	-3.44692	1	0	protein-coding
CS	citrate synthase	M. musculus	3	0.623983	1.0451	1	0	protein-coding
CSK	c-src tyrosine kinase	M. musculus	1	50.9285	-11.1681	1	0	protein-coding
CSNK1A1	casein kinase 1, alpha 1	M. musculus	2	7.93623	-0.185051	0	0	protein-coding
CSNK1D	casein kinase 1, delta	M. musculus	2	13.9426	-11.4104	0	0	protein-coding
CSNK1E	casein kinase 1, epsilon	M. musculus	2	26.0315	-25.4712	1	0	protein-coding
CSNK1G2	casein kinase 1, gamma 2	M. musculus	3	71.7396	-63.1336	0	0	protein-coding
CSNK2A2	casein kinase 2, alpha prime polypeptide	M. musculus	2	0.390097	1.83821	1	0	protein-coding
CSNK2B	casein kinase 2, beta polypeptide	M. musculus	3	25.2494	-16.7255	1	0	protein-coding
CTBP1	C-terminal binding protein 1	M. musculus	3	39.7995	-29.3263	0	0	protein-coding
CTNNA1	catenin (cadherin associated protein), alpha 1	M. musculus	2	101.306	-88.5267	0	0	protein-coding
CTNNB1	catenin (cadherin associated protein), beta 1	M. musculus	1	19.4457	-14.1065	0	0	protein-coding
CTTN	cortactin	M. musculus	1	14.9681	219.597	1	0	protein-coding
CUL3	cullin 3	M. musculus	3	10.1828	-8.61358	1	0	protein-coding
CUL4A	cullin 4A	M. musculus	3	0.40108	0.793546	1	0	protein-coding
CUL4B	cullin 4B	M. musculus	3	8.02816	-5.09944	0	0	protein-coding
CUL5	cullin 5	M. musculus	3	1.32315	-0.740842	1	0	protein-coding
CXCL3	chemokine (C-X-C motif) ligand 3	M. musculus	1	2.44881	17.2317	0	0	protein-coding
CXCL5	chemokine (C-X-C motif) ligand 5	M. musculus	2	19.8142	101.314	1	0	protein-coding
CYFIP2	cytoplasmic FMR1 interacting protein 2	M. musculus	3	0.65359	1.19591	1	0	protein-coding
CYLD	cylindromatosis (turban tumor syndrome)	M. musculus	3	5.73195	-3.86496	0	0	protein-coding
DAAM1	dishevelled associated activator of morphogenesis 1	M. musculus	3	6.47383	-2.94487	0	0	protein-coding
DAG	Diacylglycerol	M. musculus	0	0	0	0	0	molecule
DAG1	dystroglycan 1	M. musculus	3	1.38275	4.10131	1	0	protein-coding
DAPK1	death associated protein kinase 1	M. musculus	3	15.5134	-14.6036	0	0	protein-coding
DAPP1	dual adaptor for phosphotyrosine and 3-phosphoinositides 1	M. musculus	1	50.4229	37.8702	1	0	protein-coding
DBI	diazepam binding inhibitor	M. musculus	3	24.1262	-19.4675	1	0	protein-coding
DBNL	drebrin-like	M. musculus	3	5.27226	68.8497	1	0	protein-coding
DCAF7	DDB1 and CUL4 associated factor 7	M. musculus	2	2.80287	0.656993	1	0	protein-coding
DCPS	decapping enzyme, scavenger	M. musculus	2	1.50748	-1.06471	0	0	protein-coding
DCTN1	dynactin 1	M. musculus	3	13.7734	-11.3788	1	0	protein-coding
DCTN2	dynactin 2	M. musculus	3	36.605	-14.6011	1	0	protein-coding
DCTN3	dynactin 3	M. musculus	3	11.0956	-7.78317	1	0	protein-coding
DCTN6	dynactin 6	M. musculus	3	6.68888	-4.85034	1	0	protein-coding
DCUN1D1	DCN1, defective in cullin neddylation 1, domain containing 1 (S. cerevisiae)	M. musculus	3	3.81487	-1.67751	1	0	protein-coding
DDX19A	DEAD (Asp-Glu-Ala-Asp) box polypeptide 19a	M. musculus	3	0.3327	-0.0197741	1	0	protein-coding
DDX3X	DEAD/H (Asp-Glu-Ala-Asp/His) box polypeptide 3, X-linked	M. musculus	3	0.906747	3.60096	1	0	protein-coding
DDX58	DEAD (Asp-Glu-Ala-Asp) box polypeptide 58	M. musculus	3	0.54054	-0.127244	1	0	protein-coding
DEPDC5	DEP domain containing 5	M. musculus	3	0.400366	0.121947	0	0	protein-coding
DERL1	Der1-like domain family, member 1	M. musculus	3	552.495	-549.798	1	0	protein-coding
DERL2	Der1-like domain family, member 2	M. musculus	3	1.3515	1.62092	0	0	protein-coding
DFFA	DNA fragmentation factor, alpha subunit	M. musculus	2	0.876762	-0.555483	0	0	protein-coding
DGKA	diacylglycerol kinase, alpha	M. musculus	3	2.33222	0.0562189	1	0	protein-coding
DGKG	diacylglycerol kinase, gamma	M. musculus	3	7.25406	0.752201	1	0	protein-coding
DGKZ	diacylglycerol kinase zeta	M. musculus	3	96.523	-90.3046	0	0	protein-coding
DHX38	DEAH (Asp-Glu-Ala-His) box polypeptide 38	M. musculus	3	0.543337	1.4708	0	0	protein-coding
DHX8	DEAH (Asp-Glu-Ala-His) box polypeptide 8	M. musculus	3	0.662508	0.465558	0	0	protein-coding
DHX9	DEAH (Asp-Glu-Ala-His) box polypeptide 9	M. musculus	3	1.47223	0.0750302	1	0	protein-coding
DIABLO	diablo homolog (Drosophila)	M. musculus	3	0.720508	-0.720508	0	0	protein-coding
DIMT1	DIM1 dimethyladenosine transferase 1-like (S. cerevisiae)	M. musculus	3	0.751731	-0.751731	0	0	protein-coding
DIRAS2	DIRAS family, GTP-binding RAS-like 2	M. musculus	2	9.19795	-9.19795	0	0	protein-coding
DLG1	discs, large homolog 1 (Drosophila)	M. musculus	2	6.5899	-3.7166	0	0	protein-coding
DNM1L	dynamin 1-like	M. musculus	3	16.4068	-1.43884	1	0	protein-coding
DNM2	dynamin 2	M. musculus	2	32.8729	-25.0964	1	0	protein-coding
DOCK1	dedicator of cytokinesis 1	M. musculus	1	0.875164	-0.875164	1	0	protein-coding
DOCK5	dedicator of cytokinesis 5	M. musculus	3	6.26254	-3.67153	1	0	protein-coding
DOK1	docking protein 1	M. musculus	1	27.7712	-9.59159	1	0	protein-coding
DPYSL2	dihydropyrimidinase-like 2	M. musculus	3	0.356583	1.48433	1	0	protein-coding
DSTN	destrin	M. musculus	3	146.956	-135.027	1	0	protein-coding
DTX2	deltex 2 homolog (Drosophila)	M. musculus	3	0.781069	-0.781069	0	0	protein-coding
DUSP1	dual specificity phosphatase 1	M. musculus	3	0.4997	18.1555	0	0	protein-coding
DUSP10	dual specificity phosphatase 10	M. musculus	3	2.46368	-2.13302	0	0	protein-coding
DUSP16	dual specificity phosphatase 16	M. musculus	3	6.2251	-5.63911	0	0	protein-coding
DUSP4	dual specificity phosphatase 4	M. musculus	3	0.657263	-0.657263	0	0	protein-coding
DVL1	dishevelled, dsh homolog 1 (Drosophila)	M. musculus	2	0.375114	0.704806	0	0	protein-coding
DVL3	dishevelled 3, dsh homolog (Drosophila)	M. musculus	3	0.335347	2.95706	0	0	protein-coding
DYNC1H1	dynein cytoplasmic 1 heavy chain 1	M. musculus	2	3.53694	-2.03183	1	0	protein-coding
DYNC1I2	dynein cytoplasmic 1 intermediate chain 2	M. musculus	3	12.9877	-11.2486	1	0	protein-coding
DYNC1LI1	dynein cytoplasmic 1 light intermediate chain 1	M. musculus	3	0.653261	1.17538	1	0	protein-coding
DYNC1LI2	dynein, cytoplasmic 1 light intermediate chain 2	M. musculus	3	5.40436	-4.57844	1	0	protein-coding
DYNLL1	dynein light chain LC8-type 1	M. musculus	3	9.4528	180.195	1	0	protein-coding
DYNLL2	dynein light chain LC8-type 2	M. musculus	3	53.4177	56.2157	1	0	protein-coding
DYNLT1A	dynein light chain Tctex-type 1A	M. musculus	3	0.487214	-0.487214	1	0	protein-coding
DYNLT1B	dynein light chain Tctex-type 1B	M. musculus	3	1.34964	-1.34964	1	0	protein-coding
DYRK1A	dual-specificity tyrosine-(Y)-phosphorylation regulated kinase 1a	M. musculus	1	16.3979	-11.5167	1	0	protein-coding
DYRK1B	dual-specificity tyrosine-(Y)-phosphorylation regulated kinase 1b	M. musculus	1	1.25831	-0.26576	0	0	protein-coding
E2F1	E2F transcription factor 1	M. musculus	3	1.1837	22.7482	0	0	protein-coding
E2F3	E2F transcription factor 3	M. musculus	3	1.02327	2.05831	0	0	protein-coding
E2F4	E2F transcription factor 4	M. musculus	3	0.679617	1.22611	0	0	protein-coding
EEF2K	eukaryotic elongation factor-2 kinase	M. musculus	2	0.430088	1.34195	0	0	protein-coding
EGLN2	egl-9 family hypoxia-inducible factor 2	M. musculus	2	6.82812	15.8525	0	0	protein-coding
EGLN3	egl-9 family hypoxia-inducible factor 3	M. musculus	2	2.54009	5.62389	0	0	protein-coding
EID1	EP300 interacting inhibitor of differentiation 1	M. musculus	3	4.02174	47.5607	0	0	protein-coding
EIF4B	eukaryotic translation initiation factor 4B	M. musculus	2	3.74435	-2.6384	1	0	protein-coding
EIF4EBP1	eukaryotic translation initiation factor 4E binding protein 1	M. musculus	1	276.24	-274.243	1	0	protein-coding
EIF4EBP2	eukaryotic translation initiation factor 4E binding protein 2	M. musculus	2	3.93145	7.27821	1	0	protein-coding
EIF4EBP3	eukaryotic translation initiation factor 4E binding protein 3	M. musculus	1	0.363553	1.32178	0	0	protein-coding
EIF4H	eukaryotic translation initiation factor 4H	M. musculus	3	1.77713	1.26775	1	0	protein-coding
EIF5	eukaryotic translation initiation factor 5	M. musculus	3	12.0113	-3.73079	1	0	protein-coding
ELAVL1	ELAV (embryonic lethal, abnormal vision)-like 1 (Hu antigen R)	M. musculus	1	12.123	-3.45328	1	0	protein-coding
ELK1	ELK1, member of ETS oncogene family	M. musculus	3	3.03515	-1.62875	0	0	protein-coding
ELK4	ELK4, member of ETS oncogene family	M. musculus	3	5.81599	-5.31009	0	0	protein-coding
ELMO1	engulfment and cell motility 1	M. musculus	2	5.03972	1.1237	1	0	protein-coding
ELMO3	engulfment and cell motility 3	M. musculus	2	0.529822	-0.529822	0	0	protein-coding
ENTPD4	ectonucleoside triphosphate diphosphohydrolase 4	M. musculus	2	4.87889	-3.42486	0	0	protein-coding
ENTPD5	ectonucleoside triphosphate diphosphohydrolase 5	M. musculus	2	0.869983	1.4185	1	0	protein-coding
EP300	E1A binding protein p300	M. musculus	1	1.43528	1.02932	0	0	protein-coding
EP400	E1A binding protein p400	M. musculus	3	3.87149	-3.40561	0	0	protein-coding
EPAS1	endothelial PAS domain protein 1	M. musculus	2	0.657202	0.173861	0	0	protein-coding
EPC1	enhancer of polycomb homolog 1 (Drosophila)	M. musculus	3	1.09895	-0.711098	0	0	protein-coding
EPC2	enhancer of polycomb homolog 2 (Drosophila)	M. musculus	3	1.31005	-0.429906	0	0	protein-coding
EPHB2	Eph receptor B2	M. musculus	3	1.57145	-1.57145	0	0	protein-coding
EPN1	epsin 1	M. musculus	2	40.8029	-27.8349	1	0	protein-coding
EPOR	erythropoietin receptor	M. musculus	3	7.00211	14.6379	0	0	protein-coding
EPS15	epidermal growth factor receptor pathway substrate 15	M. musculus	2	10.9461	-6.91824	1	0	protein-coding
ERBB2IP	Erbb2 interacting protein	M. musculus	2	34.0524	-28.1528	0	0	protein-coding
ERCC3	excision repair cross-complementing rodent repair deficiency, complementation group 3	M. musculus	3	0.850375	0.611532	0	0	protein-coding
ERN1	endoplasmic reticulum (ER) to nucleus signalling 1	M. musculus	3	0.741415	1.93086	0	0	protein-coding
ETS1	E26 avian leukemia oncogene 1, 5' domain	M. musculus	3	0.743262	3.75451	0	0	protein-coding
EXOC1	exocyst complex component 1	M. musculus	3	0.410841	0.106166	1	0	protein-coding
EXOC2	exocyst complex component 2	M. musculus	3	0.799254	-0.335774	1	0	protein-coding
EXOC3L	exocyst complex component 3-like	M. musculus	3	0.509044	-0.509044	1	0	protein-coding
EXOC4	exocyst complex component 4	M. musculus	3	17.8565	-14.5778	1	0	protein-coding
EXOC5	exocyst complex component 5	M. musculus	3	1.69395	-0.411785	1	0	protein-coding
EXOC6	exocyst complex component 6	M. musculus	3	28.0169	-27.5007	1	0	protein-coding
EXOC6B	exocyst complex component 6B	M. musculus	3	1.41474	-1.41474	1	0	protein-coding
EXOC7	exocyst complex component 7	M. musculus	2	0.489954	2.30852	0	0	protein-coding
EZH1	enhancer of zeste 1 polycomb repressive complex 2 subunit	M. musculus	3	1.82954	-0.743141	0	0	protein-coding
EZH2	enhancer of zeste 2 polycomb repressive complex 2 subunit	M. musculus	3	0.668141	1.30421	0	0	protein-coding
F2RL2	coagulation factor II (thrombin) receptor-like 2	M. musculus	3	266.113	-266.113	1	0	protein-coding
FADD	Fas (TNFRSF6)-associated via death domain	M. musculus	3	4.0281	-0.776428	1	0	protein-coding
FARS2	phenylalanine-tRNA synthetase 2 (mitochondrial)	M. musculus	3	1.6467	0.907778	0	0	protein-coding
FAS	Fas (TNF receptor superfamily member 6)	M. musculus	3	1.64667	-1.31262	1	0	protein-coding
FBXW11	F-box and WD-40 domain protein 11	M. musculus	2	20.0736	-16.1769	0	0	protein-coding
FBXW7	F-box and WD-40 domain protein 7	M. musculus	3	0.560756	0.0175798	0	0	protein-coding
FCER1G	Fc receptor, IgE, high affinity I, gamma polypeptide	M. musculus	2	415.041	-290.581	1	0	protein-coding
FERMT3	fermitin family homolog 3 (Drosophila)	M. musculus	2	1374.7	-678.339	1	0	protein-coding
FGFR1OP2	FGFR1 oncogene partner 2	M. musculus	3	197.493	-191.529	0	0	protein-coding
FGR	Gardner-Rasheed feline sarcoma viral (Fgr) oncogene homolog	M. musculus	2	0.42717	6.84496	1	0	protein-coding
FIS1	fission 1 (mitochondrial outer membrane) homolog (yeast)	M. musculus	2	145.688	-130.894	1	0	protein-coding
FKBP1A	FK506 binding protein 1a	M. musculus	2	216.898	-163.453	1	0	protein-coding
FKBP1B	FK506 binding protein 1b	M. musculus	2	1.91557	8.37443	0	0	protein-coding
FKBP8	FK506 binding protein 8	M. musculus	2	275.45	86.1718	1	0	protein-coding
FLII	flightless I homolog (Drosophila)	M. musculus	3	31.8445	-1.00567	1	0	protein-coding
FLT1	FMS-like tyrosine kinase 1	M. musculus	2	0.622826	-0.622826	0	0	protein-coding
FNBP1	formin binding protein 1	M. musculus	3	46.5999	-45.1946	0	0	protein-coding
FNBP1L	formin binding protein 1-like	M. musculus	3	0.536801	4.10391	1	0	protein-coding
FNTA	farnesyltransferase, CAAX box, alpha	M. musculus	3	3.19638	-2.55448	1	0	protein-coding
FNTB	farnesyltransferase, CAAX box, beta	M. musculus	2	12.8083	-7.14358	1	0	protein-coding
FOSL2	fos-like antigen 2	M. musculus	3	0.458825	4.98839	0	0	protein-coding
FOXO3	forkhead box O3	M. musculus	1	6.12418	-3.1813	0	0	protein-coding
FOXO4	forkhead box O4	M. musculus	1	1.46748	17.324	0	0	protein-coding
FRS2	fibroblast growth factor receptor substrate 2	M. musculus	2	1.39698	-1.39698	0	0	protein-coding
FURIN	furin (paired basic amino acid cleaving enzyme)	M. musculus	3	15.0511	86.2682	0	0	protein-coding
FYB	FYN binding protein	M. musculus	3	166.083	-125.449	1	0	protein-coding
FZR1	fizzy/cell division cycle 20 related 1 (Drosophila)	M. musculus	3	3.04791	-0.989982	0	0	protein-coding
GAB1	growth factor receptor bound protein 2-associated protein 1	M. musculus	1	12.0276	-11.2553	1	0	protein-coding
GAB2	growth factor receptor bound protein 2-associated protein 2	M. musculus	2	10.6322	-7.14437	0	0	protein-coding
GABARAP	gamma-aminobutyric acid receptor associated protein	M. musculus	3	133.382	-96.3017	0	0	protein-coding
GABARAPL1	gamma-aminobutyric acid (GABA) A receptor-associated protein-like 1	M. musculus	3	230.575	-223.15	1	0	protein-coding
GABARAPL2	gamma-aminobutyric acid (GABA) A receptor-associated protein-like 2	M. musculus	3	56.0261	68.8543	1	0	protein-coding
GAK	cyclin G associated kinase	M. musculus	3	6.68821	-3.77238	0	0	protein-coding
GATA1	GATA binding protein 1	M. musculus	1	75.1869	-47.8409	0	0	protein-coding
GATA2	GATA binding protein 2	M. musculus	1	27.6574	3.50491	0	0	protein-coding
GBE1	glucan (1,4-alpha-), branching enzyme 1	M. musculus	3	5.45344	-4.15552	1	0	protein-coding
GDI1	guanosine diphosphate (GDP) dissociation inhibitor 1	M. musculus	3	67.3777	3.31856	1	0	protein-coding
GDI2	guanosine diphosphate (GDP) dissociation inhibitor 2	M. musculus	2	107.79	-105.353	1	0	protein-coding
GFI1B	growth factor independent 1B	M. musculus	2	13.9497	237.716	0	0	protein-coding
GGA1	golgi associated, gamma adaptin ear containing, ARF binding protein 1	M. musculus	3	1.96312	-0.463955	1	0	protein-coding
GGA2	golgi associated, gamma adaptin ear containing, ARF binding protein 2	M. musculus	3	2.58176	0.237343	0	0	protein-coding
GGA3	golgi associated, gamma adaptin ear containing, ARF binding protein 3	M. musculus	3	0.609527	1.21463	1	0	protein-coding
GGPS1	geranylgeranyl diphosphate synthase 1	M. musculus	3	5.31774	-4.0837	1	0	protein-coding
GHR	growth hormone receptor	M. musculus	2	0.834394	-0.834394	0	0	protein-coding
GIPC1	GIPC PDZ domain containing family, member 1	M. musculus	3	62.3493	-58.6657	1	0	protein-coding
GIT1	G protein-coupled receptor kinase-interactor 1	M. musculus	2	0.965686	0.827506	1	0	protein-coding
GIT2	G protein-coupled receptor kinase-interactor 2	M. musculus	2	0.381239	1.6015	1	0	protein-coding
GMPR	guanosine monophosphate reductase	M. musculus	2	149.346	-23.6511	1	0	protein-coding
GNA12	guanine nucleotide binding protein, alpha 12	M. musculus	2	16.9178	17.1711	1	0	protein-coding
GNA13	guanine nucleotide binding protein, alpha 13	M. musculus	1	15.6612	39.3753	1	0	protein-coding
GNAI2	guanine nucleotide binding protein (G protein), alpha inhibiting 2	M. musculus	2	660.005	-567.759	1	0	protein-coding
GNAI3	guanine nucleotide binding protein (G protein), alpha inhibiting 3	M. musculus	2	7.73996	-6.22688	1	0	protein-coding
GNAQ	guanine nucleotide binding protein, alpha q polypeptide	M. musculus	1	21.9336	-3.17379	1	0	protein-coding
GNAZ	guanine nucleotide binding protein, alpha z subunit	M. musculus	2	66.3089	121.056	1	0	protein-coding
GNB1	guanine nucleotide binding protein (G protein), beta 1	M. musculus	2	43.5621	47.4098	1	0	protein-coding
GNB2	guanine nucleotide binding protein (G protein), beta 2	M. musculus	1	30.718	-11.7901	1	0	protein-coding
GNB5	guanine nucleotide binding protein (G protein), beta 5	M. musculus	2	1.92729	78.6969	0	0	protein-coding
GNG11	guanine nucleotide binding protein (G protein), gamma 11	M. musculus	2	5493.62	-4778.09	1	0	protein-coding
GNG12	guanine nucleotide binding protein (G protein), gamma 12	M. musculus	2	20.193	-20.193	1	0	protein-coding
GNG2	guanine nucleotide binding protein (G protein), gamma 2	M. musculus	2	0.801297	1.23467	0	0	protein-coding
GNG5	guanine nucleotide binding protein (G protein), gamma 5	M. musculus	2	109.237	-103.267	1	0	protein-coding
GNG8	guanine nucleotide binding protein (G protein), gamma 8	M. musculus	2	0.328157	57.2589	0	0	protein-coding
GNGT2	guanine nucleotide binding protein (G protein), gamma transducing activity polypeptide 2	M. musculus	2	0.400798	-0.400798	0	0	protein-coding
GOT2	glutamatic-oxaloacetic transaminase 2, mitochondrial	M. musculus	3	0.411348	0.52295	1	0	protein-coding
GP1BA	glycoprotein 1b, alpha polypeptide	M. musculus	2	279.71	-152.244	1	0	protein-coding
GP1BB	glycoprotein Ib, beta polypeptide	M. musculus	2	385.817	1672.03	1	0	protein-coding
GP6	glycoprotein 6 (platelet)	M. musculus	0	373.261	-311.62	1	0	protein-coding
GP9	glycoprotein 9 (platelet)	M. musculus	3	2341.6	-1732.47	1	0	protein-coding
GPX1	glutathione peroxidase 1	M. musculus	3	261.113	1486.97	1	0	protein-coding
GRAP2	GRB2-related adaptor protein 2	M. musculus	2	307.573	368.965	1	0	protein-coding
GRIN2D	glutamate receptor, ionotropic, NMDA2D (epsilon 4)	M. musculus	3	0.68105	-0.68105	0	0	protein-coding
GRK1	G protein-coupled receptor kinase 1	M. musculus	0	0	0	0	0	protein-coding
GRK5	G protein-coupled receptor kinase 5	M. musculus	3	48.7235	42.8349	1	0	protein-coding
GSK3A	glycogen synthase kinase 3 alpha	M. musculus	1	5.20909	1.94918	0	0	protein-coding
GSN	gelsolin	M. musculus	2	550.342	-465.919	1	0	protein-coding
GTF2A2	general transcription factor II A, 2	M. musculus	3	4.95137	0.296449	0	0	protein-coding
GTF2B	general transcription factor IIB	M. musculus	2	0.394563	5.84274	0	0	protein-coding
GTF2E2	general transcription factor II E, polypeptide 2 (beta subunit)	M. musculus	3	37.9632	-37.5751	0	0	protein-coding
GTF2F1	general transcription factor IIF, polypeptide 1	M. musculus	3	0.466346	2.83536	0	0	protein-coding
GTF2H1	general transcription factor II H, polypeptide 1	M. musculus	3	1.04431	-0.172234	0	0	protein-coding
GUCY1B3	guanylate cyclase 1, soluble, beta 3	M. musculus	3	135.533	-80.0067	1	0	protein-coding
GUK1	guanylate kinase 1	M. musculus	3	0.444754	28.6436	1	0	protein-coding
HCLS1	hematopoietic cell specific Lyn substrate 1	M. musculus	2	47.3423	-42.594	1	0	protein-coding
HDAC3	histone deacetylase 3	M. musculus	2	3.60425	3.1256	0	0	protein-coding
HDAC5	histone deacetylase 5	M. musculus	2	63.3862	-26.2453	1	0	protein-coding
HDAC7	histone deacetylase 7	M. musculus	2	1.39218	0.865938	0	0	protein-coding
HGS	HGF-regulated tyrosine kinase substrate	M. musculus	3	0.485764	1.71108	0	0	protein-coding
HIF1AN	hypoxia-inducible factor 1, alpha subunit inhibitor	M. musculus	2	0.807911	1.19088	0	0	protein-coding
HIPK2	homeodomain interacting protein kinase 2	M. musculus	3	14.1893	8.78468	0	0	protein-coding
HIST1H2AC	histone cluster 1, H2ac	M. musculus	3	50.073	2217.43	0	0	protein-coding
HIST1H2BL	histone cluster 1, H2bl	M. musculus	3	1.27818	1.45538	0	0	protein-coding
HLTF	helicase-like transcription factor	M. musculus	3	0.336848	0.0575025	0	0	protein-coding
HMGB1	high mobility group box 1	M. musculus	2	9.23435	24.113	1	0	protein-coding
HMGB2	high mobility group box 2	M. musculus	3	0.339362	6.93064	0	0	protein-coding
HMGCR	3-hydroxy-3-methylglutaryl-Coenzyme A reductase	M. musculus	3	0.897335	-0.897335	0	0	protein-coding
HMHA1	histocompatibility (minor) HA-1	M. musculus	2	173.518	-52.7637	1	0	protein-coding
HSCB	HscB iron-sulfur cluster co-chaperone homolog (E. coli)	M. musculus	3	12.4219	-12.4219	1	0	protein-coding
HSP90B1	heat shock protein 90, beta (Grp94), member 1	M. musculus	3	4.2845	-2.89563	1	0	protein-coding
HSPA2	heat shock protein 2	M. musculus	3	0.96385	0.876794	1	0	protein-coding
HSPB1	heat shock protein 1	M. musculus	3	0.361399	69.7541	0	0	protein-coding
HSPH1	heat shock 105kDa/110kDa protein 1	M. musculus	3	13.728	-13.2634	1	0	protein-coding
HTRA2	HtrA serine peptidase 2	M. musculus	3	4.4174	1.35417	1	0	protein-coding
IDH1	isocitrate dehydrogenase 1 (NADP+), soluble	M. musculus	3	3.06222	-2.08225	1	0	protein-coding
IFNAR1	interferon (alpha and beta) receptor 1	M. musculus	3	0.886483	-0.886483	0	0	protein-coding
IGBP1	immunoglobulin (CD79A) binding protein 1	M. musculus	2	11.5988	-7.32447	1	0	protein-coding
IGF1R	insulin-like growth factor I receptor	M. musculus	2	0.869812	1.46931	1	0	protein-coding
IKBKB	inhibitor of kappaB kinase beta	M. musculus	1	2.21688	0.9353	1	0	protein-coding
IKBKE	inhibitor of kappaB kinase epsilon	M. musculus	3	1.20886	-0.331916	0	0	protein-coding
IKBKG	inhibitor of kappaB kinase gamma	M. musculus	2	2.75266	14.5216	1	0	protein-coding
IL10RA	interleukin 10 receptor, alpha	M. musculus	3	0.487902	3.77774	0	0	protein-coding
IL4	interleukin 4	M. musculus	3	9.54639	-9.54639	0	0	protein-coding
ILK	integrin linked kinase	M. musculus	1	557.067	-313.917	1	0	protein-coding
ILKAP	integrin-linked kinase-associated serine/threonine phosphatase 2C	M. musculus	2	1.92445	-1.0747	0	0	protein-coding
IMPA1	inositol (myo)-1(or 4)-monophosphatase 1	M. musculus	3	0.74281	0.0288297	1	0	protein-coding
IMPA2	inositol (myo)-1(or 4)-monophosphatase 2	M. musculus	3	0.424211	1.88313	1	0	protein-coding
IMPDH1	inosine 5'-phosphate dehydrogenase 1	M. musculus	3	0.505958	2.04152	1	0	protein-coding
ING1	inhibitor of growth family, member 1	M. musculus	3	18.1642	-12.2907	0	0	protein-coding
ING2	inhibitor of growth family, member 2	M. musculus	3	1.38952	0.574551	0	0	protein-coding
ING4	inhibitor of growth family, member 4	M. musculus	3	0.489765	11.8466	0	0	protein-coding
INO80C	INO80 complex subunit C	M. musculus	3	36.907	-33.7593	0	0	protein-coding
INSR	insulin receptor	M. musculus	2	0.713325	-0.713325	1	0	protein-coding
IP3	Inositoltrisphosphat	M. musculus	0	0	0	0	0	molecule
IQGAP1	IQ motif containing GTPase activating protein 1	M. musculus	1	1.81842	0.239994	1	0	protein-coding
IQGAP2	IQ motif containing GTPase activating protein 2	M. musculus	3	1.2785	15.1571	1	0	protein-coding
IRAK1	interleukin-1 receptor-associated kinase 1	M. musculus	2	5.93527	-1.86391	0	0	protein-coding
IRAK3	interleukin-1 receptor-associated kinase 3	M. musculus	3	9.75668	-8.52049	1	0	protein-coding
IRAK4	interleukin-1 receptor-associated kinase 4	M. musculus	2	2.84099	-0.75389	1	0	protein-coding
IRF3	interferon regulatory factor 3	M. musculus	2	0.367599	2.37924	1	0	protein-coding
IRF7	interferon regulatory factor 7	M. musculus	3	0.844583	0.677677	0	0	protein-coding
IRF9	interferon regulatory factor 9	M. musculus	2	0.618298	4.96553	0	0	protein-coding
IRREV.AGG	Irreversible aggregation	M. musculus	0	0	0	0	0	macroscopic
IRS2	insulin receptor substrate 2	M. musculus	2	0.456077	4.56253	0	0	protein-coding
ISY1	ISY1 splicing factor homolog (S. cerevisiae)	M. musculus	3	1.79511	1.64176	0	0	protein-coding
ITCH	itchy, E3 ubiquitin protein ligase	M. musculus	3	2.60728	-0.631665	1	0	protein-coding
ITGA2	integrin alpha 2	M. musculus	2	64.9478	-63.5094	1	0	protein-coding
ITGA2B	integrin alpha 2b	M. musculus	1	2938.69	-1988.09	1	0	protein-coding
ITGA6	integrin alpha 6	M. musculus	1	679.173	-674.757	1	0	protein-coding
ITGAL	integrin alpha L	M. musculus	2	160.695	-156.111	1	0	protein-coding
ITGAV	integrin alpha V	M. musculus	1	2.24691	-1.30129	0	0	protein-coding
ITGAX	integrin alpha X	M. musculus	2	0.466819	2.72207	0	0	protein-coding
ITGB1	integrin beta 1 (fibronectin receptor beta)	M. musculus	1	869.46	-620.304	1	0	protein-coding
ITGB1BP1	integrin beta 1 binding protein 1	M. musculus	2	0.919303	2.40814	0	0	protein-coding
ITGB2	integrin beta 2	M. musculus	1	472.579	-450.126	1	0	protein-coding
ITGB3	integrin beta 3	M. musculus	0	933.879	-179.915	1	0	protein-coding
ITPR1	inositol 1,4,5-trisphosphate receptor 1	M. musculus	1	0.323578	3.16562	0	0	protein-coding
ITPR3	inositol 1,4,5-triphosphate receptor 3	M. musculus	0	0	0.756763	0	0	protein-coding
ITSN1	intersectin 1 (SH3 domain protein 1A)	M. musculus	2	40.1977	-39.4174	1	0	protein-coding
JAK1	Janus kinase 1	M. musculus	2	115.7	-94.1354	1	0	protein-coding
JAK2	Janus kinase 2	M. musculus	2	97.3039	-90.6298	1	0	protein-coding
JAK3	Janus kinase 3	M. musculus	2	0.583418	1.02116	0	0	protein-coding
JDP2	Jun dimerization protein 2	M. musculus	3	0.384892	1.08327	0	0	protein-coding
JUNB	jun B proto-oncogene	M. musculus	2	0.893261	24.379	0	0	protein-coding
JUND	jun D proto-oncogene	M. musculus	2	1.40218	12.2732	0	0	protein-coding
JUP	junction plakoglobin	M. musculus	2	2.9175	-2.27777	0	0	protein-coding
KALRN	kalirin, RhoGEF kinase	M. musculus	2	15.0611	-11.2526	1	0	protein-coding
KAT2B	K(lysine) acetyltransferase 2B	M. musculus	2	1.24429	11.6453	0	0	protein-coding
KAT5	K(lysine) acetyltransferase 5	M. musculus	2	0.479048	1.25161	0	0	protein-coding
KCNA3	potassium voltage-gated channel, shaker-related subfamily, member 3	M. musculus	3	34.5224	-19.7604	1	0	protein-coding
KDR	kinase insert domain protein receptor	M. musculus	1	2.59326	-2.59326	0	0	protein-coding
KEAP1	kelch-like ECH-associated protein 1	M. musculus	3	0.954168	2.25589	1	0	protein-coding
KHDRBS1	KH domain containing, RNA binding, signal transduction associated 1	M. musculus	1	0.627658	1.81838	0	0	protein-coding
KHSRP	KH-type splicing regulatory protein	M. musculus	1	0.457072	2.66447	0	0	protein-coding
KIF5B	kinesin family member 5B	M. musculus	2	20.5735	-17.1218	1	0	protein-coding
KLC1	kinesin light chain 1	M. musculus	3	45.8865	-44.1117	1	0	protein-coding
KLC4	kinesin light chain 4	M. musculus	3	7.52016	-7.08513	1	0	protein-coding
KLF2	Kruppel-like factor 2 (lung)	M. musculus	3	0.450495	4.92271	0	0	protein-coding
KLHDC10	kelch domain containing 10	M. musculus	3	0.403919	0.155199	0	0	protein-coding
KPNB1	karyopherin (importin) beta 1	M. musculus	3	1.99557	1.11721	1	0	protein-coding
KRAS	v-Ki-ras2 Kirsten rat sarcoma viral oncogene homolog	M. musculus	1	0.612571	0.649174	1	0	protein-coding
KRIT1	KRIT1, ankyrin repeat containing	M. musculus	1	0.875336	-0.314471	0	0	protein-coding
KSR1	kinase suppressor of ras 1	M. musculus	3	1.07323	3.4011	1	0	protein-coding
LAMC1	laminin, gamma 1	M. musculus	2	19.6042	-18.1296	1	0	protein-coding
LAT	linker for activation of T cells	M. musculus	2	129.9	34.4995	1	0	protein-coding
LCP2	lymphocyte cytosolic protein 2	M. musculus	2	22.3642	-10.482	1	0	protein-coding
LDB1	LIM domain binding 1	M. musculus	3	2.83385	0.448922	0	0	protein-coding
LEO1	Leo1, Paf1/RNA polymerase II complex component, homolog (S. cerevisiae)	M. musculus	3	4.61587	-4.61587	0	0	protein-coding
LIMS1	LIM and senescent cell antigen-like domains 1	M. musculus	2	98.5278	54.2078	1	0	protein-coding
LIN54	lin-54 homolog (C. elegans)	M. musculus	3	0.785706	3.28267	0	0	protein-coding
LMO2	LIM domain only 2	M. musculus	2	1.62351	12.2314	0	0	protein-coding
LPIN2	lipin 2	M. musculus	3	34.9113	-32.0534	1	0	protein-coding
LRRK1	leucine-rich repeat kinase 1	M. musculus	2	0.513535	0.719956	1	0	protein-coding
LSM4	LSM4 homolog, U6 small nuclear RNA associated (S. cerevisiae)	M. musculus	3	0.975933	1.22388	1	0	protein-coding
LTBP1	latent transforming growth factor beta binding protein 1	M. musculus	3	94.9237	-38.1671	1	0	protein-coding
LYN	Yamaguchi sarcoma viral (v-yes-1) oncogene homolog	M. musculus	1	197.27	-149.245	1	0	protein-coding
MAD1L1	MAD1 mitotic arrest deficient 1-like 1	M. musculus	3	0.485408	0.0577973	0	0	protein-coding
MAP1LC3A	microtubule-associated protein 1 light chain 3 alpha	M. musculus	3	17.3237	-13.8744	0	0	protein-coding
MAP1LC3B	microtubule-associated protein 1 light chain 3 beta	M. musculus	3	47.5235	-4.14714	1	0	protein-coding
MAP2K1	mitogen-activated protein kinase kinase 1	M. musculus	2	0.997011	4.8424	1	0	protein-coding
MAP2K2	mitogen-activated protein kinase kinase 2	M. musculus	2	23.5311	-17.8221	1	0	protein-coding
MAP2K3	mitogen-activated protein kinase kinase 3	M. musculus	3	377.63	-298.269	1	0	protein-coding
MAP2K4	mitogen-activated protein kinase kinase 4	M. musculus	3	0.568872	0.0951669	1	0	protein-coding
MAP2K5	mitogen-activated protein kinase kinase 5	M. musculus	3	0.707865	0.320187	0	0	protein-coding
MAP2K6	mitogen-activated protein kinase kinase 6	M. musculus	3	1.53617	-1.53617	1	0	protein-coding
MAP2K7	mitogen-activated protein kinase kinase 7	M. musculus	3	2.09481	-0.523077	0	0	protein-coding
MAP3K7	mitogen-activated protein kinase kinase kinase 7	M. musculus	2	0.892322	0.55249	1	0	protein-coding
MAP4K1	mitogen-activated protein kinase kinase kinase kinase 1	M. musculus	3	2.70091	-0.592613	1	0	protein-coding
MAP4K4	mitogen-activated protein kinase kinase kinase kinase 4	M. musculus	2	7.91759	1.34371	0	0	protein-coding
MAPK7	mitogen-activated protein kinase 7	M. musculus	2	0.984494	0.0514068	0	0	protein-coding
MAPK8IP3	mitogen-activated protein kinase 8 interacting protein 3	M. musculus	3	1.07985	3.01756	1	0	protein-coding
MAPK9	mitogen-activated protein kinase 9	M. musculus	2	0.514201	1.16459	0	0	protein-coding
MAPKAP1	mitogen-activated protein kinase associated protein 1	M. musculus	1	11.8578	-9.4794	0	0	protein-coding
MAPKAPK2	MAP kinase-activated protein kinase 2	M. musculus	2	52.7368	-1.80137	1	0	protein-coding
MAPRE1	microtubule-associated protein, RP/EB family, member 1	M. musculus	2	58.85	-28.87	1	0	protein-coding
MAPRE2	microtubule-associated protein, RP/EB family, member 2	M. musculus	2	89.9504	-51.1608	1	0	protein-coding
MARK2	MAP/microtubule affinity regulating kinase 2	M. musculus	3	3.79459	-1.95311	1	0	protein-coding
MARK3	MAP/microtubule affinity regulating kinase 3	M. musculus	2	0.331161	6.3993	0	0	protein-coding
MAVS	mitochondrial antiviral signaling protein	M. musculus	2	19.2682	3.01765	1	0	protein-coding
MCL1	myeloid cell leukemia sequence 1	M. musculus	3	3.04668	7.44029	0	0	protein-coding
MDH1	malate dehydrogenase 1, NAD (soluble)	M. musculus	2	14.4065	-13.4875	1	0	protein-coding
MDH2	malate dehydrogenase 2, NAD (mitochondrial)	M. musculus	3	16.746	-9.13471	1	0	protein-coding
MDM2	transformed mouse 3T3 cell double minute 2	M. musculus	1	8.08703	-6.45002	0	0	protein-coding
MDM4	transformed mouse 3T3 cell double minute 4	M. musculus	2	0.507004	0.585626	0	0	protein-coding
MECP2	methyl CpG binding protein 2	M. musculus	3	3.33107	17.2315	0	0	protein-coding
MED19	mediator complex subunit 19	M. musculus	3	0.58088	-0.58088	0	0	protein-coding
MEF2A	myocyte enhancer factor 2A	M. musculus	2	3.96362	0.584158	0	0	protein-coding
MEF2C	myocyte enhancer factor 2C	M. musculus	3	18.7434	-9.16438	0	0	protein-coding
MEF2D	myocyte enhancer factor 2D	M. musculus	2	3.96135	5.33041	0	0	protein-coding
MFNG	MFNG O-fucosylpeptide 3-beta-N-acetylglucosaminyltransferase	M. musculus	3	0.305396	22.0438	0	0	protein-coding
MID1	midline 1	M. musculus	3	26.5761	-26.5761	0	0	protein-coding
MKL1	MKL (megakaryoblastic leukemia)/myocardin-like 1	M. musculus	3	1.66548	0.335621	0	0	protein-coding
MKNK1	MAP kinase-interacting serine/threonine kinase 1	M. musculus	2	10.9715	-7.76199	1	0	protein-coding
MNAT1	menage a trois 1	M. musculus	3	1.29833	-1.29833	0	0	protein-coding
MORF4L1	mortality factor 4 like 1	M. musculus	3	4.78628	5.44575	0	0	protein-coding
MORF4L2	mortality factor 4 like 2	M. musculus	3	2.78053	-1.48103	0	0	protein-coding
MPL	myeloproliferative leukemia virus oncogene	M. musculus	3	424.415	-406.984	0	0	protein-coding
MRAS	muscle and microspikes RAS	M. musculus	1	35.8864	-35.8864	0	0	protein-coding
MRVI1	MRV integration site 1	M. musculus	3	109.176	-105.971	0	0	protein-coding
MSN	moesin	M. musculus	3	109.424	32.0262	1	0	protein-coding
MTA2	metastasis-associated gene family, member 2	M. musculus	3	1.61981	0.989374	0	0	protein-coding
MTHFD1	methylenetetrahydrofolate dehydrogenase (NADP+ dependent), methenyltetrahydrofolate cyclohydrolase, formyltetrahydrofolate synthase	M. musculus	3	1.88044	-1.88044	1	0	protein-coding
MTHFD1L	methylenetetrahydrofolate dehydrogenase (NADP+ dependent) 1-like	M. musculus	3	0.798988	-0.798988	1	0	protein-coding
MTHFD2L	methylenetetrahydrofolate dehydrogenase (NADP+ dependent) 2-like	M. musculus	3	11.7293	-0.397424	1	0	protein-coding
MTMR14	myotubularin related protein 14	M. musculus	3	41.3763	-38.5943	1	0	protein-coding
MUS81	MUS81 endonuclease homolog (yeast)	M. musculus	3	0.405861	0.617585	0	0	protein-coding
MYCBP	c-myc binding protein	M. musculus	3	76.4237	-67.9691	1	0	protein-coding
MYD88	myeloid differentiation primary response gene 88	M. musculus	2	6.98007	-3.89383	1	0	protein-coding
MYH9	myosin, heavy polypeptide 9, non-muscle	M. musculus	2	716.141	-54.4849	1	0	protein-coding
MYL12B	myosin, light chain 12B, regulatory	M. musculus	3	84.6854	-41.2967	1	0	protein-coding
MYL6	myosin, light polypeptide 6, alkali, smooth muscle and non-muscle	M. musculus	3	1046.59	-124.533	0	0	protein-coding
MYL9	myosin, light polypeptide 9, regulatory	M. musculus	2	7142.57	-6369.3	1	0	protein-coding
MYLK	myosin, light polypeptide kinase	M. musculus	3	175.855	-105.641	1	0	protein-coding
MYLPF	myosin light chain, phosphorylatable, fast skeletal muscle	M. musculus	3	6.5247	-5.85689	0	0	protein-coding
MYO1C	myosin IC	M. musculus	2	1.13305	22.1702	0	0	protein-coding
NAP1L4	nucleosome assembly protein 1-like 4	M. musculus	3	11.1665	2.13489	1	0	protein-coding
NBR1	neighbor of Brca1 gene 1	M. musculus	3	3.25973	10.5005	0	0	protein-coding
NCK1	non-catalytic region of tyrosine kinase adaptor protein 1	M. musculus	2	1.6065	-0.152155	1	0	protein-coding
NCK2	non-catalytic region of tyrosine kinase adaptor protein 2	M. musculus	2	94.5941	209.641	1	0	protein-coding
NCKAP1	NCK-associated protein 1	M. musculus	3	77.0935	-63.3535	1	0	protein-coding
NCOA1	nuclear receptor coactivator 1	M. musculus	2	20.9494	-10.3366	0	0	protein-coding
NCOA2	nuclear receptor coactivator 2	M. musculus	2	18.8451	-10.6974	0	0	protein-coding
NCOA3	nuclear receptor coactivator 3	M. musculus	2	2.65681	2.05947	0	0	protein-coding
NCOR1	nuclear receptor co-repressor 1	M. musculus	2	17.2456	-6.63566	0	0	protein-coding
NCOR2	nuclear receptor co-repressor 2	M. musculus	1	0.396582	4.84519	0	0	protein-coding
NCSTN	nicastrin	M. musculus	3	4.45369	-3.23049	1	0	protein-coding
NDE1	nuclear distribution gene E homolog 1 (A nidulans)	M. musculus	3	3.04841	-0.215656	0	0	protein-coding
NDEL1	nuclear distribution gene E-like homolog 1 (A. nidulans)	M. musculus	2	5.89489	-2.81081	0	0	protein-coding
NDFIP1	Nedd4 family interacting protein 1	M. musculus	2	15.532	3.38211	0	0	protein-coding
NEDD4	neural precursor cell expressed, developmentally down-regulated 4	M. musculus	3	10.4623	-9.54246	1	0	protein-coding
NEDD8	neural precursor cell expressed, developmentally down-regulated gene 8	M. musculus	3	174.923	-156.228	1	0	protein-coding
NF1	neurofibromatosis 1	M. musculus	1	0.801855	-0.801855	0	0	protein-coding
NF2	neurofibromatosis 2	M. musculus	3	1.57257	-1.05723	0	0	protein-coding
NFIC	nuclear factor I/C	M. musculus	3	0.378398	2.39509	0	0	protein-coding
NFIX	nuclear factor I/X	M. musculus	3	0.593161	-0.133745	0	0	protein-coding
NFKBIA	nuclear factor of kappa light polypeptide gene enhancer in B cells inhibitor, alpha	M. musculus	1	0.717882	6.44603	0	0	protein-coding
NFYA	nuclear transcription factor-Y alpha	M. musculus	3	0.805545	0.382353	0	0	protein-coding
NFYB	nuclear transcription factor-Y beta	M. musculus	3	1.52818	0.882355	0	0	protein-coding
NFYC	nuclear transcription factor-Y gamma	M. musculus	3	1.46132	0.932918	0	0	protein-coding
NHEJ1	nonhomologous end-joining factor 1	M. musculus	3	0.527826	0.243224	0	0	protein-coding
NLK	nemo like kinase	M. musculus	2	66.5326	-52.7043	0	0	protein-coding
NME1	NME/NM23 nucleoside diphosphate kinase 1	M. musculus	3	28.9729	-28.4016	1	0	protein-coding
NPLOC4	nuclear protein localization 4 homolog (S. cerevisiae)	M. musculus	3	8.7853	-4.79467	1	0	protein-coding
NR1H2	nuclear receptor subfamily 1, group H, member 2	M. musculus	3	44.779	-27.3271	0	0	protein-coding
NR2C2	nuclear receptor subfamily 2, group C, member 2	M. musculus	3	0.801218	1.10152	0	0	protein-coding
NR2C2AP	nuclear receptor 2C2-associated protein	M. musculus	3	0.597779	-0.597779	0	0	protein-coding
NRAS	neuroblastoma ras oncogene	M. musculus	1	31.928	-26.8556	1	0	protein-coding
NSFL1C	NSFL1 (p97) cofactor (p47)	M. musculus	3	0.724507	1.97277	1	0	protein-coding
NT5C3	5'-nucleotidase, cytosolic III	M. musculus	2	65.0809	58.8961	0	0	protein-coding
NT5E	5' nucleotidase, ecto	M. musculus	2	1.86196	-1.86196	0	0	protein-coding
NUDC	nuclear distribution gene C homolog (Aspergillus)	M. musculus	3	1.15535	1.27816	1	0	protein-coding
NUMB	numb gene homolog (Drosophila)	M. musculus	3	3.75438	2.91651	0	0	protein-coding
NUP214	nucleoporin 214	M. musculus	3	0.474414	0.439001	1	0	protein-coding
NUP43	nucleoporin 43	M. musculus	3	0.320644	0.55011	0	0	protein-coding
NUP50	nucleoporin 50	M. musculus	3	1.86513	-1.23398	0	0	protein-coding
NUP62	nucleoporin 62	M. musculus	3	3.71782	-2.79049	1	0	protein-coding
OLFR1393	olfactory receptor 1393	M. musculus	3	0.743262	-0.743262	0	0	protein-coding
ORAI1	ORAI calcium release-activated calcium modulator 1	M. musculus	0	26.3651	24.6793	1	0	protein-coding
ORAI2	ORAI calcium release-activated calcium modulator 2	M. musculus	2	2.82498	71.9031	1	0	protein-coding
ORAI3	ORAI calcium release-activated calcium modulator 3	M. musculus	2	8.15718	-1.92943	0	0	protein-coding
OTUB1	OTU domain, ubiquitin aldehyde binding 1	M. musculus	3	3.78599	-1.61749	1	0	protein-coding
P2RX1	purinergic receptor P2X, ligand-gated ion channel, 1	M. musculus	0	428.65	-374.56	1	0	protein-coding
P2RY1	purinergic receptor P2Y, G-protein coupled 1	M. musculus	0	46.9366	-38.8484	1	0	protein-coding
P2RY12	purinergic receptor P2Y, G-protein coupled 12	M. musculus	0	1029.9	-977.341	1	0	protein-coding
P2RY13	purinergic receptor P2Y, G-protein coupled 13	M. musculus	2	1.50388	-1.00728	0	0	protein-coding
P4HB	prolyl 4-hydroxylase, beta polypeptide	M. musculus	3	15.1716	4.11369	1	0	protein-coding
PAF1	Paf1, RNA polymerase II associated factor, homolog (S. cerevisiae)	M. musculus	3	35.8057	-33.7667	0	0	protein-coding
PAFAH1B1	platelet-activating factor acetylhydrolase, isoform 1b, subunit 1	M. musculus	2	20.3319	-16.7466	1	0	protein-coding
PAFAH1B2	platelet-activating factor acetylhydrolase, isoform 1b, subunit 2	M. musculus	3	1.28419	-0.239593	1	0	protein-coding
PAICS	phosphoribosylaminoimidazole carboxylase, phosphoribosylaminoribosylaminoimidazole, succinocarboxamide synthetase	M. musculus	3	0.435814	-0.435814	1	0	protein-coding
PAK2	p21 protein (Cdc42/Rac)-activated kinase 2	M. musculus	2	1.93831	0.282734	1	0	protein-coding
PARD6A	par-6 family cell polarity regulator alpha	M. musculus	2	5.8623	-2.46332	0	0	protein-coding
PARD6G	par-6 family cell polarity regulator gamma	M. musculus	2	0.682567	0.653854	0	0	protein-coding
PARK7	Parkinson disease (autosomal recessive, early onset) 7	M. musculus	2	5.90817	133.638	1	0	protein-coding
PARVB	parvin, beta	M. musculus	2	1022.98	-929.11	1	0	protein-coding
PBRM1	polybromo 1	M. musculus	3	0.972055	1.10446	0	0	protein-coding
PCK2	phosphoenolpyruvate carboxykinase 2 (mitochondrial)	M. musculus	1	11.3491	-9.35157	1	0	protein-coding
PCYT1A	phosphate cytidylyltransferase 1, choline, alpha isoform	M. musculus	3	12.1077	-9.04582	0	0	protein-coding
PCYT1B	phosphate cytidylyltransferase 1, choline, beta isoform	M. musculus	3	30.763	-23.7407	1	0	protein-coding
PCYT2	phosphate cytidylyltransferase 2, ethanolamine	M. musculus	3	0.614895	0.0703063	1	0	protein-coding
PDCD10	programmed cell death 10	M. musculus	3	7.61784	27.8296	1	0	protein-coding
PDCD4	programmed cell death 4	M. musculus	2	0.649734	2.18749	1	0	protein-coding
PDCD5	programmed cell death 5	M. musculus	3	0.39748	0.441372	1	0	protein-coding
PDCD6IP	programmed cell death 6 interacting protein	M. musculus	3	49.8692	-48.2714	1	0	protein-coding
PDE3A	phosphodiesterase 3A, cGMP inhibited	M. musculus	0	9.0801	-5.81644	1	0	protein-coding
PDE4D	phosphodiesterase 4D, cAMP specific	M. musculus	1	3.66785	-0.934773	0	0	protein-coding
PDE5A	phosphodiesterase 5A, cGMP-specific	M. musculus	3	43.4342	6.69753	1	0	protein-coding
PDE6D	phosphodiesterase 6D, cGMP-specific, rod, delta	M. musculus	2	0.971529	3.16494	1	0	protein-coding
PDGFA	platelet derived growth factor, alpha	M. musculus	2	18.595	-11.7637	1	0	protein-coding
PDPK1	3-phosphoinositide dependent protein kinase 1	M. musculus	1	0.568625	0.254061	1	0	protein-coding
PEBP1	phosphatidylethanolamine binding protein 1	M. musculus	2	0.624104	0.0923732	1	0	protein-coding
PELI1	pellino 1	M. musculus	3	0.447257	0.517443	0	0	protein-coding
PER1	period circadian clock 1	M. musculus	3	0.428171	1.1267	0	0	protein-coding
PFDN2	prefoldin 2	M. musculus	3	1.35113	0.433336	1	0	protein-coding
PFDN5	prefoldin 5	M. musculus	3	162.276	-145.122	1	0	protein-coding
PGM1	phosphoglucomutase 1	M. musculus	3	3.09917	13.3723	1	0	protein-coding
PGS1	phosphatidylglycerophosphate synthase 1	M. musculus	3	2.03088	0.262223	1	0	protein-coding
PHF12	PHD finger protein 12	M. musculus	3	0.317306	1.22026	0	0	protein-coding
PHKB	phosphorylase kinase beta	M. musculus	3	6.44078	16.2208	1	0	protein-coding
PHKG2	phosphorylase kinase, gamma 2 (testis)	M. musculus	3	6.06	-5.00005	1	0	protein-coding
PI4K2A	phosphatidylinositol 4-kinase type 2 alpha	M. musculus	2	0.37658	0.0737417	1	0	protein-coding
PI4KA	phosphatidylinositol 4-kinase, catalytic, alpha polypeptide	M. musculus	2	7.50668	-2.97029	1	0	protein-coding
PI4KB	phosphatidylinositol 4-kinase, catalytic, beta polypeptide	M. musculus	2	0.393704	1.61069	0	0	protein-coding
PIAS1	protein inhibitor of activated STAT 1	M. musculus	3	0.3188	0.723383	0	0	protein-coding
PIAS3	protein inhibitor of activated STAT 3	M. musculus	2	9.54618	-7.5865	0	0	protein-coding
PICALM	phosphatidylinositol binding clathrin assembly protein	M. musculus	3	0.959807	1.35801	0	0	protein-coding
PIH1D1	PIH1 domain containing 1	M. musculus	3	1.57169	5.92548	0	0	protein-coding
PIK3C2B	phosphoinositide-3-kinase, class 2, beta polypeptide	M. musculus	2	1.5765	-1.5765	1	0	protein-coding
PIK3CA	phosphatidylinositol 3-kinase, catalytic, alpha polypeptide	M. musculus	0	3.80244	-2.66018	0	0	protein-coding
PIK3CB	phosphatidylinositol 3-kinase, catalytic, beta polypeptide	M. musculus	1	24.8631	-8.63751	1	0	protein-coding
PIK3CG	phosphoinositide-3-kinase, catalytic, gamma polypeptide	M. musculus	2	1.33964	1.14703	1	0	protein-coding
PIK3R1	phosphatidylinositol 3-kinase, regulatory subunit, polypeptide 1 (p85 alpha)	M. musculus	1	1.54824	0.332588	1	0	protein-coding
PINK1	PTEN induced putative kinase 1	M. musculus	3	154.487	-148.357	0	0	protein-coding
PIP4K2A	phosphatidylinositol-5-phosphate 4-kinase, type II, alpha	M. musculus	3	31.1002	55.8278	1	0	protein-coding
PIP4K2B	phosphatidylinositol-5-phosphate 4-kinase, type II, beta	M. musculus	3	0.628477	2.4699	1	0	protein-coding
PIP4K2C	phosphatidylinositol-5-phosphate 4-kinase, type II, gamma	M. musculus	2	1.74322	-1.04047	1	0	protein-coding
PIP5K1B	phosphatidylinositol-4-phosphate 5-kinase, type 1 beta	M. musculus	2	7.77518	-6.09684	1	0	protein-coding
PIP5K1C	phosphatidylinositol-4-phosphate 5-kinase, type 1 gamma	M. musculus	1	4.93957	4.90484	0	0	protein-coding
PISD	phosphatidylserine decarboxylase	M. musculus	3	0.451016	0.641492	0	0	protein-coding
PKP4	plakophilin 4	M. musculus	3	3.24184	0.0962316	0	0	protein-coding
PLA2G2A	phospholipase A2, group IIA (platelets, synovial fluid)	M. musculus	0	0	0	0	0	protein-coding
PLA2G4A	phospholipase A2, group IVA (cytosolic, calcium-dependent)	M. musculus	2	20.6662	-18.2497	1	0	protein-coding
PLAA	phospholipase A2, activating protein	M. musculus	3	0.92275	-0.212481	1	0	protein-coding
PLAU	plasminogen activator, urokinase	M. musculus	3	0.346609	-0.346609	0	0	protein-coding
PLCB1	phospholipase C, beta 1	M. musculus	2	0.472433	-0.472433	1	0	protein-coding
PLCB2	phospholipase C, beta 2	M. musculus	0	0	3.69471	0	0	protein-coding
PLCB4	phospholipase C, beta 4	M. musculus	2	1.73703	-1.25016	1	0	protein-coding
PLCG1	phospholipase C, gamma 1	M. musculus	2	0.987523	-0.388332	0	0	protein-coding
PLCG2	phospholipase C, gamma 2	M. musculus	2	2.3172	-0.292237	1	0	protein-coding
PLD2	phospholipase D2	M. musculus	2	3.43495	-3.10985	0	0	protein-coding
PLD3	phospholipase D family, member 3	M. musculus	2	0.596635	4.59295	0	0	protein-coding
PLIN2	perilipin 2	M. musculus	3	2.63027	-0.84673	0	0	protein-coding
PMPCB	peptidase (mitochondrial processing) beta	M. musculus	3	0.954027	-0.0799863	1	0	protein-coding
PNP	purine-nucleoside phosphorylase	M. musculus	3	0.647342	28.8667	1	0	protein-coding
POFUT1	protein O-fucosyltransferase 1	M. musculus	3	4.5508	-4.21817	0	0	protein-coding
POLR1D	polymerase (RNA) I polypeptide D	M. musculus	3	5.02536	1.63864	0	0	protein-coding
POLR2A	polymerase (RNA) II (DNA directed) polypeptide A	M. musculus	3	3.22268	5.4116	0	0	protein-coding
POLR2D	polymerase (RNA) II (DNA directed) polypeptide D	M. musculus	3	1.02211	-0.464972	0	0	protein-coding
POLR2G	polymerase (RNA) II (DNA directed) polypeptide G	M. musculus	3	6.69413	30.5024	0	0	protein-coding
POLR2I	polymerase (RNA) II (DNA directed) polypeptide I	M. musculus	3	2.72124	2.63978	0	0	protein-coding
POLR2L	polymerase (RNA) II (DNA directed) polypeptide L	M. musculus	3	4.53615	14.1572	0	0	protein-coding
POLR3C	polymerase (RNA) III (DNA directed) polypeptide C	M. musculus	3	1.12933	-0.594912	0	0	protein-coding
POLR3G	polymerase (RNA) III (DNA directed) polypeptide G	M. musculus	2	1.1153	0.806229	0	0	protein-coding
POLR3K	polymerase (RNA) III (DNA directed) polypeptide K	M. musculus	3	21.788	-20.6069	0	0	protein-coding
PPARD	peroxisome proliferator activator receptor delta	M. musculus	2	1.1098	-0.533622	0	0	protein-coding
PPBP	pro-platelet basic protein	M. musculus	2	14136.2	-8271.56	1	0	protein-coding
PPIA	peptidylprolyl isomerase A	M. musculus	3	1.40831	7.21843	1	0	protein-coding
PPIF	peptidylprolyl isomerase F (cyclophilin F)	M. musculus	3	86.1012	-51.7567	1	0	protein-coding
PPIL1	peptidylprolyl isomerase (cyclophilin)-like 1	M. musculus	3	43.0963	-43.0963	1	0	protein-coding
PPM1B	protein phosphatase 1B, magnesium dependent, beta isoform	M. musculus	3	45.5132	-42.8742	1	0	protein-coding
PPME1	protein phosphatase methylesterase 1	M. musculus	3	3.92795	-3.25917	1	0	protein-coding
PPP1CA	protein phosphatase 1, catalytic subunit, alpha isoform	M. musculus	2	280.825	-265.972	1	0	protein-coding
PPP1CB	protein phosphatase 1, catalytic subunit, beta isoform	M. musculus	3	339.082	-327.173	1	0	protein-coding
PPP1R12A	protein phosphatase 1, regulatory (inhibitor) subunit 12A	M. musculus	3	2.11421	-0.529952	1	0	protein-coding
PPP1R12C	protein phosphatase 1, regulatory (inhibitor) subunit 12C	M. musculus	3	40.3173	-29.3251	1	0	protein-coding
PPP1R14A	protein phosphatase 1, regulatory (inhibitor) subunit 14A	M. musculus	3	4.47419	39.0706	1	0	protein-coding
PPP1R15A	protein phosphatase 1, regulatory (inhibitor) subunit 15A	M. musculus	3	1.1463	37.767	0	0	protein-coding
PPP1R16A	protein phosphatase 1, regulatory (inhibitor) subunit 16A	M. musculus	3	1.62368	-0.382467	0	0	protein-coding
PPP1R16B	protein phosphatase 1, regulatory (inhibitor) subunit 16B	M. musculus	3	1.01452	-0.0708045	0	0	protein-coding
PPP1R2	protein phosphatase 1, regulatory (inhibitor) subunit 2	M. musculus	3	59.6594	-57.9082	1	0	protein-coding
PPP1R7	protein phosphatase 1, regulatory (inhibitor) subunit 7	M. musculus	3	1.27991	1.25117	1	0	protein-coding
PPP1R8	protein phosphatase 1, regulatory (inhibitor) subunit 8	M. musculus	3	0.375037	1.0825	0	0	protein-coding
PPP2R1B	protein phosphatase 2, regulatory subunit A, beta	M. musculus	2	0.840571	-0.0339173	1	0	protein-coding
PPP2R2A	protein phosphatase 2, regulatory subunit B, alpha	M. musculus	1	1.98683	-0.955245	1	0	protein-coding
PPP2R2D	protein phosphatase 2, regulatory subunit B, delta	M. musculus	3	3.35645	13.9322	1	0	protein-coding
PPP2R4	protein phosphatase 2A activator, regulatory subunit B	M. musculus	1	10.2703	5.72338	1	0	protein-coding
PPP2R5A	protein phosphatase 2, regulatory subunit B', alpha	M. musculus	2	24.843	-13.0502	1	0	protein-coding
PPP2R5B	protein phosphatase 2, regulatory subunit B', beta	M. musculus	2	0.698292	0.496413	1	0	protein-coding
PPP2R5C	protein phosphatase 2, regulatory subunit B', gamma	M. musculus	2	19.58	-17.9513	1	0	protein-coding
PPP2R5D	protein phosphatase 2, regulatory subunit B', delta	M. musculus	2	0.981927	-0.0231963	1	0	protein-coding
PPP3CA	protein phosphatase 3, catalytic subunit, alpha isoform	M. musculus	3	36.4038	-33.8334	0	0	protein-coding
PPP3CB	protein phosphatase 3, catalytic subunit, beta isoform	M. musculus	3	0.354734	1.58074	0	0	protein-coding
PPP3R1	protein phosphatase 3, regulatory subunit B, alpha isoform (calcineurin B, type I)	M. musculus	3	39.3272	0.818754	0	0	protein-coding
PPP4C	protein phosphatase 4, catalytic subunit	M. musculus	2	2.04022	5.9834	1	0	protein-coding
PPP4R1	protein phosphatase 4, regulatory subunit 1	M. musculus	3	0.786084	0.737543	1	0	protein-coding
PPP4R2	protein phosphatase 4, regulatory subunit 2	M. musculus	3	1.55316	-0.545808	0	0	protein-coding
PPP6C	protein phosphatase 6, catalytic subunit	M. musculus	2	11.8479	-2.03817	1	0	protein-coding
PPP6R1	protein phosphatase 6, regulatory subunit 1	M. musculus	3	385.965	-319.521	1	0	protein-coding
PPP6R2	protein phosphatase 6, regulatory subunit 2	M. musculus	3	0.359257	1.0194	0	0	protein-coding
PPP6R3	protein phosphatase 6, regulatory subunit 3	M. musculus	3	11.4351	-9.4589	1	0	protein-coding
PRDX1	peroxiredoxin 1	M. musculus	3	17.3269	-15.5513	1	0	protein-coding
PRDX2	peroxiredoxin 2	M. musculus	3	5.61866	-3.788	0	0	protein-coding
PRDX4	peroxiredoxin 4	M. musculus	3	6.82524	-6.43284	1	0	protein-coding
PRDX5	peroxiredoxin 5	M. musculus	3	357.393	-320.209	0	0	protein-coding
PRDX6	peroxiredoxin 6	M. musculus	3	1062.91	-663.026	1	0	protein-coding
PRICKLE1	prickle homolog 1 (Drosophila)	M. musculus	3	0.901801	-0.901801	0	0	protein-coding
PRKAA1	protein kinase, AMP-activated, alpha 1 catalytic subunit	M. musculus	2	1.48889	5.03542	1	0	protein-coding
PRKAA2	protein kinase, AMP-activated, alpha 2 catalytic subunit	M. musculus	2	5.39364	-5.39364	1	0	protein-coding
PRKAB1	protein kinase, AMP-activated, beta 1 non-catalytic subunit	M. musculus	3	26.5898	-24.9316	1	0	protein-coding
PRKAB2	protein kinase, AMP-activated, beta 2 non-catalytic subunit	M. musculus	3	62.1095	-57.2494	1	0	protein-coding
PRKACA	protein kinase, cAMP dependent, catalytic, alpha	M. musculus	0	42.0495	-33.9817	1	0	protein-coding
PRKAG1	protein kinase, AMP-activated, gamma 1 non-catalytic subunit	M. musculus	3	14.5841	-13.264	1	0	protein-coding
PRKAR1A	protein kinase, cAMP dependent regulatory, type I, alpha	M. musculus	1	215.668	-119.015	1	0	protein-coding
PRKAR2B	protein kinase, cAMP dependent regulatory, type II beta	M. musculus	1	526.2	121.219	1	0	protein-coding
PRKCA	protein kinase C, alpha	M. musculus	0	35.4074	-27.4752	1	0	protein-coding
PRKCB	protein kinase C, beta	M. musculus	2	0.49648	92.3001	1	0	protein-coding
PRKCD	protein kinase C, delta	M. musculus	1	46.3502	-9.8569	1	0	protein-coding
PRKCE	protein kinase C, epsilon	M. musculus	2	13.3235	-13.3235	1	0	protein-coding
PRKCQ	protein kinase C, theta	M. musculus	2	107.992	-100.996	1	0	protein-coding
PRKG1	protein kinase, cGMP-dependent, type I	M. musculus	2	1.79305	1.07876	1	0	protein-coding
PRKX	protein kinase, X-linked	M. musculus	2	6.17068	-4.82981	0	0	protein-coding
PRMT1	protein arginine N-methyltransferase 1	M. musculus	2	0.43096	1.75851	0	0	protein-coding
PRPF19	PRP19/PSO4 pre-mRNA processing factor 19 homolog (S. cerevisiae)	M. musculus	3	0.341999	2.44863	0	0	protein-coding
PRR5L	proline rich 5 like	M. musculus	2	8.23871	-7.28604	0	0	protein-coding
PSEN1	presenilin 1	M. musculus	2	5.61649	-4.59081	1	0	protein-coding
PSEN2	presenilin 2	M. musculus	3	2.0251	-1.37799	0	0	protein-coding
PSENEN	presenilin enhancer 2 homolog (C. elegans)	M. musculus	3	40.9769	-39.0791	0	0	protein-coding
PTEN	phosphatase and tensin homolog	M. musculus	1	3.09026	-1.51851	1	0	protein-coding
PTGDR	prostaglandin D receptor	M. musculus	0	0	5.85354	0	0	protein-coding
PTK2B	PTK2 protein tyrosine kinase 2 beta	M. musculus	1	69.5927	-64.2888	1	0	protein-coding
PTPN1	protein tyrosine phosphatase, non-receptor type 1	M. musculus	1	88.535	-83.3738	1	0	protein-coding
PTPN11	protein tyrosine phosphatase, non-receptor type 11	M. musculus	1	250.533	-248.717	1	0	protein-coding
PTPN12	protein tyrosine phosphatase, non-receptor type 12	M. musculus	2	248.13	-8.38896	1	0	protein-coding
PTPN22	protein tyrosine phosphatase, non-receptor type 22 (lymphoid)	M. musculus	3	1.9404	-1.32011	0	0	protein-coding
PTPRA	protein tyrosine phosphatase, receptor type, A	M. musculus	1	15.2662	5.06446	1	0	protein-coding
PTTG1	pituitary tumor-transforming gene 1	M. musculus	3	4.61712	-4.20481	0	0	protein-coding
PXN	paxillin	M. musculus	1	1.24346	1.32551	0	0	protein-coding
PYGB	brain glycogen phosphorylase	M. musculus	3	126.301	-39.9487	1	0	protein-coding
PYGL	liver glycogen phosphorylase	M. musculus	3	2.66037	43.4646	1	0	protein-coding
PYGM	muscle glycogen phosphorylase	M. musculus	3	9.93643	-9.93643	1	0	protein-coding
RAB10	RAB10, member RAS oncogene family	M. musculus	2	86.1546	-69.136	1	0	protein-coding
RAB11A	RAB11A, member RAS oncogene family	M. musculus	3	271.382	-86.3567	1	0	protein-coding
RAB11B	RAB11B, member RAS oncogene family	M. musculus	3	20.5079	81.321	1	0	protein-coding
RAB13	RAB13, member RAS oncogene family	M. musculus	3	16.7428	-9.33941	1	0	protein-coding
RAB1B	RAB1B, member RAS oncogene family	M. musculus	3	48.3406	62.9654	1	0	protein-coding
RAB5A	RAB5A, member RAS oncogene family	M. musculus	3	13.7352	-10.7823	1	0	protein-coding
RAB5B	RAB5B, member RAS oncogene family	M. musculus	3	4.99617	12.5592	1	0	protein-coding
RAB5C	RAB5C, member RAS oncogene family	M. musculus	3	116.734	-83.5035	1	0	protein-coding
RAB6B	RAB6B, member RAS oncogene family	M. musculus	3	24.9826	10.9539	1	0	protein-coding
RAB7	RAB7, member RAS oncogene family	M. musculus	3	43.2572	-43.2572	1	0	protein-coding
RAB8A	RAB8A, member RAS oncogene family	M. musculus	3	4.93813	33.1505	1	0	protein-coding
RAB8B	RAB8B, member RAS oncogene family	M. musculus	3	48.6831	-45.2456	1	0	protein-coding
RACGAP1	Rac GTPase-activating protein 1	M. musculus	3	0.759007	-0.759007	0	0	protein-coding
RAD18	RAD18 E3 ubiquitin protein ligase	M. musculus	3	0.834302	-0.834302	0	0	protein-coding
RAD21	RAD21 homolog (S. pombe)	M. musculus	3	6.87737	-3.75177	0	0	protein-coding
RAD23A	RAD23a homolog (S. cerevisiae)	M. musculus	3	1.25215	0.724429	1	0	protein-coding
RAF1	v-raf-leukemia viral oncogene 1	M. musculus	1	1.96954	4.21133	0	0	protein-coding
RALA	v-ral simian leukemia viral oncogene homolog A (ras related)	M. musculus	2	1.42821	-0.586456	1	0	protein-coding
RALB	v-ral simian leukemia viral oncogene homolog B (ras related)	M. musculus	2	8.63798	5.88137	1	0	protein-coding
RALBP1	ralA binding protein 1	M. musculus	2	31.0643	-23.6201	1	0	protein-coding
RALGDS	ral guanine nucleotide dissociation stimulator	M. musculus	1	0.42619	2.3227	0	0	protein-coding
RAN	RAN, member RAS oncogene family	M. musculus	3	2.31083	-0.861611	1	0	protein-coding
RANBP2	RAN binding protein 2	M. musculus	3	1.32869	-1.32869	1	0	protein-coding
RANBP3	RAN binding protein 3	M. musculus	3	0.541829	1.93965	1	0	protein-coding
RANGAP1	RAN GTPase activating protein 1	M. musculus	3	0.515949	2.77331	1	0	protein-coding
RAP1A	RAS-related protein-1a	M. musculus	0	62.219	-31.7469	1	0	protein-coding
RAP1B	RAS related protein 1b	M. musculus	1	1052.29	-949.14	1	0	protein-coding
RAPGEF1	Rap guanine nucleotide exchange factor (GEF) 1	M. musculus	1	0.406281	1.89235	1	0	protein-coding
RASA1	RAS p21 protein activator 1	M. musculus	2	0.438703	0.894268	1	0	protein-coding
RASA2	RAS p21 protein activator 2	M. musculus	2	2.6865	-2.3296	1	0	protein-coding
RASA3	RAS p21 protein activator 3	M. musculus	2	155.429	-63.8762	1	0	protein-coding
RASGRP1	RAS guanyl releasing protein 1	M. musculus	0	0	0.838734	0	0	protein-coding
RASGRP2	RAS, guanyl releasing protein 2	M. musculus	1	655.335	-564.006	1	0	protein-coding
RB1	retinoblastoma 1	M. musculus	2	12.1431	-9.58626	0	0	protein-coding
RB1CC1	RB1-inducible coiled-coil 1	M. musculus	3	0.81911	0.147728	1	0	protein-coding
RBBP4	retinoblastoma binding protein 4	M. musculus	3	3.04438	0.593795	0	0	protein-coding
RBBP7	retinoblastoma binding protein 7	M. musculus	3	0.405869	3.44677	0	0	protein-coding
RBL2	retinoblastoma-like 2	M. musculus	2	0.351118	2.13537	0	0	protein-coding
RBM8A	RNA binding motif protein 8a	M. musculus	3	0.942864	1.40387	0	0	protein-coding
RBPJ	recombination signal binding protein for immunoglobulin kappa J region	M. musculus	2	0.30532	0.907408	0	0	protein-coding
RBX1	ring-box 1	M. musculus	3	6.34378	219.587	1	0	protein-coding
RCE1	RCE1 homolog, prenyl protein peptidase (S. cerevisiae)	M. musculus	3	0.339463	0.118686	1	0	protein-coding
RELA	v-rel reticuloendotheliosis viral oncogene homolog A (avian)	M. musculus	2	1.46159	3.57192	1	0	protein-coding
RFXANK	regulatory factor X-associated ankyrin-containing protein	M. musculus	3	0.563546	2.71728	0	0	protein-coding
RGL1	ral guanine nucleotide dissociation stimulator,-like 1	M. musculus	2	4.01866	-4.01866	0	0	protein-coding
RGS18	regulator of G-protein signaling 18	M. musculus	2	1304.46	-461.891	1	0	protein-coding
RGS9	regulator of G-protein signaling 9	M. musculus	3	1.56563	2.61342	0	0	protein-coding
RHEB	Ras homolog enriched in brain	M. musculus	1	2.23183	1.00141	1	0	protein-coding
RHOB	ras homolog gene family, member B	M. musculus	1	5.83303	2.22502	1	0	protein-coding
RHOJ	ras homolog gene family, member J	M. musculus	3	177.151	-177.151	0	0	protein-coding
RHOT2	ras homolog gene family, member T2	M. musculus	3	2.87673	1.78566	1	0	protein-coding
RIPK1	receptor (TNFRSF)-interacting serine-threonine kinase 1	M. musculus	2	1.04007	-0.407146	1	0	protein-coding
RIPK2	receptor (TNFRSF)-interacting serine-threonine kinase 2	M. musculus	3	0.352468	0.883036	0	0	protein-coding
RNF139	ring finger protein 139	M. musculus	3	3.65345	-2.91928	0	0	protein-coding
RNF14	ring finger protein 14	M. musculus	2	27.5636	-25.1248	1	0	protein-coding
RNF2	ring finger protein 2	M. musculus	3	0.703353	0.299175	0	0	protein-coding
RNF20	ring finger protein 20	M. musculus	3	0.878905	-0.164119	0	0	protein-coding
RNF4	ring finger protein 4	M. musculus	3	1.54506	0.101844	0	0	protein-coding
RNF41	ring finger protein 41	M. musculus	2	1.0436	0.457409	0	0	protein-coding
RNF7	ring finger protein 7	M. musculus	3	0.979849	3.93014	1	0	protein-coding
ROCK1	Rho-associated coiled-coil containing protein kinase 1	M. musculus	2	1.99436	2.23834	1	0	protein-coding
ROCK2	Rho-associated coiled-coil containing protein kinase 2	M. musculus	2	29.0049	-23.4993	1	0	protein-coding
RPS6KA2	ribosomal protein S6 kinase, polypeptide 2	M. musculus	2	1.03442	-1.03442	0	0	protein-coding
RPS6KA3	ribosomal protein S6 kinase polypeptide 3	M. musculus	2	2.9463	1.69348	1	0	protein-coding
RPS6KA4	ribosomal protein S6 kinase, polypeptide 4	M. musculus	2	1.72544	0.706412	0	0	protein-coding
RPS6KB1	ribosomal protein S6 kinase, polypeptide 1	M. musculus	1	0.500922	0.120675	0	0	protein-coding
RPS6KB2	ribosomal protein S6 kinase, polypeptide 2	M. musculus	1	4.60867	-0.825165	1	0	protein-coding
RRAGA	Ras-related GTP binding A	M. musculus	2	9.68544	-8.63463	1	0	protein-coding
RRAGC	Ras-related GTP binding C	M. musculus	2	6.30273	-5.17182	1	0	protein-coding
RRAS	Harvey rat sarcoma oncogene, subgroup R	M. musculus	1	10.7353	2.21793	1	0	protein-coding
RSU1	Ras suppressor protein 1	M. musculus	3	211.82	-51.7995	1	0	protein-coding
RTF1	Rtf1, Paf1/RNA polymerase II complex component, homolog (S. cerevisiae)	M. musculus	3	4.41762	-3.45906	0	0	protein-coding
RUNX1	runt related transcription factor 1	M. musculus	2	21.9631	-19.8268	0	0	protein-coding
RUNX3	runt related transcription factor 3	M. musculus	3	0.361295	4.64391	0	0	protein-coding
RXRB	retinoid X receptor beta	M. musculus	3	1.37765	-0.184022	0	0	protein-coding
RYBP	RING1 and YY1 binding protein	M. musculus	3	1.09379	66.0701	0	0	protein-coding
S1PR2	sphingosine-1-phosphate receptor 2	M. musculus	2	0.352361	-0.352361	0	0	protein-coding
SACM1L	SAC1 (suppressor of actin mutations 1, homolog)-like (S. cerevisiae)	M. musculus	3	1.12772	4.04223	1	0	protein-coding
SAE1	SUMO1 activating enzyme subunit 1	M. musculus	3	0.744145	1.32783	0	0	protein-coding
SAP30L	SAP30-like	M. musculus	3	38.5195	-36.8941	0	0	protein-coding
SAR1A	SAR1 gene homolog A (S. cerevisiae)	M. musculus	3	4.11888	-1.76077	1	0	protein-coding
SAR1B	SAR1 gene homolog B (S. cerevisiae)	M. musculus	3	15.6665	-14.7443	1	0	protein-coding
SAV1	salvador homolog 1 (Drosophila)	M. musculus	3	39.6116	-20.3063	1	0	protein-coding
SEC13	SEC13 homolog, nuclear pore and COPII coat complex component	M. musculus	2	30.1376	-28.8232	1	0	protein-coding
SEC14L5	SEC14-like lipid binding 5	M. musculus	3	4.08348	23.0729	1	0	protein-coding
SEC23A	SEC23 homolog A, COPII coat complex component	M. musculus	3	3.40737	1.00092	0	0	protein-coding
SEC23B	SEC23 homolog B, COPII coat complex component	M. musculus	3	0.459898	0.891676	1	0	protein-coding
SEC24B	Sec24 related gene family, member B (S. cerevisiae)	M. musculus	3	0.528179	0.126753	1	0	protein-coding
SEC24C	Sec24 related gene family, member C (S. cerevisiae)	M. musculus	3	0.885408	0.716546	1	0	protein-coding
SEC24D	Sec24 related gene family, member D (S. cerevisiae)	M. musculus	3	0.598743	0.681128	1	0	protein-coding
SEC31A	Sec31 homolog A (S. cerevisiae)	M. musculus	3	0.509918	1.15697	1	0	protein-coding
SEC63	SEC63-like (S. cerevisiae)	M. musculus	3	0.993295	0.137806	1	0	protein-coding
SEH1L	SEH1-like (S. cerevisiae	M. musculus	3	1.36561	-0.841105	0	0	protein-coding
SEL1L	sel-1 suppressor of lin-12-like (C. elegans)	M. musculus	3	2.74069	0.169236	1	0	protein-coding
SENP1	SUMO1/sentrin specific peptidase 1	M. musculus	3	0.436658	1.31788	0	0	protein-coding
SENP2	SUMO/sentrin specific peptidase 2	M. musculus	3	1.40234	2.69594	0	0	protein-coding
SERBP1	serpine1 mRNA binding protein 1	M. musculus	3	13.7302	-11.4446	1	0	protein-coding
SETD2	SET domain containing 2	M. musculus	3	0.571277	0.586191	0	0	protein-coding
SETD7	SET domain containing (lysine methyltransferase) 7	M. musculus	2	0.520339	-0.107208	0	0	protein-coding
SH2B1	SH2B adaptor protein 1	M. musculus	2	1.02448	-0.0123686	0	0	protein-coding
SH3KBP1	SH3-domain kinase binding protein 1	M. musculus	2	2.30933	0.739112	0	0	protein-coding
SH3YL1	Sh3 domain YSC-like 1	M. musculus	3	2.02155	-1.19165	0	0	protein-coding
SIAH2	seven in absentia 2	M. musculus	3	0.583108	67.3357	0	0	protein-coding
SIKE1	suppressor of IKBKE 1	M. musculus	3	3.28079	-2.80201	1	0	protein-coding
SIN3A	transcriptional regulator, SIN3A (yeast)	M. musculus	2	0.396182	0.995789	0	0	protein-coding
SIN3B	transcriptional regulator, SIN3B (yeast)	M. musculus	2	27.3312	-23.1113	0	0	protein-coding
SIRT2	sirtuin 2	M. musculus	2	10.7338	2.15423	1	0	protein-coding
SIRT5	sirtuin 5	M. musculus	3	3.13243	-2.11454	1	0	protein-coding
SKI	ski sarcoma viral oncogene homolog (avian)	M. musculus	3	11.6284	-3.77166	0	0	protein-coding
SLAIN2	SLAIN motif family, member 2	M. musculus	3	28.4082	-21.2416	0	0	protein-coding
SLC25A4	solute carrier family 25 (mitochondrial carrier, adenine nucleotide translocator), member 4	M. musculus	3	16.977	-16.977	1	0	protein-coding
SLC25A5	solute carrier family 25 (mitochondrial carrier, adenine nucleotide translocator), member 5	M. musculus	3	3.63808	7.83592	1	0	protein-coding
SLC2A1	solute carrier family 2 (facilitated glucose transporter), member 1	M. musculus	2	0.370707	0.543023	1	0	protein-coding
SLC2A3	solute carrier family 2 (facilitated glucose transporter), member 3	M. musculus	2	602.429	-572.426	1	0	protein-coding
SLC9A1	solute carrier family 9 (sodium/hydrogen exchanger), member 1	M. musculus	2	10.9805	2.49285	1	0	protein-coding
SLC9A3R1	solute carrier family 9 (sodium/hydrogen exchanger), member 3 regulator 1	M. musculus	2	4.76528	43.5947	1	0	protein-coding
SLC9A3R2	solute carrier family 9 (sodium/hydrogen exchanger), member 3 regulator 2	M. musculus	2	0.901738	-0.039418	0	0	protein-coding
SLMAP	sarcolemma associated protein	M. musculus	3	59.5109	-42.6355	1	0	protein-coding
SMAD1	SMAD family member 1	M. musculus	2	1.00769	1.28367	0	0	protein-coding
SMAD4	SMAD family member 4	M. musculus	2	0.398298	1.01318	0	0	protein-coding
SMAD5	SMAD family member 5	M. musculus	3	0.806926	0.694459	1	0	protein-coding
SMAD7	SMAD family member 7	M. musculus	3	0.387573	0.129334	0	0	protein-coding
SMARCA2	SWI/SNF related, matrix associated, actin dependent regulator of chromatin, subfamily a, member 2	M. musculus	3	0.358506	13.4037	0	0	protein-coding
SMARCA4	SWI/SNF related, matrix associated, actin dependent regulator of chromatin, subfamily a, member 4	M. musculus	3	0.511605	1.28441	0	0	protein-coding
SMARCA5	SWI/SNF related, matrix associated, actin dependent regulator of chromatin, subfamily a, member 5	M. musculus	3	0.334058	0.939848	0	0	protein-coding
SMARCB1	SWI/SNF related, matrix associated, actin dependent regulator of chromatin, subfamily b, member 1	M. musculus	3	0.725312	1.84425	0	0	protein-coding
SMARCC1	SWI/SNF related, matrix associated, actin dependent regulator of chromatin, subfamily c, member 1	M. musculus	2	0.306203	0.76307	0	0	protein-coding
SMARCD2	SWI/SNF related, matrix associated, actin dependent regulator of chromatin, subfamily d, member 2	M. musculus	3	3.42404	-0.0185047	0	0	protein-coding
SMARCE1	SWI/SNF related, matrix associated, actin dependent regulator of chromatin, subfamily e, member 1	M. musculus	3	0.341897	4.17752	0	0	protein-coding
SMC1A	structural maintenance of chromosomes 1A	M. musculus	3	11.9008	-9.9306	0	0	protein-coding
SMEK2	SMEK homolog 2, suppressor of mek1 (Dictyostelium)	M. musculus	3	1.35722	4.64635	0	0	protein-coding
SMG1	SMG1 homolog, phosphatidylinositol 3-kinase-related kinase (C. elegans)	M. musculus	2	1.08215	0.12367	0	0	protein-coding
SMURF1	SMAD specific E3 ubiquitin protein ligase 1	M. musculus	3	1.57985	-0.119588	0	0	protein-coding
SMURF2	SMAD specific E3 ubiquitin protein ligase 2	M. musculus	3	16.3421	-15.8433	1	0	protein-coding
SND1	staphylococcal nuclease and tudor domain containing 1	M. musculus	2	5.31995	-3.90665	1	0	protein-coding
SNF8	SNF8, ESCRT-II complex subunit, homolog (S. cerevisiae)	M. musculus	3	8.35408	-6.53184	1	0	protein-coding
SNUPN	snurportin 1	M. musculus	3	0.765521	0.126505	0	0	protein-coding
SNW1	SNW domain containing 1	M. musculus	2	3.48521	-0.0675226	0	0	protein-coding
SNX9	sorting nexin 9	M. musculus	2	1.71723	4.14891	1	0	protein-coding
SOCS5	suppressor of cytokine signaling 5	M. musculus	3	0.570202	1.12518	0	0	protein-coding
SOD1	superoxide dismutase 1, soluble	M. musculus	2	138.728	-113.847	1	0	protein-coding
SOD2	superoxide dismutase 2, mitochondrial	M. musculus	2	4.40357	249.716	1	0	protein-coding
SORBS1	sorbin and SH3 domain containing 1	M. musculus	2	0.828933	-0.337877	1	0	protein-coding
SOS2	son of sevenless homolog 2 (Drosophila)	M. musculus	2	1.57976	-0.288094	1	0	protein-coding
SP1	trans-acting transcription factor 1	M. musculus	2	0.64196	1.13302	0	0	protein-coding
SP100	nuclear antigen Sp100	M. musculus	3	1.27223	0.376137	0	0	protein-coding
SP3	trans-acting transcription factor 3	M. musculus	3	7.01419	-4.0377	0	0	protein-coding
SPATA2	spermatogenesis associated 2	M. musculus	3	1.94439	-1.3797	0	0	protein-coding
SPEN	SPEN homolog, transcriptional regulator (Drosophila)	M. musculus	3	0.59612	0.686726	0	0	protein-coding
SPRY1	sprouty homolog 1 (Drosophila)	M. musculus	2	1.51003	-1.03984	0	0	protein-coding
SQSTM1	sequestosome 1	M. musculus	2	90.5447	34.7278	1	0	protein-coding
SRC	Rous sarcoma oncogene	M. musculus	0	14.427	32.9743	1	0	protein-coding
SREBF2	sterol regulatory element binding factor 2	M. musculus	3	0.430992	8.46779	0	0	protein-coding
SRF	serum response factor	M. musculus	2	5.41226	0.580107	0	0	protein-coding
SSU72	Ssu72 RNA polymerase II CTD phosphatase homolog (yeast)	M. musculus	3	7.20993	2.14504	0	0	protein-coding
STAM	signal transducing adaptor molecule (SH3 domain and ITAM motif) 1	M. musculus	2	1.02949	0.801725	0	0	protein-coding
STAM2	signal transducing adaptor molecule (SH3 domain and ITAM motif) 2	M. musculus	2	1.39481	-0.450749	1	0	protein-coding
STAMBP	STAM binding protein	M. musculus	3	0.517488	0.957971	1	0	protein-coding
STAT1	signal transducer and activator of transcription 1	M. musculus	1	5.90409	-3.59131	1	0	protein-coding
STAT5A	signal transducer and activator of transcription 5A	M. musculus	1	1.12508	1.94826	1	0	protein-coding
STAT5B	signal transducer and activator of transcription 5B	M. musculus	1	13.4101	-2.35994	1	0	protein-coding
STAT6	signal transducer and activator of transcription 6	M. musculus	2	3.05208	2.32048	1	0	protein-coding
STIM1	stromal interaction molecule 1	M. musculus	1	87.5653	-53.8961	1	0	protein-coding
STIM2	stromal interaction molecule 2	M. musculus	1	2.53262	-1.94925	1	0	protein-coding
STK11	serine/threonine kinase 11	M. musculus	2	3.93833	-0.27873	1	0	protein-coding
STK11IP	serine/threonine kinase 11 interacting protein	M. musculus	3	1.72183	-1.18745	1	0	protein-coding
STK24	serine/threonine kinase 24	M. musculus	3	149.441	-101.305	1	0	protein-coding
STK25	serine/threonine kinase 25 (yeast)	M. musculus	3	34.697	-32.151	1	0	protein-coding
STK3	serine/threonine kinase 3	M. musculus	2	11.6466	-10.5925	1	0	protein-coding
STK38	serine/threonine kinase 38	M. musculus	3	1.28547	6.50911	1	0	protein-coding
STK4	serine/threonine kinase 4	M. musculus	2	80.9819	-71.5855	1	0	protein-coding
STON2	stonin 2	M. musculus	3	49.178	-32.4808	1	0	protein-coding
STRADA	STE20-related kinase adaptor alpha	M. musculus	3	1.11227	0.620417	0	0	protein-coding
STRADB	STE20-related kinase adaptor beta	M. musculus	3	255.008	-253.203	0	0	protein-coding
STRN	striatin, calmodulin binding protein	M. musculus	3	5.95062	-3.33428	1	0	protein-coding
STRN3	striatin, calmodulin binding protein 3	M. musculus	3	0.996976	-0.210774	1	0	protein-coding
STRN4	striatin, calmodulin binding protein 4	M. musculus	3	4.72904	44.0821	0	0	protein-coding
STUB1	STIP1 homology and U-Box containing protein 1	M. musculus	3	3.77677	10.8483	1	0	protein-coding
STX4A	syntaxin 4A (placental)	M. musculus	3	31.9116	-31.9116	1	0	protein-coding
STXBP1	syntaxin binding protein 1	M. musculus	3	2.40929	-0.504581	1	0	protein-coding
SUCLA2	succinate-Coenzyme A ligase, ADP-forming, beta subunit	M. musculus	3	8.54514	-8.24273	1	0	protein-coding
SUDS3	suppressor of defective silencing 3 homolog (S. cerevisiae)	M. musculus	3	17.7439	-16.6364	0	0	protein-coding
SUMO1	small ubiquitin-like modifier 1	M. musculus	2	4.02301	-0.10984	0	0	protein-coding
SUMO2	small ubiquitin-like modifier 2	M. musculus	3	0.695693	4.49345	0	0	protein-coding
SUMO3	small ubiquitin-like modifier 3	M. musculus	3	10.483	37.5613	0	0	protein-coding
SVIP	small VCP/p97-interacting protein	M. musculus	3	2.65397	112.671	0	0	protein-coding
TAB2	TGF-beta activated kinase 1/MAP3K7 binding protein 2	M. musculus	3	17.7761	13.9982	1	0	protein-coding
TACC1	transforming, acidic coiled-coil containing protein 1	M. musculus	3	34.4692	-24.6214	1	0	protein-coding
TADA2B	transcriptional adaptor 2B	M. musculus	3	8.21682	-6.66737	0	0	protein-coding
TADA3	transcriptional adaptor 3	M. musculus	3	6.96216	39.3585	0	0	protein-coding
TAF10	TAF10 RNA polymerase II, TATA box binding protein (TBP)-associated factor	M. musculus	3	2.62566	138.458	0	0	protein-coding
TAF11	TAF11 RNA polymerase II, TATA box binding protein (TBP)-associated factor	M. musculus	3	1.22119	0.865786	0	0	protein-coding
TAF12	TAF12 RNA polymerase II, TATA box binding protein (TBP)-associated factor	M. musculus	3	0.693356	0.465564	0	0	protein-coding
TAF13	TAF13 RNA polymerase II, TATA box binding protein (TBP)-associated factor	M. musculus	3	3.9515	-1.36471	0	0	protein-coding
TAF6	TAF6 RNA polymerase II, TATA box binding protein (TBP)-associated factor	M. musculus	3	0.383502	2.04273	0	0	protein-coding
TAF9	TAF9 RNA polymerase II, TATA box binding protein (TBP)-associated factor	M. musculus	3	0.904014	1.18637	0	0	protein-coding
TAGLN	transgelin	M. musculus	3	1.13229	-0.251374	0	0	protein-coding
TAL1	T cell acute lymphocytic leukemia 1	M. musculus	2	67.5153	-0.263568	0	0	protein-coding
TANK	TRAF family member-associated Nf-kappa B activator	M. musculus	3	18.926	-17.9754	0	0	protein-coding
TARDBP	TAR DNA binding protein	M. musculus	3	0.536319	1.24969	1	0	protein-coding
TBC1D14	TBC1 domain family, member 14	M. musculus	3	8.16223	-4.03233	0	0	protein-coding
TBCA	tubulin cofactor A	M. musculus	3	7.27048	-5.15893	1	0	protein-coding
TBCB	tubulin folding cofactor B	M. musculus	2	4.42245	8.76905	1	0	protein-coding
TBCD	tubulin-specific chaperone d	M. musculus	3	1.34079	-0.07759	1	0	protein-coding
TBCE	tubulin-specific chaperone E	M. musculus	2	3.312	-2.99606	1	0	protein-coding
TBL1X	transducin (beta)-like 1 X-linked	M. musculus	2	0.991441	0.128094	0	0	protein-coding
TBL1XR1	transducin (beta)-like 1X-linked receptor 1	M. musculus	2	7.48624	-3.86825	1	0	protein-coding
TBPL1	TATA box binding protein-like 1	M. musculus	3	19.2112	-10.585	0	0	protein-coding
TBXA2R	thromboxane A2 receptor	M. musculus	0	0	43.4823	1	0	protein-coding
TCEB1	transcription elongation factor B (SIII), polypeptide 1	M. musculus	3	105.343	-101.107	1	0	protein-coding
TCEB2	transcription elongation factor B (SIII), polypeptide 2	M. musculus	2	25.5735	7.99851	1	0	protein-coding
TCEB3	transcription elongation factor B (SIII), polypeptide 3	M. musculus	3	32.0186	-31.1064	0	0	protein-coding
TCF7	transcription factor 7, T cell specific	M. musculus	3	0.515328	1.157	0	0	protein-coding
TCP1	t-complex protein 1	M. musculus	3	0.984749	3.98694	1	0	protein-coding
TEC	tec protein tyrosine kinase	M. musculus	3	3.4399	-2.91403	1	0	protein-coding
TFDP2	transcription factor Dp 2	M. musculus	3	20.7946	-19.0338	0	0	protein-coding
TGFB1	transforming growth factor, beta 1	M. musculus	2	410.322	614.389	1	0	protein-coding
TGFB1I1	transforming growth factor beta 1 induced transcript 1	M. musculus	2	45.0106	-19.1862	0	0	protein-coding
TGFBR1	transforming growth factor, beta receptor I	M. musculus	3	0.771374	-0.771374	0	0	protein-coding
THRA	thyroid hormone receptor alpha	M. musculus	3	1.22898	2.33573	0	0	protein-coding
TIMP2	tissue inhibitor of metalloproteinase 2	M. musculus	2	0.53721	4.77202	1	0	protein-coding
TIMP3	tissue inhibitor of metalloproteinase 3	M. musculus	2	0.857252	-0.857252	1	0	protein-coding
TIPRL	TIP41, TOR signalling pathway regulator-like (S. cerevisiae)	M. musculus	3	1.17125	-0.50691	1	0	protein-coding
TJP1	tight junction protein 1	M. musculus	1	0.668499	-0.668499	1	0	protein-coding
TJP2	tight junction protein 2	M. musculus	2	15.9164	4.36898	1	0	protein-coding
TLN1	talin 1	M. musculus	0	718.667	191	1	0	protein-coding
TLR13	toll-like receptor 13	M. musculus	3	0.882276	-0.882276	0	1	protein-coding
TMED10	transmembrane emp24-like trafficking protein 10 (yeast)	M. musculus	3	1.286	1.28377	1	0	protein-coding
TNFAIP3	tumor necrosis factor, alpha-induced protein 3	M. musculus	3	0.304158	2.36691	1	0	protein-coding
TNFSF10	tumor necrosis factor (ligand) superfamily, member 10	M. musculus	3	0.321376	0.525702	0	0	protein-coding
TNIK	TRAF2 and NCK interacting kinase	M. musculus	3	44.7251	-34.2834	1	0	protein-coding
TNIP2	TNFAIP3 interacting protein 2	M. musculus	2	0.303575	2.18262	0	0	protein-coding
TNK2	tyrosine kinase, non-receptor, 2	M. musculus	2	0.555114	13.3935	0	0	protein-coding
TNPO2	transportin 2 (importin 3, karyopherin beta 2b)	M. musculus	2	1.84355	1.7138	1	0	protein-coding
TNPO3	transportin 3	M. musculus	3	0.336167	1.04238	1	0	protein-coding
TOLLIP	toll interacting protein	M. musculus	3	138.14	-81.6693	1	0	protein-coding
TOMM22	translocase of outer mitochondrial membrane 22 homolog (yeast)	M. musculus	3	10.645	-9.24972	1	0	protein-coding
TOP2B	topoisomerase (DNA) II beta	M. musculus	3	0.511281	1.88887	0	0	protein-coding
TOPBP1	topoisomerase (DNA) II binding protein 1	M. musculus	3	0.620072	-0.168356	0	0	protein-coding
TPM1	tropomyosin 1, alpha	M. musculus	3	177.803	-15.5333	1	0	protein-coding
TPM2	tropomyosin 2, beta	M. musculus	3	108.612	-106.939	0	0	protein-coding
TRAF3	TNF receptor-associated factor 3	M. musculus	3	5.94642	-5.47096	0	0	protein-coding
TRAF3IP3	TRAF3 interacting protein 3	M. musculus	3	0.496868	1.72751	0	0	protein-coding
TRIM33	tripartite motif-containing 33	M. musculus	3	2.62995	-1.34758	0	0	protein-coding
TRIP10	thyroid hormone receptor interactor 10	M. musculus	3	0.419099	2.43914	0	0	protein-coding
TRIP12	thyroid hormone receptor interactor 12	M. musculus	3	19.0332	-10.1228	1	0	protein-coding
TRP53BP1	transformation related protein 53 binding protein 1	M. musculus	3	0.572729	-0.572729	0	0	protein-coding
TRPC1	transient receptor potential cation channel, subfamily C, member 1	M. musculus	1	5.25053	-5.25053	0	0	protein-coding
TRPC6	transient receptor potential cation channel, subfamily C, member 6	M. musculus	2	15.8554	-13.7723	1	0	protein-coding
TRRAP	transformation/transcription domain-associated protein	M. musculus	3	2.51611	-1.27177	0	0	protein-coding
TSC2	tuberous sclerosis 2	M. musculus	1	8.28757	-6.68731	1	0	protein-coding
TSG101	tumor susceptibility gene 101	M. musculus	3	3.46947	0.524535	1	0	protein-coding
TTI1	TELO2 interacting protein 1	M. musculus	3	0.509123	-0.509123	0	0	protein-coding
TUBA1C	tubulin, alpha 1C	M. musculus	3	13.2844	52.8177	1	0	protein-coding
TUBA4A	tubulin, alpha 4A	M. musculus	3	294.17	407.165	1	0	protein-coding
TUBA8	tubulin, alpha 8	M. musculus	3	37.4687	218.362	1	0	protein-coding
TUBB1	tubulin, beta 1 class VI	M. musculus	3	3313.72	-434.114	1	0	protein-coding
TUBB2A	tubulin, beta 2A class IIA	M. musculus	2	374.949	-374.532	1	0	protein-coding
TUBB2B	tubulin, beta 2B class IIB	M. musculus	2	34.2191	-34.2191	1	0	protein-coding
TUBB5	tubulin, beta 5 class I	M. musculus	3	10.0612	-10.0612	1	0	protein-coding
TUBB6	tubulin, beta 6 class V	M. musculus	2	14.6139	-12.1329	1	0	protein-coding
TWF1	twinfilin, actin-binding protein, homolog 1 (Drosophila)	M. musculus	3	40.9418	-40.9418	1	0	protein-coding
TWF2	twinfilin, actin-binding protein, homolog 2 (Drosophila)	M. musculus	3	15.0578	16.8975	1	0	protein-coding
TXA	Thromboxan	M. musculus	0	0	0	0	0	molecule
TXN1	thioredoxin 1	M. musculus	3	15.3692	-15.3692	1	0	protein-coding
TYK2	tyrosine kinase 2	M. musculus	2	2.50072	-0.108415	1	0	protein-coding
UBA1	ubiquitin-like modifier activating enzyme 1	M. musculus	3	80.69	-68.2438	1	0	protein-coding
UBA2	ubiquitin-like modifier activating enzyme 2	M. musculus	3	0.303603	0.719575	0	0	protein-coding
UBE2A	ubiquitin-conjugating enzyme E2A	M. musculus	3	0.595091	5.10806	0	0	protein-coding
UBE2B	ubiquitin-conjugating enzyme E2B	M. musculus	3	33.7308	-24.1472	0	0	protein-coding
UBE2D1	ubiquitin-conjugating enzyme E2D 1	M. musculus	2	0.661673	0.652228	0	0	protein-coding
UBE2D3	ubiquitin-conjugating enzyme E2D 3	M. musculus	2	7.08827	3.35715	1	0	protein-coding
UBE2I	ubiquitin-conjugating enzyme E2I	M. musculus	2	0.581462	5.16977	0	0	protein-coding
UBE2K	ubiquitin-conjugating enzyme E2K	M. musculus	3	19.8563	4.79581	1	0	protein-coding
UBE2L3	ubiquitin-conjugating enzyme E2L 3	M. musculus	2	0.516864	-0.516864	1	0	protein-coding
UBE2N	ubiquitin-conjugating enzyme E2N	M. musculus	2	0.551044	0.184373	1	0	protein-coding
UBE2V1	ubiquitin-conjugating enzyme E2 variant 1	M. musculus	3	9.07778	-0.525354	1	0	protein-coding
UBE3A	ubiquitin protein ligase E3A	M. musculus	3	0.44087	0.243294	1	0	protein-coding
UBE3B	ubiquitin protein ligase E3B	M. musculus	3	14.2364	-5.67557	1	0	protein-coding
UBE3C	ubiquitin protein ligase E3C	M. musculus	3	0.486172	1.51878	1	0	protein-coding
UBE4A	ubiquitination factor E4A	M. musculus	3	1.56749	-1.21543	1	0	protein-coding
UBE4B	ubiquitination factor E4B	M. musculus	3	6.33625	-4.69956	1	0	protein-coding
UBXN1	UBX domain protein 1	M. musculus	3	42.5781	-38.7206	1	0	protein-coding
UBXN2A	UBX domain protein 2A	M. musculus	3	7.65364	2.43882	0	0	protein-coding
UBXN2B	UBX domain protein 2B	M. musculus	3	0.436997	-0.0752082	0	0	protein-coding
UBXN6	UBX domain protein 6	M. musculus	3	101.829	-52.1261	1	0	protein-coding
UBXN7	UBX domain protein 7	M. musculus	3	1.11485	0.385752	0	0	protein-coding
UCHL3	ubiquitin carboxyl-terminal esterase L3 (ubiquitin thiolesterase)	M. musculus	3	0.445511	0.253796	1	0	protein-coding
UCK1	uridine-cytidine kinase 1	M. musculus	3	0.829103	2.64959	1	0	protein-coding
UCKL1	uridine-cytidine kinase 1-like 1	M. musculus	3	0.620991	0.301876	1	0	protein-coding
UFD1L	ubiquitin fusion degradation 1 like	M. musculus	3	2.87785	10.0548	1	0	protein-coding
UGP2	UDP-glucose pyrophosphorylase 2	M. musculus	3	2.55564	23.9243	0	0	protein-coding
ULK1	unc-51 like kinase 1	M. musculus	2	5.47477	-0.039656	1	0	protein-coding
ULK2	unc-51 like kinase 2	M. musculus	2	8.63588	-7.79787	0	0	protein-coding
UMPS	uridine monophosphate synthetase	M. musculus	3	0.616077	-0.616077	1	0	protein-coding
UPF3A	UPF3 regulator of nonsense transcripts homolog A (yeast)	M. musculus	3	2.13732	1.61719	0	0	protein-coding
UPF3B	UPF3 regulator of nonsense transcripts homolog B (yeast)	M. musculus	3	0.516952	-0.00455774	1	0	protein-coding
UQCR10	ubiquinol-cytochrome c reductase, complex III subunit X	M. musculus	3	18.4003	5.08917	1	0	protein-coding
UQCRC1	ubiquinol-cytochrome c reductase core protein 1	M. musculus	3	1.86534	-0.20043	1	0	protein-coding
UQCRFS1	ubiquinol-cytochrome c reductase, Rieske iron-sulfur polypeptide 1	M. musculus	3	0.816165	0.048047	1	0	protein-coding
USP11	ubiquitin specific peptidase 11	M. musculus	3	0.502218	2.36477	0	0	protein-coding
USP22	ubiquitin specific peptidase 22	M. musculus	3	0.300782	12.6261	0	0	protein-coding
USP47	ubiquitin specific peptidase 47	M. musculus	3	1.63458	1.33233	0	0	protein-coding
USP7	ubiquitin specific peptidase 7	M. musculus	2	0.703879	1.11963	1	0	protein-coding
USP8	ubiquitin specific peptidase 8	M. musculus	1	2.82037	-2.23932	1	0	protein-coding
USP9X	ubiquitin specific peptidase 9, X chromosome	M. musculus	3	6.87947	-2.75139	1	0	protein-coding
UVRAG	UV radiation resistance associated gene	M. musculus	3	1.19612	-0.20263	1	0	protein-coding
UXT	ubiquitously expressed transcript	M. musculus	2	0.357279	9.05059	0	0	protein-coding
VASP	vasodilator-stimulated phosphoprotein	M. musculus	0	57.6178	-17.7607	1	0	protein-coding
VAV1	vav 1 oncogene	M. musculus	2	6.69085	-4.86256	1	0	protein-coding
VAV3	vav 3 oncogene	M. musculus	2	1.01761	1.04526	1	0	protein-coding
VBP1	von Hippel-Lindau binding protein 1	M. musculus	3	3.62379	-1.60338	1	0	protein-coding
VCL	vinculin	M. musculus	1	75.4019	363.113	1	0	protein-coding
VCP	valosin containing protein	M. musculus	2	3.56222	13.6229	1	0	protein-coding
VDAC1	voltage-dependent anion channel 1	M. musculus	2	144.325	-143.556	0	0	protein-coding
VDAC2	voltage-dependent anion channel 2	M. musculus	3	8.97647	-6.36637	1	0	protein-coding
VDAC3	voltage-dependent anion channel 3	M. musculus	3	35.202	28.3331	1	0	protein-coding
VPS25	vacuolar protein sorting 25 (yeast)	M. musculus	3	70.1485	-69.1999	1	0	protein-coding
VPS28	vacuolar protein sorting 28 (yeast)	M. musculus	3	29.0442	38.9656	1	0	protein-coding
VPS36	vacuolar protein sorting 36 (yeast)	M. musculus	3	2.7602	-0.503692	1	0	protein-coding
VPS37B	vacuolar protein sorting 37B (yeast)	M. musculus	3	32.6886	-5.52938	1	0	protein-coding
VPS37C	vacuolar protein sorting 37C (yeast)	M. musculus	3	7.62762	-4.45387	1	0	protein-coding
VPS4A	vacuolar protein sorting 4a (yeast)	M. musculus	3	1.36309	3.38855	1	0	protein-coding
VPS4B	vacuolar protein sorting 4b (yeast)	M. musculus	3	10.9007	-9.53925	1	0	protein-coding
VPS72	vacuolar protein sorting 72 (yeast)	M. musculus	3	2.44903	-1.47379	0	0	protein-coding
VTA1	Vps20-associated 1 homolog (S. cerevisiae)	M. musculus	3	4.56985	-0.693051	1	0	protein-coding
WAS	Wiskott-Aldrich syndrome homolog (human)	M. musculus	3	25.8986	-20.9621	1	0	protein-coding
WASF2	WAS protein family, member 2	M. musculus	3	16.4501	-2.99598	1	0	protein-coding
WASL	Wiskott-Aldrich syndrome-like (human)	M. musculus	2	0.336988	0.575976	0	0	protein-coding
WBP2	WW domain binding protein 2	M. musculus	3	324.014	-52.3788	1	0	protein-coding
WDR1	WD repeat domain 1	M. musculus	2	51.7948	340.892	1	0	protein-coding
WDR61	WD repeat domain 61	M. musculus	3	0.591034	0.121078	1	0	protein-coding
WDR82	WD repeat domain containing 82	M. musculus	3	0.837021	2.01507	1	0	protein-coding
WDTC1	WD and tetratricopeptide repeats 1	M. musculus	3	28.1615	-8.40879	0	0	protein-coding
WIPF1	WAS/WASL interacting protein family, member 1	M. musculus	3	75.26	477.624	1	0	protein-coding
WIPF2	WAS/WASL interacting protein family, member 2	M. musculus	3	0.656314	3.84921	0	0	protein-coding
WIPI1	WD repeat domain, phosphoinositide interacting 1	M. musculus	3	2.53284	21.8606	0	0	protein-coding
WIPI2	WD repeat domain, phosphoinositide interacting 2	M. musculus	3	0.495651	4.83836	0	0	protein-coding
WWP1	WW domain containing E3 ubiquitin protein ligase 1	M. musculus	3	6.00306	7.16286	1	0	protein-coding
WWTR1	WW domain containing transcription regulator 1	M. musculus	2	3.43382	-3.43382	0	0	protein-coding
XAB2	XPA binding protein 2	M. musculus	3	0.685053	1.00785	0	0	protein-coding
XIAP	X-linked inhibitor of apoptosis	M. musculus	2	19.0041	-18.6924	1	0	protein-coding
XPO1	exportin 1, CRM1 homolog (yeast)	M. musculus	2	0.377005	1.93042	1	0	protein-coding
YAP1	yes-associated protein 1	M. musculus	2	46.8455	-46.8455	0	0	protein-coding
YEATS4	YEATS domain containing 4	M. musculus	3	0.656786	-0.321582	0	0	protein-coding
YIPF5	Yip1 domain family, member 5	M. musculus	3	1.92557	-1.0864	1	0	protein-coding
YOD1	YOD1 OTU deubiquitinating enzyme 1 homologue (S. cerevisiae)	M. musculus	3	0.814082	1.15779	1	0	protein-coding
YWHAB	tyrosine 3-monooxygenase/tryptophan 5-monooxygenase activation protein, beta polypeptide	M. musculus	1	26.5935	-21.5217	1	0	protein-coding
YWHAE	tyrosine 3-monooxygenase/tryptophan 5-monooxygenase activation protein, epsilon polypeptide	M. musculus	1	76.5574	21.8385	1	0	protein-coding
YWHAG	tyrosine 3-monooxygenase/tryptophan 5-monooxygenase activation protein, gamma polypeptide	M. musculus	2	33.4521	-19.7611	1	0	protein-coding
YWHAH	tyrosine 3-monooxygenase/tryptophan 5-monooxygenase activation protein, eta polypeptide	M. musculus	2	2516.56	-2262.58	1	0	protein-coding
YWHAZ	tyrosine 3-monooxygenase/tryptophan 5-monooxygenase activation protein, zeta polypeptide	M. musculus	1	56.4717	6.94387	1	0	protein-coding
YY1	YY1 transcription factor	M. musculus	2	7.21133	6.35592	0	0	protein-coding
ZBTB16	zinc finger and BTB domain containing 16	M. musculus	2	0.518456	1.14683	0	0	protein-coding
ZER1	zyg-11 related, cell cycle regulator	M. musculus	3	5.96755	6.54573	0	0	protein-coding
ZFPM1	zinc finger protein, multitype 1	M. musculus	2	12.3738	-5.5784	0	0	protein-coding
ZMIZ2	zinc finger, MIZ-type containing 2	M. musculus	3	10.1418	1.42797	0	0	protein-coding
ZYX	zyxin	M. musculus	1	2251.46	-1875	1	0	protein-coding

## Sheet: unique human proteins
Table S1: Proteins and Interactions of the central cascade and its neighbors up to degree 3 in human and murine plateletes.
Gene Symbol	Gene Description	Species	RPKM Value	RPKM delta	Is a Nonortholog?	Type of Molecule
A2M	alpha-2-macroglobulin	Homo sapiens	0	0	0	protein-coding
ACTA2	actin, alpha 2, smooth muscle, aorta	Homo sapiens	0.889855	0.889855	0	protein-coding
ACTBL2	actin, beta-like 2	Homo sapiens	0	0	0	protein-coding
ACTN2	actinin, alpha 2	Homo sapiens	0	0	0	protein-coding
ACTR3B	ARP3 actin-related protein 3 homolog B (yeast)	Homo sapiens	11.6731	11.6731	0	protein-coding
ACVR1	activin A receptor type I	Homo sapiens	36.9163	36.9163	0	protein-coding
ADA	adenosine deaminase	Homo sapiens	1.13276	1.13276	0	protein-coding
ADCY3	adenylate cyclase 3	Homo sapiens	15.9257	15.9257	0	protein-coding
ADCY7	adenylate cyclase 7	Homo sapiens	2.30607	2.30607	0	protein-coding
ADSL	adenylosuccinate lyase	Homo sapiens	1.06864	1.06864	0	protein-coding
AGT	angiotensinogen (serpin peptidase inhibitor, clade A, member 8)	Homo sapiens	0	0	0	protein-coding
AHCTF1	AT-hook containing transcription factor 1	Homo sapiens	1.14383	1.14383	0	protein-coding
AHR	aryl hydrocarbon receptor	Homo sapiens	1.04149	1.04149	0	protein-coding
AK1	adenylate kinase 1	Homo sapiens	2.62935	2.62935	0	protein-coding
AK5	adenylate kinase 5	Homo sapiens	0.918012	0.918012	0	protein-coding
AK8	adenylate kinase 8	Homo sapiens	0	0	0	protein-coding
AKAP1	A-kinase anchoring protein 1	Homo sapiens	0	0	0	protein-coding
AKAP10	A-kinase anchoring protein 10	Homo sapiens	0.761015	0.761015	0	protein-coding
ALB	albumin	Homo sapiens	0	0	0	protein-coding
AMOTL2	angiomotin like 2	Homo sapiens	0	0	0	protein-coding
AMPH	amphiphysin	Homo sapiens	0	0	0	protein-coding
AMT	aminomethyltransferase	Homo sapiens	1.34002	1.34002	0	protein-coding
ANAPC7	anaphase promoting complex subunit 7	Homo sapiens	0.417419	0.417419	0	protein-coding
ANGPTL4	angiopoietin like 4	Homo sapiens	0	0	0	protein-coding
AP1G2	adaptor-related protein complex 1 gamma 2 subunit	Homo sapiens	1.37485	1.37485	0	protein-coding
APBB1IP	amyloid beta (A4) precursor protein-binding, family B, member 1 interacting protein	Homo sapiens	1.17371	1.17371	0	protein-coding
APH1A	aph-1 homolog A, gamma secretase subunit	Homo sapiens	14.3353	14.3353	0	protein-coding
APH1B	aph-1 homolog B, gamma secretase subunit	Homo sapiens	1.40798	1.40798	0	protein-coding
APRT	adenine phosphoribosyltransferase	Homo sapiens	3.1364	3.1364	0	protein-coding
AR	androgen receptor	Homo sapiens	1.01693	1.01693	0	protein-coding
ARHGAP29	Rho GTPase activating protein 29	Homo sapiens	0	0	0	protein-coding
ARHGAP35	Rho GTPase activating protein 35	Homo sapiens	0	0	0	protein-coding
ARHGAP5	Rho GTPase activating protein 5	Homo sapiens	1.8217	1.8217	0	protein-coding
ARHGAP9	Rho GTPase activating protein 9	Homo sapiens	3.22504	3.22504	0	protein-coding
ARHGEF2	Rho/Rac guanine nucleotide exchange factor 2	Homo sapiens	2.53976	2.53976	0	protein-coding
ARHGEF6	Rac/Cdc42 guanine nucleotide exchange factor 6	Homo sapiens	2.82397	2.82397	0	protein-coding
ARID4B	AT-rich interaction domain 4B	Homo sapiens	0.805252	0.805252	0	protein-coding
ARVCF	armadillo repeat gene deleted in velocardiofacial syndrome	Homo sapiens	0	0	0	protein-coding
ATG4A	autophagy related 4A, cysteine peptidase	Homo sapiens	1.0106	1.0106	0	protein-coding
ATM	ATM serine/threonine kinase	Homo sapiens	1.14636	1.14636	0	protein-coding
AURKA	aurora kinase A	Homo sapiens	0	0	0	protein-coding
AURKC	aurora kinase C	Homo sapiens	0	0	0	protein-coding
AVPR1A	arginine vasopressin receptor 1A	Homo sapiens	4.49746	4.49746	0	protein-coding
AXIN1	axin 1	Homo sapiens	8.13189	8.13189	0	protein-coding
BAIAP2	BAI1-associated protein 2	Homo sapiens	1.02875	1.02875	0	protein-coding
BATF	basic leucine zipper transcription factor, ATF-like	Homo sapiens	1.25041	1.25041	0	protein-coding
BCAR1	breast cancer anti-estrogen resistance 1	Homo sapiens	0	0	0	protein-coding
BCL2A1	BCL2-related protein A1	Homo sapiens	1.07159	1.07159	0	protein-coding
BCL3	B-cell CLL/lymphoma 3	Homo sapiens	1.01335	1.01335	0	protein-coding
BCL6	B-cell CLL/lymphoma 6	Homo sapiens	1.48277	1.48277	0	protein-coding
BCOR	BCL6 corepressor	Homo sapiens	3.54467	3.54467	0	protein-coding
BDKRB1	bradykinin receptor B1	Homo sapiens	0	0	0	protein-coding
BDNF	brain-derived neurotrophic factor	Homo sapiens	1.75099	1.75099	0	protein-coding
BLM	Bloom syndrome, RecQ helicase-like	Homo sapiens	0	0	0	protein-coding
BRK1	BRICK1, SCAR/WAVE actin-nucleating complex subunit	Homo sapiens	0	0	0	protein-coding
BTRC	beta-transducin repeat containing E3 ubiquitin protein ligase	Homo sapiens	0.869013	0.869013	0	protein-coding
BUB1	BUB1, mitotic checkpoint serine/threonine kinase	Homo sapiens	0.570112	0.570112	0	protein-coding
C1QBP	complement component 1, q subcomponent binding protein	Homo sapiens	1.46391	1.46391	0	protein-coding
CABIN1	calcineurin binding protein 1	Homo sapiens	2.22494	2.22494	0	protein-coding
CABLES1	Cdk5 and Abl enzyme substrate 1	Homo sapiens	1.45066	1.45066	0	protein-coding
CARD11	caspase recruitment domain family member 11	Homo sapiens	1.36504	1.36504	0	protein-coding
CASC3	cancer susceptibility candidate 3	Homo sapiens	2.87863	2.87863	0	protein-coding
CASP10	caspase 10	Homo sapiens	0.424061	0.424061	1	protein-coding
CASP7	caspase 7	Homo sapiens	0.54017	0.54017	0	protein-coding
CASP8	caspase 8, apoptosis-related cysteine peptidase	Homo sapiens	2.48133	2.48133	0	protein-coding
CD14	CD14 molecule	Homo sapiens	5.85976	5.85976	0	protein-coding
CD19	CD19 molecule	Homo sapiens	1.49764	1.49764	0	protein-coding
CD22	CD22 molecule	Homo sapiens	1.95407	1.95407	0	protein-coding
CD247	CD247 molecule	Homo sapiens	3.96117	3.96117	0	protein-coding
CD2AP	CD2-associated protein	Homo sapiens	1.38211	1.38211	0	protein-coding
CD3D	CD3d molecule, delta (CD3-TCR complex)	Homo sapiens	1.5527	1.5527	0	protein-coding
CD4	CD4 molecule	Homo sapiens	4.58929	4.58929	0	protein-coding
CD40	CD40 molecule, TNF receptor superfamily member 5	Homo sapiens	3.38808	3.38808	0	protein-coding
CD79A	CD79a molecule	Homo sapiens	5.2545	5.2545	0	protein-coding
CD79B	CD79b molecule	Homo sapiens	1.68167	1.68167	0	protein-coding
CD86	CD86 molecule	Homo sapiens	0.975237	0.975237	0	protein-coding
CD8A	CD8a molecule	Homo sapiens	0.98016	0.98016	0	protein-coding
CDC14B	cell division cycle 14B	Homo sapiens	22.3507	22.3507	0	protein-coding
CDC16	cell division cycle 16	Homo sapiens	9.31711	9.31711	0	protein-coding
CDC25B	cell division cycle 25B	Homo sapiens	1.59177	1.59177	0	protein-coding
CDC45	cell division cycle 45	Homo sapiens	0	0	0	protein-coding
CDC5L	cell division cycle 5 like	Homo sapiens	1.52867	1.52867	0	protein-coding
CDH15	cadherin 15, type 1, M-cadherin (myotubule)	Homo sapiens	0	0	0	protein-coding
CDH17	cadherin 17, LI cadherin (liver-intestine)	Homo sapiens	0	0	0	protein-coding
CDIPT	CDP-diacylglycerol--inositol 3-phosphatidyltransferase	Homo sapiens	8.06593	8.06593	0	protein-coding
CDK3	cyclin-dependent kinase 3	Homo sapiens	0	0	0	protein-coding
CDK4	cyclin-dependent kinase 4	Homo sapiens	1.09591	1.09591	0	protein-coding
CDKN2C	cyclin-dependent kinase inhibitor 2C (p18, inhibits CDK4)	Homo sapiens	4.04788	4.04788	0	protein-coding
CEBPB	CCAAT/enhancer binding protein (C/EBP), beta	Homo sapiens	3.95209	3.95209	0	protein-coding
CENPE	centromere protein E	Homo sapiens	0	0	0	protein-coding
CEP78	centrosomal protein 78kDa	Homo sapiens	0.787472	0.787472	0	protein-coding
CGN	cingulin	Homo sapiens	0	0	0	protein-coding
CHMP4C	charged multivesicular body protein 4C	Homo sapiens	0.942643	0.942643	0	protein-coding
CHP1	calcineurin-like EF-hand protein 1	Homo sapiens	0	0	0	protein-coding
CIITA	class II, major histocompatibility complex, transactivator	Homo sapiens	1.69202	1.69202	0	protein-coding
CISH	cytokine inducible SH2-containing protein	Homo sapiens	0.381934	0.381934	0	protein-coding
CKS2	CDC28 protein kinase regulatory subunit 2	Homo sapiens	1.55228	1.55228	0	protein-coding
CLASP1	cytoplasmic linker associated protein 1	Homo sapiens	1.03947	1.03947	0	protein-coding
CLIP1	CAP-Gly domain containing linker protein 1	Homo sapiens	13.4865	13.4865	0	protein-coding
COPS7B	COP9 signalosome subunit 7B	Homo sapiens	2.28965	2.28965	0	protein-coding
COX2	cytochrome c oxidase subunit II	Homo sapiens	0	0	0	protein-coding
CPSF4	cleavage and polyadenylation specific factor 4	Homo sapiens	0.652634	0.652634	0	protein-coding
CRY1	cryptochrome circadian clock 1	Homo sapiens	0.952019	0.952019	0	protein-coding
CRY2	cryptochrome circadian clock 2	Homo sapiens	0.506281	0.506281	0	protein-coding
CSF2RB	colony stimulating factor 2 receptor, beta, low-affinity (granulocyte-macrophage)	Homo sapiens	1.82949	1.82949	0	protein-coding
CTNND1	catenin delta 1	Homo sapiens	0.554841	0.554841	0	protein-coding
CTR9	CTR9 homolog, Paf1/RNA polymerase II complex component	Homo sapiens	5.17651	5.17651	0	protein-coding
CUL2	cullin 2	Homo sapiens	0.5783	0.5783	0	protein-coding
CWC27	CWC27 spliceosome-associated protein homolog	Homo sapiens	0.432136	0.432136	0	protein-coding
CXCR2	chemokine (C-X-C motif) receptor 2	Homo sapiens	1.17308	1.17308	0	protein-coding
CYCS	cytochrome c, somatic	Homo sapiens	12.0474	12.0474	0	protein-coding
DACT1	dishevelled-binding antagonist of beta-catenin 1	Homo sapiens	0	0	0	protein-coding
DAXX	death-domain associated protein	Homo sapiens	2.33124	2.33124	0	protein-coding
DCTD	dCMP deaminase	Homo sapiens	5.14697	5.14697	0	protein-coding
DDX19B	DEAD (Asp-Glu-Ala-Asp) box polypeptide 19B	Homo sapiens	0	0	0	protein-coding
DGKE	diacylglycerol kinase, epsilon 64kDa	Homo sapiens	0.339929	0.339929	0	protein-coding
DGKQ	diacylglycerol kinase theta	Homo sapiens	1.13787	1.13787	0	protein-coding
DHDDS	dehydrodolichyl diphosphate synthase subunit	Homo sapiens	0.630311	0.630311	0	protein-coding
DHX36	DEAH (Asp-Glu-Ala-His) box polypeptide 36	Homo sapiens	0.62664	0.62664	0	protein-coding
DIAPH1	diaphanous related formin 1	Homo sapiens	92.7655	92.7655	0	protein-coding
DIAPH3	diaphanous related formin 3	Homo sapiens	0	0	0	protein-coding
DLG3	discs, large homolog 3 (Drosophila)	Homo sapiens	0	0	0	protein-coding
DMAP1	DNA methyltransferase 1 associated protein 1	Homo sapiens	0.749541	0.749541	0	protein-coding
DNAJC6	DnaJ heat shock protein family (Hsp40) member C6	Homo sapiens	2.13249	2.13249	0	protein-coding
DNAL4	dynein, axonemal, light chain 4	Homo sapiens	2.75588	2.75588	0	protein-coding
DNM1	dynamin 1	Homo sapiens	9.9656	9.9656	0	protein-coding
DOCK2	dedicator of cytokinesis 2	Homo sapiens	2.40114	2.40114	0	protein-coding
DPYSL3	dihydropyrimidinase like 3	Homo sapiens	0	0	0	protein-coding
DTX1	deltex 1, E3 ubiquitin ligase	Homo sapiens	0.367876	0.367876	0	protein-coding
DTYMK	deoxythymidylate kinase	Homo sapiens	0	0	0	protein-coding
DUSP6	dual specificity phosphatase 6	Homo sapiens	1.5309	1.5309	0	protein-coding
DYNC1I1	dynein, cytoplasmic 1, intermediate chain 1	Homo sapiens	3.41231	3.41231	0	protein-coding
DYNC2H1	dynein, cytoplasmic 2, heavy chain 1	Homo sapiens	0	0	0	protein-coding
DYNLT1	dynein, light chain, Tctex-type 1	Homo sapiens	4.0324	4.0324	0	protein-coding
EDNRB	endothelin receptor type B	Homo sapiens	0	0	0	protein-coding
EGLN1	egl-9 family hypoxia-inducible factor 1	Homo sapiens	0	0	0	protein-coding
EGR1	early growth response 1	Homo sapiens	1.84305	1.84305	0	protein-coding
EIF2AK2	eukaryotic translation initiation factor 2 alpha kinase 2	Homo sapiens	0.348164	0.348164	0	protein-coding
EIF4A3	eukaryotic translation initiation factor 4A3	Homo sapiens	1.29463	1.29463	0	protein-coding
ELMO2	engulfment and cell motility 2	Homo sapiens	2.62933	2.62933	0	protein-coding
EPN2	epsin 2	Homo sapiens	0	0	0	protein-coding
EPS15L1	epidermal growth factor receptor pathway substrate 15-like 1	Homo sapiens	10.44	10.44	0	protein-coding
ERBB2	erb-b2 receptor tyrosine kinase 2	Homo sapiens	0.52167	0.52167	0	protein-coding
ESR2	estrogen receptor 2 (ER beta)	Homo sapiens	0	0	0	protein-coding
ETS2	v-ets avian erythroblastosis virus E26 oncogene homolog 2	Homo sapiens	3.87199	3.87199	0	protein-coding
EXOC3	exocyst complex component 3	Homo sapiens	2.33017	2.33017	0	protein-coding
EXOC3L4	exocyst complex component 3-like 4	Homo sapiens	0	0	0	protein-coding
EXOSC4	exosome component 4	Homo sapiens	11.7594	11.7594	0	protein-coding
EZR	ezrin	Homo sapiens	1.88439	1.88439	0	protein-coding
F11	coagulation factor XI	Homo sapiens	0	0	0	protein-coding
F2	coagulation factor II (thrombin)	Homo sapiens	0	0	0	protein-coding
FADS1	fatty acid desaturase 1	Homo sapiens	4.55885	4.55885	0	protein-coding
FBLIM1	filamin binding LIM protein 1	Homo sapiens	0	0	0	protein-coding
FCER1A	Fc fragment of IgE, high affinity I, receptor for; alpha polypeptide	Homo sapiens	0.579151	0.579151	0	protein-coding
FCGR2A	Fc fragment of IgG, low affinity IIa, receptor (CD32)	Homo sapiens	6.18669	6.18669	0	protein-coding
FCGR2C	Fc fragment of IgG, low affinity IIc, receptor for (CD32) (gene/pseudogene)	Homo sapiens	0.314721	0.314721	0	protein-coding
FDPS	farnesyl diphosphate synthase	Homo sapiens	2.83606	2.83606	0	protein-coding
FEN1	flap structure-specific endonuclease 1	Homo sapiens	0.422649	0.422649	0	protein-coding
FER	fer (fps/fes related) tyrosine kinase	Homo sapiens	0.767939	0.767939	0	protein-coding
FERMT1	fermitin family member 1	Homo sapiens	0	0	0	protein-coding
FERMT2	fermitin family member 2	Homo sapiens	0	0	0	protein-coding
FFAR3	free fatty acid receptor 3	Homo sapiens	0.573757	0.573757	0	protein-coding
FGF2	fibroblast growth factor 2 (basic)	Homo sapiens	1.80249	1.80249	0	protein-coding
FGFR1	fibroblast growth factor receptor 1	Homo sapiens	0	0	0	protein-coding
FGFR2	fibroblast growth factor receptor 2	Homo sapiens	0	0	0	protein-coding
FGFR3	fibroblast growth factor receptor 3	Homo sapiens	0	0	0	protein-coding
FGFR4	fibroblast growth factor receptor 4	Homo sapiens	0	0	0	protein-coding
FH	fumarate hydratase	Homo sapiens	0.337911	0.337911	0	protein-coding
FHL2	four and a half LIM domains 2	Homo sapiens	19.4322	19.4322	0	protein-coding
FN1	fibronectin 1	Homo sapiens	0	0	0	protein-coding
FOSB	FBJ murine osteosarcoma viral oncogene homolog B	Homo sapiens	1.52373	1.52373	0	protein-coding
FOSL1	FOS-like antigen 1	Homo sapiens	0.919294	0.919294	0	protein-coding
FOXO1	forkhead box O1	Homo sapiens	1.89386	1.89386	0	protein-coding
GART	phosphoribosylglycinamide formyltransferase, phosphoribosylglycinamide synthetase, phosphoribosylaminoimidazole synthetase	Homo sapiens	0.539493	0.539493	0	protein-coding
GATA3	GATA binding protein 3	Homo sapiens	1.17254	1.17254	0	protein-coding
GFER	growth factor, augmenter of liver regeneration	Homo sapiens	0.44093	0.44093	0	protein-coding
GJA1	gap junction protein alpha 1	Homo sapiens	0	0	0	protein-coding
GNA11	guanine nucleotide binding protein (G protein), alpha 11 (Gq class)	Homo sapiens	0	0	0	protein-coding
GNA14	guanine nucleotide binding protein (G protein), alpha 14	Homo sapiens	0	0	0	protein-coding
GNAI1	guanine nucleotide binding protein (G protein), alpha inhibiting activity polypeptide 1	Homo sapiens	0.819081	0.819081	0	protein-coding
GNAL	guanine nucleotide binding protein (G protein), alpha activating activity polypeptide, olfactory type	Homo sapiens	0	0	0	protein-coding
GNAO1	guanine nucleotide binding protein (G protein), alpha activating activity polypeptide O	Homo sapiens	3.98434	3.98434	0	protein-coding
GNAT1	guanine nucleotide binding protein (G protein), alpha transducing activity polypeptide 1	Homo sapiens	0	0	0	protein-coding
GNAT2	guanine nucleotide binding protein (G protein), alpha transducing activity polypeptide 2	Homo sapiens	0	0	0	protein-coding
GNAT3	guanine nucleotide binding protein, alpha transducing 3	Homo sapiens	0	0	0	protein-coding
GNB3	guanine nucleotide binding protein (G protein), beta polypeptide 3	Homo sapiens	0	0	0	protein-coding
GNB4	guanine nucleotide binding protein (G protein), beta polypeptide 4	Homo sapiens	2.04361	2.04361	0	protein-coding
GNG10	guanine nucleotide binding protein (G protein), gamma 10	Homo sapiens	0.499357	0.499357	0	protein-coding
GNG7	guanine nucleotide binding protein (G protein), gamma 7	Homo sapiens	0.683242	0.683242	0	protein-coding
GNGT1	guanine nucleotide binding protein (G protein), gamma transducing activity polypeptide 1	Homo sapiens	0.361465	0.361465	0	protein-coding
GOT1	glutamic-oxaloacetic transaminase 1, soluble	Homo sapiens	0.418427	0.418427	0	protein-coding
GPAM	glycerol-3-phosphate acyltransferase, mitochondrial	Homo sapiens	0	0	0	protein-coding
GPAT4	glycerol-3-phosphate acyltransferase 4	Homo sapiens	0	0	0	protein-coding
GPD1L	glycerol-3-phosphate dehydrogenase 1-like	Homo sapiens	6.50055	6.50055	0	protein-coding
GPS1	G protein pathway suppressor 1	Homo sapiens	1.99127	1.99127	0	protein-coding
GRB10	growth factor receptor bound protein 10	Homo sapiens	4.03756	4.03756	0	protein-coding
GRIN2A	glutamate receptor, ionotropic, N-methyl D-aspartate 2A	Homo sapiens	0	0	0	protein-coding
GRIN2C	glutamate receptor, ionotropic, N-methyl D-aspartate 2C	Homo sapiens	0	0	0	protein-coding
GRPEL2	GrpE-like 2, mitochondrial (E. coli)	Homo sapiens	0.586931	0.586931	0	protein-coding
GSPT2	G1 to S phase transition 2	Homo sapiens	0	0	0	protein-coding
GTF3C5	general transcription factor IIIC subunit 5	Homo sapiens	4.38236	4.38236	0	protein-coding
GYG1	glycogenin 1	Homo sapiens	1.02987	1.02987	0	protein-coding
GYS1	glycogen synthase 1	Homo sapiens	1.61024	1.61024	0	protein-coding
GZMB	granzyme B	Homo sapiens	6.25955	6.25955	0	protein-coding
HABP4	hyaluronan binding protein 4	Homo sapiens	5.79475	5.79475	0	protein-coding
HBA1	hemoglobin subunit alpha 1	Homo sapiens	51.9602	51.9602	0	protein-coding
HBA2	hemoglobin subunit alpha 2	Homo sapiens	81.5017	81.5017	0	protein-coding
HBD	hemoglobin subunit delta	Homo sapiens	6.18274	6.18274	0	protein-coding
HBEGF	heparin-binding EGF-like growth factor	Homo sapiens	3.73687	3.73687	0	protein-coding
HCK	HCK proto-oncogene, Src family tyrosine kinase	Homo sapiens	2.88115	2.88115	0	protein-coding
HDAC10	histone deacetylase 10	Homo sapiens	2.96825	2.96825	0	protein-coding
HDAC6	histone deacetylase 6	Homo sapiens	4.46429	4.46429	0	protein-coding
HDAC9	histone deacetylase 9	Homo sapiens	1.88799	1.88799	0	protein-coding
HELLS	helicase, lymphoid-specific	Homo sapiens	0	0	0	protein-coding
HEY2	hes-related family bHLH transcription factor with YRPW motif 2	Homo sapiens	0	0	0	protein-coding
HIF1A	hypoxia inducible factor 1, alpha subunit (basic helix-loop-helix transcription factor)	Homo sapiens	4.3883	4.3883	0	protein-coding
HIP1R	huntingtin interacting protein 1 related	Homo sapiens	0.753393	0.753393	0	protein-coding
HNRNPA1	heterogeneous nuclear ribonucleoprotein A1	Homo sapiens	0.670778	0.670778	0	protein-coding
HOPX	HOP homeobox	Homo sapiens	2.37258	2.37258	0	protein-coding
HPRT1	hypoxanthine phosphoribosyltransferase 1	Homo sapiens	0.818122	0.818122	0	protein-coding
HSPA1B	heat shock protein family A (Hsp70) member 1B	Homo sapiens	0	0	0	protein-coding
HSPA1L	heat shock protein family A (Hsp70) member 1 like	Homo sapiens	0	0	0	protein-coding
HSPA6	heat shock protein family A (Hsp70) member 6	Homo sapiens	0	0	1	protein-coding
HSPA9	heat shock protein family A (Hsp70) member 9	Homo sapiens	1.56987	1.56987	0	protein-coding
HSPD1	heat shock protein family D (Hsp60) member 1	Homo sapiens	0.543948	0.543948	0	protein-coding
HSPE1	heat shock protein family E (Hsp10) member 1	Homo sapiens	0	0	0	protein-coding
HTR2A	5-hydroxytryptamine (serotonin) receptor 2A, G protein-coupled	Homo sapiens	0.916117	0.916117	0	protein-coding
ICAM1	intercellular adhesion molecule 1	Homo sapiens	0.773249	0.773249	0	protein-coding
ICAM2	intercellular adhesion molecule 2	Homo sapiens	61.4398	61.4398	0	protein-coding
IDI1	isopentenyl-diphosphate delta isomerase 1	Homo sapiens	1.69122	1.69122	0	protein-coding
IGF1	insulin like growth factor 1	Homo sapiens	0	0	0	protein-coding
IGF2	insulin like growth factor 2	Homo sapiens	0.903663	0.903663	0	protein-coding
IGF2R	insulin like growth factor 2 receptor	Homo sapiens	1.10746	1.10746	0	protein-coding
IGFALS	insulin like growth factor binding protein acid labile subunit	Homo sapiens	0	0	0	protein-coding
IGFBP2	insulin like growth factor binding protein 2	Homo sapiens	2.04128	2.04128	0	protein-coding
IGFBP4	insulin like growth factor binding protein 4	Homo sapiens	0.340471	0.340471	0	protein-coding
IL13RA1	interleukin 13 receptor, alpha 1	Homo sapiens	0.609615	0.609615	0	protein-coding
IL2RB	interleukin 2 receptor, beta	Homo sapiens	5.75415	5.75415	0	protein-coding
IL4R	interleukin 4 receptor	Homo sapiens	1.49945	1.49945	0	protein-coding
IL6ST	interleukin 6 signal transducer	Homo sapiens	10.1578	10.1578	0	protein-coding
ING5	inhibitor of growth family member 5	Homo sapiens	0.997669	0.997669	0	protein-coding
INO80	INO80 complex subunit	Homo sapiens	0.593523	0.593523	0	protein-coding
IPO4	importin 4	Homo sapiens	0.319399	0.319399	0	protein-coding
IPO5	importin 5	Homo sapiens	1.01273	1.01273	0	protein-coding
IRAK2	interleukin 1 receptor associated kinase 2	Homo sapiens	4.73012	4.73012	0	protein-coding
IRF1	interferon regulatory factor 1	Homo sapiens	4.13177	4.13177	0	protein-coding
IRF4	interferon regulatory factor 4	Homo sapiens	0.517422	0.517422	0	protein-coding
IRF5	interferon regulatory factor 5	Homo sapiens	1.8202	1.8202	0	protein-coding
IRF8	interferon regulatory factor 8	Homo sapiens	3.88658	3.88658	0	protein-coding
IRS1	insulin receptor substrate 1	Homo sapiens	13.8655	13.8655	0	protein-coding
IST1	increased sodium tolerance 1 homolog (yeast)	Homo sapiens	0	0	0	protein-coding
ITGA1	integrin alpha 1	Homo sapiens	0	0	0	protein-coding
ITGA3	integrin alpha 3	Homo sapiens	0	0	0	protein-coding
ITGA4	integrin alpha 4	Homo sapiens	1.71937	1.71937	0	protein-coding
ITGA5	integrin alpha 5	Homo sapiens	1.34892	1.34892	0	protein-coding
ITGA9	integrin alpha 9	Homo sapiens	0.923074	0.923074	0	protein-coding
ITGAM	integrin, alpha M (complement component 3 receptor 3 subunit)	Homo sapiens	4.01919	4.01919	0	protein-coding
ITGB7	integrin beta 7	Homo sapiens	1.97785	1.97785	0	protein-coding
ITK	IL2-inducible T-cell kinase	Homo sapiens	0.450577	0.450577	0	protein-coding
ITPA	inosine triphosphatase (nucleoside triphosphate pyrophosphatase)	Homo sapiens	2.17911	2.17911	0	protein-coding
KAT2A	K(lysine) acetyltransferase 2A	Homo sapiens	0.746417	0.746417	0	protein-coding
KIF2C	kinesin family member 2C	Homo sapiens	0	0	0	protein-coding
KLF4	Kruppel-like factor 4 (gut)	Homo sapiens	1.39079	1.39079	0	protein-coding
KLKB1	kallikrein B1	Homo sapiens	0	0	0	protein-coding
KLRC1	killer cell lectin-like receptor subfamily C, member 1	Homo sapiens	0.49155	0.49155	0	protein-coding
KLRC3	killer cell lectin-like receptor subfamily C, member 3	Homo sapiens	0.965554	0.965554	0	protein-coding
KLRC4	killer cell lectin-like receptor subfamily C, member 4	Homo sapiens	1.4833	1.4833	0	protein-coding
KNG1	kininogen 1	Homo sapiens	0	0	0	protein-coding
KPNA2	karyopherin alpha 2 (RAG cohort 1, importin alpha 1)	Homo sapiens	0.939557	0.939557	0	protein-coding
LAMA5	laminin subunit alpha 5	Homo sapiens	0	0	0	protein-coding
LAMB1	laminin subunit beta 1	Homo sapiens	0	0	0	protein-coding
LAMB2	laminin subunit beta 2	Homo sapiens	1.60778	1.60778	0	protein-coding
LAMTOR1	late endosomal/lysosomal adaptor, MAPK and MTOR activator 1	Homo sapiens	0	0	0	protein-coding
LATS1	large tumor suppressor kinase 1	Homo sapiens	0.521721	0.521721	0	protein-coding
LATS2	large tumor suppressor kinase 2	Homo sapiens	1.62792	1.62792	0	protein-coding
LCK	LCK proto-oncogene, Src family tyrosine kinase	Homo sapiens	1.89372	1.89372	0	protein-coding
LCP1	lymphocyte cytosolic protein 1 (L-plastin)	Homo sapiens	9.27853	9.27853	0	protein-coding
LEFTY2	left-right determination factor 2	Homo sapiens	1.7676	1.7676	0	protein-coding
LEPR	leptin receptor	Homo sapiens	21.4869	21.4869	0	protein-coding
LFNG	LFNG O-fucosylpeptide 3-beta-N-acetylglucosaminyltransferase	Homo sapiens	2.52499	2.52499	0	protein-coding
LIG4	ligase IV, DNA, ATP-dependent	Homo sapiens	1.81221	1.81221	0	protein-coding
LIMS2	LIM and senescent cell antigen-like domains 2	Homo sapiens	0	0	0	protein-coding
LIN52	lin-52 DREAM MuvB core complex component	Homo sapiens	0.37348	0.37348	0	protein-coding
LLGL2	lethal giant larvae homolog 2 (Drosophila)	Homo sapiens	1.07311	1.07311	0	protein-coding
LPCAT1	lysophosphatidylcholine acyltransferase 1	Homo sapiens	2.81867	2.81867	0	protein-coding
LPIN1	lipin 1	Homo sapiens	0.578179	0.578179	0	protein-coding
LRRK2	leucine-rich repeat kinase 2	Homo sapiens	0.778686	0.778686	0	protein-coding
LTA	lymphotoxin alpha	Homo sapiens	2.33215	2.33215	0	protein-coding
LTBR	lymphotoxin beta receptor	Homo sapiens	1.11899	1.11899	0	protein-coding
MAML1	mastermind like transcriptional coactivator 1	Homo sapiens	1.76975	1.76975	0	protein-coding
MAP1B	microtubule associated protein 1B	Homo sapiens	0.956372	0.956372	0	protein-coding
MAP3K1	mitogen-activated protein kinase kinase kinase 1, E3 ubiquitin protein ligase	Homo sapiens	1.41782	1.41782	0	protein-coding
MAP3K14	mitogen-activated protein kinase kinase kinase 14	Homo sapiens	0.69389	0.69389	0	protein-coding
MAP3K5	mitogen-activated protein kinase kinase kinase 5	Homo sapiens	8.33691	8.33691	0	protein-coding
MAP3K8	mitogen-activated protein kinase kinase kinase 8	Homo sapiens	2.85231	2.85231	0	protein-coding
MAPK10	mitogen-activated protein kinase 10	Homo sapiens	1.15294	1.15294	0	protein-coding
MAPK12	mitogen-activated protein kinase 12	Homo sapiens	0	0	0	protein-coding
MAPK13	mitogen-activated protein kinase 13	Homo sapiens	0.50525	0.50525	0	protein-coding
MAPRE3	microtubule associated protein RP/EB family member 3	Homo sapiens	0	0	0	protein-coding
MBOAT1	membrane bound O-acyltransferase domain containing 1	Homo sapiens	0.776467	0.776467	0	protein-coding
MBOAT2	membrane bound O-acyltransferase domain containing 2	Homo sapiens	6.33103	6.33103	0	protein-coding
MBTD1	mbt domain containing 1	Homo sapiens	12.8817	12.8817	0	protein-coding
MCM2	minichromosome maintenance complex component 2	Homo sapiens	1.49558	1.49558	0	protein-coding
MCM3	minichromosome maintenance complex component 3	Homo sapiens	0.823733	0.823733	0	protein-coding
MCM5	minichromosome maintenance complex component 5	Homo sapiens	1.52575	1.52575	0	protein-coding
MCM6	minichromosome maintenance complex component 6	Homo sapiens	6.10783	6.10783	0	protein-coding
MCM7	minichromosome maintenance complex component 7	Homo sapiens	3.42335	3.42335	0	protein-coding
MCMBP	minichromosome maintenance complex binding protein	Homo sapiens	0	0	0	protein-coding
ME1	malic enzyme 1, NADP(+)-dependent, cytosolic	Homo sapiens	1.73284	1.73284	0	protein-coding
MEN1	menin 1	Homo sapiens	0.902081	0.902081	0	protein-coding
MET	MET proto-oncogene, receptor tyrosine kinase	Homo sapiens	0	0	0	protein-coding
MINPP1	multiple inositol-polyphosphate phosphatase 1	Homo sapiens	0.620479	0.620479	0	protein-coding
MITF	microphthalmia-associated transcription factor	Homo sapiens	4.22505	4.22505	0	protein-coding
MLH1	mutL homolog 1	Homo sapiens	0.643616	0.643616	0	protein-coding
MLLT4	myeloid/lymphoid or mixed-lineage leukemia; translocated to, 4	Homo sapiens	0	0	0	protein-coding
MLST8	MTOR associated protein, LST8 homolog	Homo sapiens	1.10313	1.10313	0	protein-coding
MMP15	matrix metallopeptidase 15	Homo sapiens	0	0	0	protein-coding
MMP2	matrix metallopeptidase 2	Homo sapiens	0	0	0	protein-coding
MMP9	matrix metallopeptidase 9	Homo sapiens	0.471861	0.471861	0	protein-coding
MOB1A	MOB kinase activator 1A	Homo sapiens	0	0	0	protein-coding
MOB1B	MOB kinase activator 1B	Homo sapiens	0	0	0	protein-coding
MTHFD2	methylenetetrahydrofolate dehydrogenase (NADP+ dependent) 2, methenyltetrahydrofolate cyclohydrolase	Homo sapiens	6.87168	6.87168	0	protein-coding
MYBL2	v-myb avian myeloblastosis viral oncogene homolog-like 2	Homo sapiens	0.625274	0.625274	0	protein-coding
MYH10	myosin, heavy chain 10, non-muscle	Homo sapiens	0	0	0	protein-coding
MYH11	myosin, heavy chain 11, smooth muscle	Homo sapiens	0	0	0	protein-coding
MYH14	myosin, heavy chain 14, non-muscle	Homo sapiens	0	0	0	protein-coding
MYH6	myosin, heavy chain 6, cardiac muscle, alpha	Homo sapiens	0	0	0	protein-coding
MYL12A	myosin light chain 12A	Homo sapiens	393.771	393.771	0	protein-coding
MYLK3	myosin light chain kinase 3	Homo sapiens	0	0	0	protein-coding
MYO1F	myosin IF	Homo sapiens	5.54548	5.54548	0	protein-coding
MYO5A	myosin VA	Homo sapiens	2.56214	2.56214	0	protein-coding
MYO5C	myosin VC	Homo sapiens	0.587724	0.587724	0	protein-coding
NAE1	NEDD8 activating enzyme E1 subunit 1	Homo sapiens	4.19569	4.19569	0	protein-coding
NBN	nibrin	Homo sapiens	0.597055	0.597055	0	protein-coding
NCKIPSD	NCK interacting protein with SH3 domain	Homo sapiens	12.1493	12.1493	0	protein-coding
NEDD4L	neural precursor cell expressed, developmentally down-regulated 4-like, E3 ubiquitin protein ligase	Homo sapiens	0.461294	0.461294	0	protein-coding
NEDD9	neural precursor cell expressed, developmentally down-regulated 9	Homo sapiens	0.876762	0.876762	0	protein-coding
NEK2	NIMA-related kinase 2	Homo sapiens	0	0	0	protein-coding
NET1	neuroepithelial cell transforming 1	Homo sapiens	2.71588	2.71588	0	protein-coding
NEURL1	neuralized E3 ubiquitin protein ligase 1	Homo sapiens	0	0	0	protein-coding
NEURL1B	neuralized E3 ubiquitin protein ligase 1B	Homo sapiens	0.704056	0.704056	0	protein-coding
NFATC2	nuclear factor of activated T-cells, cytoplasmic, calcineurin-dependent 2	Homo sapiens	11.0795	11.0795	0	protein-coding
NFKB1	nuclear factor of kappa light polypeptide gene enhancer in B-cells 1	Homo sapiens	0.709297	0.709297	0	protein-coding
NFKB2	nuclear factor of kappa light polypeptide gene enhancer in B-cells 2 (p49/p100)	Homo sapiens	0.990001	0.990001	0	protein-coding
NFKBIB	nuclear factor of kappa light polypeptide gene enhancer in B-cells inhibitor, beta	Homo sapiens	2.60158	2.60158	0	protein-coding
NFX1	nuclear transcription factor, X-box binding 1	Homo sapiens	2.50457	2.50457	0	protein-coding
NKX2-5	NK2 homeobox 5	Homo sapiens	0	0	0	protein-coding
NLRP1	NLR family, pyrin domain containing 1	Homo sapiens	2.88509	2.88509	0	protein-coding
NMD3	NMD3 ribosome export adaptor	Homo sapiens	0.847315	0.847315	0	protein-coding
NOS3	nitric oxide synthase 3	Homo sapiens	0	0	0	protein-coding
NOTCH2	notch 2	Homo sapiens	2.09129	2.09129	0	protein-coding
NOTCH3	notch 3	Homo sapiens	0	0	0	protein-coding
NOTCH4	notch 4	Homo sapiens	0	0	0	protein-coding
NPHS1	nephrosis 1, congenital, Finnish type (nephrin)	Homo sapiens	0	0	0	protein-coding
NR0B2	nuclear receptor subfamily 0 group B member 2	Homo sapiens	0	0	0	protein-coding
NR2F6	nuclear receptor subfamily 2 group F member 6	Homo sapiens	0	0	0	protein-coding
NR3C1	nuclear receptor subfamily 3 group C member 1	Homo sapiens	1.70351	1.70351	0	protein-coding
NR4A1	nuclear receptor subfamily 4 group A member 1	Homo sapiens	2.90474	2.90474	0	protein-coding
NRP2	neuropilin 2	Homo sapiens	0	0	0	protein-coding
NUP133	nucleoporin 133kDa	Homo sapiens	0.662212	0.662212	0	protein-coding
NUP37	nucleoporin 37kDa	Homo sapiens	0.418916	0.418916	0	protein-coding
NUP93	nucleoporin 93kDa	Homo sapiens	0.835809	0.835809	0	protein-coding
NUP98	nucleoporin 98kDa	Homo sapiens	1.09038	1.09038	0	protein-coding
NUTF2	nuclear transport factor 2	Homo sapiens	80.4965	80.4965	0	protein-coding
NXF3	nuclear RNA export factor 3	Homo sapiens	0.687477	0.687477	0	protein-coding
OFD1	oral-facial-digital syndrome 1	Homo sapiens	1.38723	1.38723	0	protein-coding
OR2L13	olfactory receptor, family 2, subfamily L, member 13	Homo sapiens	1.82821	1.82821	0	protein-coding
OXTR	oxytocin receptor	Homo sapiens	3.63131	3.63131	0	protein-coding
P2RY10	purinergic receptor P2Y, G-protein coupled, 10	Homo sapiens	3.81548	3.81548	0	protein-coding
PAFAH1B3	platelet activating factor acetylhydrolase 1b catalytic subunit 3	Homo sapiens	0.488502	0.488502	0	protein-coding
PAK1	p21 protein (Cdc42/Rac)-activated kinase 1	Homo sapiens	1.10234	1.10234	0	protein-coding
PAK3	p21 protein (Cdc42/Rac)-activated kinase 3	Homo sapiens	0	0	0	protein-coding
PAK4	p21 protein (Cdc42/Rac)-activated kinase 4	Homo sapiens	1.35661	1.35661	0	protein-coding
PARD3	par-3 family cell polarity regulator	Homo sapiens	15.039	15.039	0	protein-coding
PARP1	poly(ADP-ribose) polymerase 1	Homo sapiens	1.49877	1.49877	0	protein-coding
PARVA	parvin alpha	Homo sapiens	0	0	0	protein-coding
PARVG	parvin gamma	Homo sapiens	2.66601	2.66601	0	protein-coding
PCM1	pericentriolar material 1	Homo sapiens	1.78987	1.78987	0	protein-coding
PDGFC	platelet derived growth factor C	Homo sapiens	10.6124	10.6124	0	protein-coding
PDGFRA	platelet-derived growth factor receptor, alpha polypeptide	Homo sapiens	1.48555	1.48555	0	protein-coding
PELI2	pellino E3 ubiquitin protein ligase family member 2	Homo sapiens	8.78279	8.78279	0	protein-coding
PELP1	proline, glutamate and leucine rich protein 1	Homo sapiens	0.698534	0.698534	0	protein-coding
PER2	period circadian clock 2	Homo sapiens	0	0	0	protein-coding
PER3	period circadian clock 3	Homo sapiens	0	0	0	protein-coding
PFAS	phosphoribosylformylglycinamidine synthase	Homo sapiens	0	0	0	protein-coding
PFDN4	prefoldin subunit 4	Homo sapiens	0.682823	0.682823	0	protein-coding
PFDN6	prefoldin subunit 6	Homo sapiens	2.53634	2.53634	0	protein-coding
PFN4	profilin family member 4	Homo sapiens	0.370047	0.370047	0	protein-coding
PGR	progesterone receptor	Homo sapiens	0	0	0	protein-coding
PHF10	PHD finger protein 10	Homo sapiens	1.21908	1.21908	0	protein-coding
PIAS4	protein inhibitor of activated STAT 4	Homo sapiens	6.63275	6.63275	0	protein-coding
PIK3C2A	phosphatidylinositol-4-phosphate 3-kinase catalytic subunit type 2 alpha	Homo sapiens	0.89411	0.89411	0	protein-coding
PIK3CD	phosphatidylinositol-4,5-bisphosphate 3-kinase, catalytic subunit delta	Homo sapiens	2.14469	2.14469	0	protein-coding
PIK3R3	phosphoinositide-3-kinase regulatory subunit 3	Homo sapiens	0	0	0	protein-coding
PIK3R5	phosphoinositide-3-kinase regulatory subunit 5	Homo sapiens	1.7546	1.7546	0	protein-coding
PIKFYVE	phosphoinositide kinase, FYVE finger containing	Homo sapiens	2.44896	2.44896	0	protein-coding
PITX2	paired-like homeodomain 2	Homo sapiens	0	0	0	protein-coding
PKN1	protein kinase N1	Homo sapiens	6.25508	6.25508	0	protein-coding
PKN2	protein kinase N2	Homo sapiens	0.398713	0.398713	0	protein-coding
PLA2G15	phospholipase A2 group XV	Homo sapiens	1.32583	1.32583	0	protein-coding
PLAUR	plasminogen activator, urokinase receptor	Homo sapiens	2.59038	2.59038	0	protein-coding
PLCB3	phospholipase C beta 3	Homo sapiens	1.96153	1.96153	0	protein-coding
PLCD4	phospholipase C delta 4	Homo sapiens	0.52238	0.52238	0	protein-coding
PLD1	phospholipase D1	Homo sapiens	0	0	0	protein-coding
PLEKHG5	pleckstrin homology and RhoGEF domain containing G5	Homo sapiens	0	0	0	protein-coding
PLG	plasminogen	Homo sapiens	0	0	0	protein-coding
PLK2	polo-like kinase 2	Homo sapiens	0	0	0	protein-coding
PLRG1	pleiotropic regulator 1	Homo sapiens	0.712702	0.712702	0	protein-coding
PLS3	plastin 3	Homo sapiens	0.814086	0.814086	0	protein-coding
PLXNA2	plexin A2	Homo sapiens	1.09339	1.09339	0	protein-coding
PML	promyelocytic leukemia	Homo sapiens	1.72258	1.72258	0	protein-coding
PNPLA6	patatin like phospholipase domain containing 6	Homo sapiens	3.70394	3.70394	0	protein-coding
PNPLA7	patatin like phospholipase domain containing 7	Homo sapiens	0	0	0	protein-coding
POLL	polymerase (DNA directed), lambda	Homo sapiens	3.33778	3.33778	0	protein-coding
POLR3E	polymerase (RNA) III (DNA directed) polypeptide E (80kD)	Homo sapiens	0.964916	0.964916	0	protein-coding
PPARA	peroxisome proliferator-activated receptor alpha	Homo sapiens	0.593949	0.593949	0	protein-coding
PPARG	peroxisome proliferator-activated receptor gamma	Homo sapiens	0	0	0	protein-coding
PPP1CC	protein phosphatase 1, catalytic subunit, gamma isozyme	Homo sapiens	4.4036	4.4036	0	protein-coding
PPP2R2B	protein phosphatase 2 regulatory subunit B, beta	Homo sapiens	0	0	0	protein-coding
PPP2R5E	protein phosphatase 2 regulatory subunit B', epsilon	Homo sapiens	0.912817	0.912817	0	protein-coding
PPP3CC	protein phosphatase 3, catalytic subunit, gamma isozyme	Homo sapiens	1.24639	1.24639	0	protein-coding
PPP5C	protein phosphatase 5, catalytic subunit	Homo sapiens	1.90442	1.90442	0	protein-coding
PRDM1	PR domain containing 1, with ZNF domain	Homo sapiens	1.2439	1.2439	0	protein-coding
PRKACG	protein kinase, cAMP-dependent, gamma catalytic subunit	Homo sapiens	0.336608	0.336608	1	protein-coding
PRKAG2	protein kinase, AMP-activated, gamma 2 non-catalytic subunit	Homo sapiens	1.70592	1.70592	0	protein-coding
PRKAR1B	protein kinase, cAMP-dependent, regulatory subunit type I beta	Homo sapiens	50.3848	50.3848	0	protein-coding
PRKAR2A	protein kinase, cAMP-dependent, regulatory subunit type II alpha	Homo sapiens	1.27326	1.27326	0	protein-coding
PRKCG	protein kinase C, gamma	Homo sapiens	0	0	0	protein-coding
PRKCH	protein kinase C, eta	Homo sapiens	1.73235	1.73235	0	protein-coding
PRKCZ	protein kinase C, zeta	Homo sapiens	0.399614	0.399614	0	protein-coding
PRKDC	protein kinase, DNA-activated, catalytic polypeptide	Homo sapiens	0.807247	0.807247	0	protein-coding
PRL	prolactin	Homo sapiens	0	0	0	protein-coding
PRMT5	protein arginine methyltransferase 5	Homo sapiens	0.470716	0.470716	0	protein-coding
PRSS1	protease, serine 1	Homo sapiens	0	0	0	protein-coding
PSTPIP1	proline-serine-threonine phosphatase interacting protein 1	Homo sapiens	2.67513	2.67513	0	protein-coding
PTAFR	platelet-activating factor receptor	Homo sapiens	3.48299	3.48299	0	protein-coding
PTGFR	prostaglandin F receptor (FP)	Homo sapiens	0	0	0	protein-coding
PTGS2	prostaglandin-endoperoxide synthase 2 (prostaglandin G/H synthase and cyclooxygenase)	Homo sapiens	2.0894	2.0894	0	protein-coding
PTPN23	protein tyrosine phosphatase, non-receptor type 23	Homo sapiens	1.43389	1.43389	0	protein-coding
PTPRC	protein tyrosine phosphatase, receptor type, C	Homo sapiens	5.29639	5.29639	0	protein-coding
PVRL2	poliovirus receptor-related 2 (herpesvirus entry mediator B)	Homo sapiens	2.01154	2.01154	0	protein-coding
RAB1A	RAB1A, member RAS oncogene family	Homo sapiens	4.57533	4.57533	0	protein-coding
RAB41	RAB41, member RAS oncogene family	Homo sapiens	0	0	1	protein-coding
RAB6A	RAB6A, member RAS oncogene family	Homo sapiens	49.7605	49.7605	0	protein-coding
RAB6C	RAB6C, member RAS oncogene family	Homo sapiens	0.611861	0.611861	0	protein-coding
RAB7A	RAB7A, member RAS oncogene family	Homo sapiens	31.0589	31.0589	0	protein-coding
RAD1	RAD1 checkpoint DNA exonuclease	Homo sapiens	0.727571	0.727571	0	protein-coding
RAD9A	RAD9 checkpoint clamp component A	Homo sapiens	0.743723	0.743723	0	protein-coding
RANBP1	RAN binding protein 1	Homo sapiens	0.42728	0.42728	0	protein-coding
RAPGEF2	Rap guanine nucleotide exchange factor 2	Homo sapiens	1.19627	1.19627	0	protein-coding
RARA	retinoic acid receptor, alpha	Homo sapiens	2.04009	2.04009	0	protein-coding
RASSF1	Ras association (RalGDS/AF-6) domain family member 1	Homo sapiens	2.71129	2.71129	0	protein-coding
RASSF2	Ras association (RalGDS/AF-6) domain family member 2	Homo sapiens	2.21454	2.21454	0	protein-coding
RASSF3	Ras association (RalGDS/AF-6) domain family member 3	Homo sapiens	0.992329	0.992329	0	protein-coding
RASSF4	Ras association (RalGDS/AF-6) domain family member 4	Homo sapiens	1.71597	1.71597	0	protein-coding
RASSF5	Ras association (RalGDS/AF-6) domain family member 5	Homo sapiens	4.07381	4.07381	0	protein-coding
RAVER1	ribonucleoprotein, PTB-binding 1	Homo sapiens	0.815141	0.815141	0	protein-coding
RBBP8	retinoblastoma binding protein 8	Homo sapiens	0.579419	0.579419	0	protein-coding
RCC1	regulator of chromosome condensation 1	Homo sapiens	1.42757	1.42757	0	protein-coding
REL	v-rel avian reticuloendotheliosis viral oncogene homolog	Homo sapiens	0.824874	0.824874	0	protein-coding
RELB	v-rel avian reticuloendotheliosis viral oncogene homolog B	Homo sapiens	1.35768	1.35768	0	protein-coding
RFC4	replication factor C subunit 4	Homo sapiens	0	0	0	protein-coding
RFC5	replication factor C subunit 5	Homo sapiens	0.529146	0.529146	0	protein-coding
RFNG	RFNG O-fucosylpeptide 3-beta-N-acetylglucosaminyltransferase	Homo sapiens	6.32087	6.32087	0	protein-coding
RFX5	regulatory factor X5	Homo sapiens	0.9304	0.9304	0	protein-coding
RGPD4	RANBP2-like and GRIP domain containing 4	Homo sapiens	0	0	0	protein-coding
RGS14	regulator of G-protein signaling 14	Homo sapiens	2.04066	2.04066	0	protein-coding
RGS19	regulator of G-protein signaling 19	Homo sapiens	2.21403	2.21403	0	protein-coding
RGS2	regulator of G-protein signaling 2	Homo sapiens	7.26236	7.26236	0	protein-coding
RGS6	regulator of G-protein signaling 6	Homo sapiens	23.3289	23.3289	0	protein-coding
RGS7	regulator of G-protein signaling 7	Homo sapiens	0	0	0	protein-coding
RHOBTB1	Rho-related BTB domain containing 1	Homo sapiens	38.2586	38.2586	0	protein-coding
RHOBTB2	Rho-related BTB domain containing 2	Homo sapiens	0.725849	0.725849	0	protein-coding
RHOH	ras homolog family member H	Homo sapiens	0.959342	0.959342	0	protein-coding
RHOQ	ras homolog family member Q	Homo sapiens	0.971268	0.971268	0	protein-coding
RHOT1	ras homolog family member T1	Homo sapiens	0.980965	0.980965	0	protein-coding
RHOU	ras homolog family member U	Homo sapiens	2.80194	2.80194	0	protein-coding
RNASE2	ribonuclease, RNase A family, 2 (liver, eosinophil-derived neurotoxin)	Homo sapiens	0.968233	0.968233	0	protein-coding
RNF8	ring finger protein 8, E3 ubiquitin protein ligase	Homo sapiens	2.54509	2.54509	0	protein-coding
RPA2	replication protein A2	Homo sapiens	0.813503	0.813503	0	protein-coding
RPS6KA1	ribosomal protein S6 kinase, 90kDa, polypeptide 1	Homo sapiens	2.14509	2.14509	0	protein-coding
RPS6KA6	ribosomal protein S6 kinase, 90kDa, polypeptide 6	Homo sapiens	0	0	0	protein-coding
RPTOR	regulatory associated protein of MTOR, complex 1	Homo sapiens	1.17654	1.17654	0	protein-coding
RRAGB	Ras-related GTP binding B	Homo sapiens	0.557793	0.557793	0	protein-coding
RRAGD	Ras-related GTP binding D	Homo sapiens	0.56707	0.56707	0	protein-coding
RRAS2	related RAS viral (r-ras) oncogene homolog 2	Homo sapiens	0.653088	0.653088	0	protein-coding
RRM1	ribonucleotide reductase M1	Homo sapiens	0	0	0	protein-coding
RRM2	ribonucleotide reductase M2	Homo sapiens	0.765438	0.765438	0	protein-coding
RUVBL1	RuvB-like AAA ATPase 1	Homo sapiens	0.479891	0.479891	0	protein-coding
RUVBL2	RuvB-like AAA ATPase 2	Homo sapiens	2.12481	2.12481	0	protein-coding
RXRA	retinoid X receptor alpha	Homo sapiens	3.41195	3.41195	0	protein-coding
RYR2	ryanodine receptor 2 (cardiac)	Homo sapiens	0.799256	0.799256	0	protein-coding
S1PR1	sphingosine-1-phosphate receptor 1	Homo sapiens	1.0945	1.0945	0	protein-coding
SAP18	Sin3A associated protein 18kDa	Homo sapiens	11.7185	11.7185	0	protein-coding
SDC4	syndecan 4	Homo sapiens	9.03682	9.03682	0	protein-coding
SEC24A	SEC24 homolog A, COPII coat complex component	Homo sapiens	0.613706	0.613706	0	protein-coding
SEMA3A	sema domain, immunoglobulin domain (Ig), short basic domain, secreted, (semaphorin) 3A	Homo sapiens	0	0	0	protein-coding
SENP5	SUMO1/sentrin specific peptidase 5	Homo sapiens	1.0273	1.0273	0	protein-coding
SERPINE1	serpin peptidase inhibitor, clade E (nexin, plasminogen activator inhibitor type 1), member 1	Homo sapiens	11.7386	11.7386	0	protein-coding
SERPINF2	serpin peptidase inhibitor, clade F (alpha-2 antiplasmin, pigment epithelium derived factor), member 2	Homo sapiens	0	0	0	protein-coding
SET	SET nuclear proto-oncogene	Homo sapiens	6.27949	6.27949	0	protein-coding
SGK1	serum/glucocorticoid regulated kinase 1	Homo sapiens	1.60624	1.60624	0	protein-coding
SGOL2	shugoshin-like 2 (S. pombe)	Homo sapiens	0	0	0	protein-coding
SH2D2A	SH2 domain containing 2A	Homo sapiens	1.2189	1.2189	0	protein-coding
SH3BP2	SH3-domain binding protein 2	Homo sapiens	1.93298	1.93298	0	protein-coding
SH3GL2	SH3-domain GRB2-like 2	Homo sapiens	0	0	0	protein-coding
SHC2	SHC (Src homology 2 domain containing) transforming protein 2	Homo sapiens	0	0	0	protein-coding
SHMT1	serine hydroxymethyltransferase 1 (soluble)	Homo sapiens	0	0	0	protein-coding
SHMT2	serine hydroxymethyltransferase 2 (mitochondrial)	Homo sapiens	1.00585	1.00585	0	protein-coding
SIRPB1	signal-regulatory protein beta 1	Homo sapiens	0.836133	0.836133	0	protein-coding
SLC25A31	solute carrier family 25 (mitochondrial carrier; adenine nucleotide translocator), member 31	Homo sapiens	0	0	0	protein-coding
SLC25A6	solute carrier family 25 (mitochondrial carrier; adenine nucleotide translocator), member 6	Homo sapiens	1.8255	1.8255	1	protein-coding
SMAD9	SMAD family member 9	Homo sapiens	0	0	0	protein-coding
SMARCD1	SWI/SNF related, matrix associated, actin dependent regulator of chromatin, subfamily d, member 1	Homo sapiens	0.529731	0.529731	0	protein-coding
SMG8	SMG8 nonsense mediated mRNA decay factor	Homo sapiens	0	0	0	protein-coding
SNAP91	synaptosome associated protein 91kDa	Homo sapiens	0	0	0	protein-coding
SOCS2	suppressor of cytokine signaling 2	Homo sapiens	1.46036	1.46036	0	protein-coding
SOCS3	suppressor of cytokine signaling 3	Homo sapiens	3.16243	3.16243	0	protein-coding
SOS1	SOS Ras/Rac guanine nucleotide exchange factor 1	Homo sapiens	1.34399	1.34399	0	protein-coding
SPARC	secreted protein, acidic, cysteine-rich (osteonectin)	Homo sapiens	2372.67	2372.67	0	protein-coding
SPI1	Spi-1 proto-oncogene	Homo sapiens	7.4684	7.4684	0	protein-coding
SPP1	secreted phosphoprotein 1	Homo sapiens	0	0	0	protein-coding
SPRY2	sprouty RTK signaling antagonist 2	Homo sapiens	1.26812	1.26812	0	protein-coding
SPTAN1	spectrin, alpha, non-erythrocytic 1	Homo sapiens	1.39812	1.39812	0	protein-coding
SREBF1	sterol regulatory element binding transcription factor 1	Homo sapiens	0.639295	0.639295	0	protein-coding
SSRP1	structure specific recognition protein 1	Homo sapiens	1.02653	1.02653	0	protein-coding
STAT2	signal transducer and activator of transcription 2	Homo sapiens	1.15796	1.15796	0	protein-coding
STAT4	signal transducer and activator of transcription 4	Homo sapiens	0.638196	0.638196	0	protein-coding
STK38L	serine/threonine kinase 38 like	Homo sapiens	2.19918	2.19918	0	protein-coding
STRIP1	striatin interacting protein 1	Homo sapiens	0	0	0	protein-coding
STX4	syntaxin 4	Homo sapiens	4.62554	4.62554	0	protein-coding
STXBP3	syntaxin binding protein 3	Homo sapiens	6.67986	6.67986	0	protein-coding
SUMO4	small ubiquitin-like modifier 4	Homo sapiens	0.569927	0.569927	0	protein-coding
SUPT16H	SPT16 homolog, facilitates chromatin remodeling subunit	Homo sapiens	0.783875	0.783875	0	protein-coding
SUZ12	SUZ12 polycomb repressive complex 2 subunit	Homo sapiens	0.854756	0.854756	0	protein-coding
SYK	spleen tyrosine kinase	Homo sapiens	13.9707	13.9707	0	protein-coding
SYNJ2	synaptojanin 2	Homo sapiens	0.948636	0.948636	0	protein-coding
TAB1	TGF-beta activated kinase 1/MAP3K7 binding protein 1	Homo sapiens	0.797407	0.797407	0	protein-coding
TAB3	TGF-beta activated kinase 1/MAP3K7 binding protein 3	Homo sapiens	3.98338	3.98338	0	protein-coding
TACC2	transforming, acidic coiled-coil containing protein 2	Homo sapiens	0	0	0	protein-coding
TACC3	transforming, acidic coiled-coil containing protein 3	Homo sapiens	17.3594	17.3594	0	protein-coding
TACR3	tachykinin receptor 3	Homo sapiens	0	0	0	protein-coding
TBC1D4	TBC1 domain family member 4	Homo sapiens	0	0	0	protein-coding
TBK1	TANK-binding kinase 1	Homo sapiens	0.957914	0.957914	0	protein-coding
TCF3	transcription factor 3	Homo sapiens	1.94299	1.94299	0	protein-coding
TCL1A	T-cell leukemia/lymphoma 1A	Homo sapiens	0.988322	0.988322	0	protein-coding
TDG	thymine DNA glycosylase	Homo sapiens	0.486153	0.486153	0	protein-coding
TELO2	telomere maintenance 2	Homo sapiens	1.16561	1.16561	0	protein-coding
TESK1	testis-specific kinase 1	Homo sapiens	2.17405	2.17405	0	protein-coding
TFCP2	transcription factor CP2	Homo sapiens	0.560011	0.560011	0	protein-coding
TFDP1	transcription factor Dp-1	Homo sapiens	0.941341	0.941341	0	protein-coding
TGFB2	transforming growth factor beta 2	Homo sapiens	0.490184	0.490184	0	protein-coding
TGFBR2	transforming growth factor beta receptor II	Homo sapiens	8.63405	8.63405	0	protein-coding
TGFBRAP1	transforming growth factor beta receptor associated protein 1	Homo sapiens	0.670589	0.670589	0	protein-coding
THRB	thyroid hormone receptor, beta	Homo sapiens	7.46737	7.46737	0	protein-coding
TICAM1	toll-like receptor adaptor molecule 1	Homo sapiens	1.6369	1.6369	0	protein-coding
TIMP1	TIMP metallopeptidase inhibitor 1	Homo sapiens	262.862	262.862	0	protein-coding
TIRAP	toll-interleukin 1 receptor (TIR) domain containing adaptor protein	Homo sapiens	1.40256	1.40256	0	protein-coding
TLN2	talin 2	Homo sapiens	0	0	0	protein-coding
TLR2	toll-like receptor 2	Homo sapiens	1.13927	1.13927	0	protein-coding
TLR4	toll-like receptor 4	Homo sapiens	0.479639	0.479639	0	protein-coding
TLR8	toll-like receptor 8	Homo sapiens	0.797293	0.797293	0	protein-coding
TLR9	toll-like receptor 9	Homo sapiens	0.595938	0.595938	0	protein-coding
TMED2	transmembrane p24 trafficking protein 2	Homo sapiens	4.96687	4.96687	0	protein-coding
TMEM173	transmembrane protein 173	Homo sapiens	1.14868	1.14868	0	protein-coding
TMEM189-UBE2V1	TMEM189-UBE2V1 readthrough	Homo sapiens	0	0	0	protein-coding
TNF	tumor necrosis factor	Homo sapiens	0	0	0	protein-coding
TNFAIP2	TNF alpha induced protein 2	Homo sapiens	3.14963	3.14963	0	protein-coding
TNFRSF10B	tumor necrosis factor receptor superfamily member 10b	Homo sapiens	0.95947	0.95947	0	protein-coding
TNFRSF14	tumor necrosis factor receptor superfamily, member 14	Homo sapiens	8.65134	8.65134	0	protein-coding
TNFRSF1A	tumor necrosis factor receptor superfamily member 1A	Homo sapiens	1.10943	1.10943	0	protein-coding
TNFRSF1B	tumor necrosis factor receptor superfamily member 1B	Homo sapiens	5.45496	5.45496	0	protein-coding
TNNT3	troponin T type 3 (skeletal, fast)	Homo sapiens	0.593795	0.593795	0	protein-coding
TOMM20	translocase of outer mitochondrial membrane 20 homolog (yeast)	Homo sapiens	1.41769	1.41769	0	protein-coding
TOMM40L	translocase of outer mitochondrial membrane 40 homolog (yeast)-like	Homo sapiens	0.379054	0.379054	0	protein-coding
TP53BP1	tumor protein p53 binding protein 1	Homo sapiens	0.539673	0.539673	0	protein-coding
TP53BP2	tumor protein p53 binding protein 2	Homo sapiens	2.46284	2.46284	0	protein-coding
TRADD	TNFRSF1A-associated via death domain	Homo sapiens	1.65391	1.65391	0	protein-coding
TRAF1	TNF receptor associated factor 1	Homo sapiens	0.805489	0.805489	0	protein-coding
TRAF2	TNF receptor associated factor 2	Homo sapiens	0.776352	0.776352	0	protein-coding
TRIO	trio Rho guanine nucleotide exchange factor	Homo sapiens	1.58199	1.58199	0	protein-coding
TRIP6	thyroid hormone receptor interactor 6	Homo sapiens	0.610551	0.610551	0	protein-coding
TRPV1	transient receptor potential cation channel, subfamily V, member 1	Homo sapiens	0	0	0	protein-coding
TSC1	tuberous sclerosis 1	Homo sapiens	0.416131	0.416131	0	protein-coding
TTN	titin	Homo sapiens	0	0	0	protein-coding
TUBA3D	tubulin, alpha 3d	Homo sapiens	0	0	0	protein-coding
TUBB	tubulin, beta class I	Homo sapiens	40.8149	40.8149	0	protein-coding
TUBB3	tubulin, beta 3 class III	Homo sapiens	0	0	0	protein-coding
TUBB4A	tubulin, beta 4A class IVa	Homo sapiens	0	0	0	protein-coding
TUBB4B	tubulin, beta 4B class IVb	Homo sapiens	0	0	0	protein-coding
TUBG1	tubulin, gamma 1	Homo sapiens	0.627194	0.627194	0	protein-coding
TUBG2	tubulin, gamma 2	Homo sapiens	0.58544	0.58544	0	protein-coding
TUBGCP2	tubulin, gamma complex associated protein 2	Homo sapiens	1.83239	1.83239	0	protein-coding
TUBGCP3	tubulin, gamma complex associated protein 3	Homo sapiens	1.07685	1.07685	0	protein-coding
TWISTNB	TWIST neighbor	Homo sapiens	0	0	0	protein-coding
TXN	thioredoxin	Homo sapiens	7.09642	7.09642	0	protein-coding
TYMS	thymidylate synthetase	Homo sapiens	0.532077	0.532077	0	protein-coding
TYROBP	TYRO protein tyrosine kinase binding protein	Homo sapiens	15.6209	15.6209	0	protein-coding
UBE2C	ubiquitin conjugating enzyme E2C	Homo sapiens	4.05154	4.05154	0	protein-coding
UBE2V2	ubiquitin conjugating enzyme E2 variant 2	Homo sapiens	1.10913	1.10913	0	protein-coding
UPRT	uracil phosphoribosyltransferase homolog	Homo sapiens	1.9757	1.9757	0	protein-coding
USP9Y	ubiquitin specific peptidase 9, Y-linked	Homo sapiens	0	0	0	protein-coding
VANGL1	VANGL planar cell polarity protein 1	Homo sapiens	2.17489	2.17489	0	protein-coding
VAV2	vav guanine nucleotide exchange factor 2	Homo sapiens	0.604249	0.604249	0	protein-coding
VCAM1	vascular cell adhesion molecule 1	Homo sapiens	0	0	0	protein-coding
VEGFA	vascular endothelial growth factor A	Homo sapiens	1.06508	1.06508	0	protein-coding
VEGFB	vascular endothelial growth factor B	Homo sapiens	2.636	2.636	0	protein-coding
VHL	von Hippel-Lindau tumor suppressor, E3 ubiquitin protein ligase	Homo sapiens	7.60272	7.60272	0	protein-coding
VTN	vitronectin	Homo sapiens	0	0	0	protein-coding
WASF1	WAS protein family member 1	Homo sapiens	1.03421	1.03421	0	protein-coding
WASF3	WAS protein family member 3	Homo sapiens	18.1079	18.1079	0	protein-coding
WEE1	WEE1 G2 checkpoint kinase	Homo sapiens	1.05998	1.05998	0	protein-coding
XRCC1	X-ray repair complementing defective repair in Chinese hamster cells 1	Homo sapiens	3.48393	3.48393	0	protein-coding
XRCC5	X-ray repair complementing defective repair in Chinese hamster cells 5	Homo sapiens	3.04578	3.04578	0	protein-coding
XRCC6	X-ray repair complementing defective repair in Chinese hamster cells 6	Homo sapiens	2.73951	2.73951	0	protein-coding
YBX3	Y-box binding protein 3	Homo sapiens	0	0	0	protein-coding
YWHAQ	tyrosine 3-monooxygenase/tryptophan 5-monooxygenase activation protein, theta	Homo sapiens	61.4213	61.4213	0	protein-coding
ZAP70	zeta chain of T cell receptor associated protein kinase 70kDa	Homo sapiens	4.8582	4.8582	0	protein-coding
ZBTB33	zinc finger and BTB domain containing 33	Homo sapiens	0.63003	0.63003	0	protein-coding
ZMIZ1	zinc finger, MIZ-type containing 1	Homo sapiens	2.27876	2.27876	0	protein-coding
ZMPSTE24	zinc metallopeptidase STE24	Homo sapiens	2.10348	2.10348	0	protein-coding

## Sheet: unique murine proteins
Table S1: Proteins and Interactions of the central cascade and its neighbors up to degree 3 in human and murine plateletes.
Gene Symbol	Gene Description	Species	RPKM Value	RPKM delta	Is a Nonortholog?	Type of Molecule
2610002M06RIK	RIKEN cDNA 2610002M06 gene	Mus musculus	3.14209	-3.14209	1	protein-coding
ADCY9	adenylate cyclase 9	Mus musculus	26.8307	-26.8307	0	protein-coding
ANAPC1	anaphase promoting complex subunit 1	Mus musculus	2.28366	-2.28366	0	protein-coding
APBB1	amyloid beta (A4) precursor protein-binding, family B, member 1	Mus musculus	5.65242	-5.65242	0	protein-coding
APC	adenomatosis polyposis coli	Mus musculus	0.786548	-0.786548	0	protein-coding
ARHGAP12	Rho GTPase activating protein 12	Mus musculus	0.86886	-0.86886	0	protein-coding
ARHGAP22	Rho GTPase activating protein 22	Mus musculus	0.478581	-0.478581	0	protein-coding
ASNS	asparagine synthetase	Mus musculus	0.429199	-0.429199	0	protein-coding
BHLHE41	basic helix-loop-helix family, member e41	Mus musculus	2.27106	-2.27106	0	protein-coding
BMP2	bone morphogenetic protein 2	Mus musculus	6.12241	-6.12241	0	protein-coding
BYSL	bystin-like	Mus musculus	3.60359	-3.60359	0	protein-coding
CCL25	chemokine (C-C motif) ligand 25	Mus musculus	0.536891	-0.536891	0	protein-coding
CDH5	cadherin 5	Mus musculus	0.504532	-0.504532	0	protein-coding
CDS1	CDP-diacylglycerol synthase 1	Mus musculus	1.88935	-1.88935	0	protein-coding
CENPF	centromere protein F	Mus musculus	0.515054	-0.515054	0	protein-coding
CEP76	centrosomal protein 76	Mus musculus	0.40368	-0.40368	0	protein-coding
CKS1B	CDC28 protein kinase 1b	Mus musculus	0.974995	-0.974995	0	protein-coding
CNR2	cannabinoid receptor 2 (macrophage)	Mus musculus	3.86807	-3.86807	0	protein-coding
DIRAS2	DIRAS family, GTP-binding RAS-like 2	Mus musculus	9.19795	-9.19795	0	protein-coding
DOCK1	dedicator of cytokinesis 1	Mus musculus	0.875164	-0.875164	0	protein-coding
DUSP4	dual specificity phosphatase 4	Mus musculus	0.657263	-0.657263	0	protein-coding
DYNLT1A	dynein light chain Tctex-type 1A	Mus musculus	0.487214	-0.487214	0	protein-coding
DYNLT1B	dynein light chain Tctex-type 1B	Mus musculus	1.34964	-1.34964	0	protein-coding
ELMO3	engulfment and cell motility 3	Mus musculus	0.529822	-0.529822	0	protein-coding
EXOC3L	exocyst complex component 3-like	Mus musculus	0.509044	-0.509044	0	protein-coding
EXOC6B	exocyst complex component 6B	Mus musculus	1.41474	-1.41474	0	protein-coding
FRS2	fibroblast growth factor receptor substrate 2	Mus musculus	1.39698	-1.39698	0	protein-coding
GHR	growth hormone receptor	Mus musculus	0.834394	-0.834394	0	protein-coding
GNG12	guanine nucleotide binding protein (G protein), gamma 12	Mus musculus	20.193	-20.193	0	protein-coding
GNGT2	guanine nucleotide binding protein (G protein), gamma transducing activity polypeptide 2	Mus musculus	0.400798	-0.400798	0	protein-coding
GRIN2D	glutamate receptor, ionotropic, NMDA2D (epsilon 4)	Mus musculus	0.68105	-0.68105	0	protein-coding
HSCB	HscB iron-sulfur cluster co-chaperone homolog (E. coli)	Mus musculus	12.4219	-12.4219	0	protein-coding
IFNAR1	interferon (alpha and beta) receptor 1	Mus musculus	0.886483	-0.886483	0	protein-coding
IL4	interleukin 4	Mus musculus	9.54639	-9.54639	0	protein-coding
LEO1	Leo1, Paf1/RNA polymerase II complex component, homolog (S. cerevisiae)	Mus musculus	4.61587	-4.61587	0	protein-coding
MAP2K6	mitogen-activated protein kinase kinase 6	Mus musculus	1.53617	-1.53617	0	protein-coding
MED19	mediator complex subunit 19	Mus musculus	0.58088	-0.58088	0	protein-coding
MNAT1	menage a trois 1	Mus musculus	1.29833	-1.29833	0	protein-coding
MRAS	muscle and microspikes RAS	Mus musculus	35.8864	-35.8864	0	protein-coding
MTHFD1L	methylenetetrahydrofolate dehydrogenase (NADP+ dependent) 1-like	Mus musculus	0.798988	-0.798988	0	protein-coding
NR2C2AP	nuclear receptor 2C2-associated protein	Mus musculus	0.597779	-0.597779	0	protein-coding
OLFR1393	olfactory receptor 1393	Mus musculus	0.743262	-0.743262	0	protein-coding
PPIL1	peptidylprolyl isomerase (cyclophilin)-like 1	Mus musculus	43.0963	-43.0963	0	protein-coding
PRICKLE1	prickle homolog 1 (Drosophila)	Mus musculus	0.901801	-0.901801	0	protein-coding
PRKAA2	protein kinase, AMP-activated, alpha 2 catalytic subunit	Mus musculus	5.39364	-5.39364	0	protein-coding
RAB7	RAB7, member RAS oncogene family	Mus musculus	43.2572	-43.2572	0	protein-coding
RACGAP1	Rac GTPase-activating protein 1	Mus musculus	0.759007	-0.759007	0	protein-coding
RAD18	RAD18 E3 ubiquitin protein ligase	Mus musculus	0.834302	-0.834302	0	protein-coding
RANBP2	RAN binding protein 2	Mus musculus	1.32869	-1.32869	0	protein-coding
RHOJ	ras homolog gene family, member J	Mus musculus	177.151	-177.151	0	protein-coding
STX4A	syntaxin 4A (placental)	Mus musculus	31.9116	-31.9116	0	protein-coding
TLR13	toll-like receptor 13	Mus musculus	0.882276	-0.882276	1	protein-coding
TRP53BP1	transformation related protein 53 binding protein 1	Mus musculus	0.572729	-0.572729	0	protein-coding
TTI1	TELO2 interacting protein 1	Mus musculus	0.509123	-0.509123	0	protein-coding
TUBB5	tubulin, beta 5 class I	Mus musculus	10.0612	-10.0612	0	protein-coding
TXN1	thioredoxin 1	Mus musculus	15.3692	-15.3692	0	protein-coding
WWTR1	WW domain containing transcription regulator 1	Mus musculus	3.43382	-3.43382	0	protein-coding
YAP1	yes-associated protein 1	Mus musculus	46.8455	-46.8455	0	protein-coding

## Sheet: network human
Table S1: Proteins and Interactions of the central cascade and its neighbors up to degree 3 in human and murine plateletes.
Gene Symbol 1	Gene Symbol 2	Predicted Interaction Score	Is in Central Cascade?
A2M	ARHGDIB	0.999999	0
A2M	ARHGEF12	0.999993	0
A2M	ARHGEF2	0.999999	0
A2M	ARHGEF3	0.999999	0
A2M	ITSN1	0.999993	0
A2M	PLEKHG5	0.999999	0
A2M	RHOBTB1	0.999993	0
A2M	RHOBTB2	0.999999	0
A2M	RHOH	0.999999	0
A2M	RHOQ	0.999999	0
A2M	RHOT2	0.999999	0
A2M	RHOU	0.999993	0
A2M	VAV3	0.999994	0
ABI1	ACTR3	0.999993	0
ABI1	ARPC3	0.999998	0
ABI1	BAIAP2	1	0
ABI1	BRK1	1	0
ABI1	NCKAP1	1	0
ABI1	SOS1	0.999995	0
ABI1	WASF1	0.999999	0
ACADM	CARM1	0.999994	0
ACADM	CPT2	1	0
ACLY	CS	1	0
ACLY	IDH1	0.999998	0
ACLY	MDH1	1	0
ACLY	SUCLA2	1	0
ACOX1	ACSL1	1	0
ACOX1	CAT	0.999997	0
ACOX1	CPT1A	1	0
ACOX1	CPT2	1	0
ACOX1	PPARA	0.999999	0
ACSL1	ACOX1	1	0
ACSL1	CARM1	0.999993	0
ACSL1	CPT1A	1	0
ACTA2	ACTR8	0.999999	0
ACTA2	CAP1	0.999997	0
ACTA2	CAP2	0.999997	0
ACTA2	DBNL	0.99999	0
ACTA2	MYH11	1	0
ACTA2	MYO5A	1	0
ACTA2	MYO5C	1	0
ACTA2	RUVBL1	1	0
ACTA2	RUVBL2	0.999999	0
ACTA2	WDR1	0.999994	0
ACTBL2	ACTR8	0.999999	0
ACTBL2	CAP1	0.999999	0
ACTBL2	CAP2	0.999999	0
ACTBL2	CFL2	0.999997	0
ACTBL2	CORO1A	0.999992	0
ACTBL2	CORO1B	0.999992	0
ACTBL2	CORO1C	0.999992	0
ACTBL2	DBNL	0.999997	0
ACTBL2	DSTN	0.999993	0
ACTBL2	HIP1R	0.999996	0
ACTBL2	IQGAP1	0.999992	0
ACTBL2	LCP1	0.999994	0
ACTBL2	MYO5A	1	0
ACTBL2	MYO5C	1	0
ACTBL2	PFN4	0.999991	0
ACTBL2	RUVBL1	1	0
ACTBL2	RUVBL2	0.999999	0
ACTBL2	TWF1	0.999997	0
ACTBL2	TWF2	0.999997	0
ACTBL2	WDR1	0.999998	0
ACTN1	ACTN2	0.999999	0
ACTN1	ACTN4	0.999999	0
ACTN1	CTNNA1	1	0
ACTN1	ITGB1	0.999995	0
ACTN1	PARVB	0.999998	0
ACTN1	SPTAN1	0.999996	0
ACTN1	VCL	1	0
ACTN1	ZYX	1	0
ACTN2	ACTN1	0.999999	0
ACTN2	ACTN4	1	0
ACTN2	CTNNA1	0.999999	0
ACTN2	MYH6	0.999998	0
ACTN2	TNNT3	1	0
ACTN2	TPM1	0.999998	0
ACTN2	TPM2	0.999994	0
ACTN2	TTN	1	0
ACTN2	VCL	1	0
ACTN2	ZYX	1	0
ACTN4	ACTN1	0.999999	0
ACTN4	ACTN2	1	0
ACTN4	CTNNA1	0.999999	0
ACTN4	ITGB1	0.999996	0
ACTN4	NPHS1	0.999999	0
ACTN4	SPTAN1	0.999997	0
ACTN4	TRIP6	0.99999	0
ACTN4	VCL	1	0
ACTN4	ZYX	1	0
ACTR1A	ACTR1B	1	0
ACTR1A	DCTN1	1	0
ACTR1A	DCTN2	1	0
ACTR1A	DCTN6	0.999995	0
ACTR1A	DYNC1H1	0.999992	0
ACTR1B	ACTR1A	1	0
ACTR1B	DCTN1	1	0
ACTR1B	DCTN2	1	0
ACTR1B	DCTN3	1	0
ACTR1B	DCTN6	0.999998	0
ACTR1B	DYNC1H1	0.999992	0
ACTR2	ACTR3	1	0
ACTR2	ACTR3B	1	0
ACTR2	ARPC1A	1	0
ACTR2	ARPC1B	1	0
ACTR2	ARPC2	1	0
ACTR2	ARPC3	1	0
ACTR2	ARPC4	1	0
ACTR2	ARPC5	1	0
ACTR2	ARPC5L	1	0
ACTR2	BRK1	1	0
ACTR2	CFL2	0.999998	0
ACTR2	CORO1A	1	0
ACTR2	CORO1B	1	0
ACTR2	CORO1C	1	0
ACTR2	DBNL	0.999999	0
ACTR2	FCGR2A	1	0
ACTR2	FCGR2C	1	0
ACTR2	MYO1C	1	0
ACTR2	MYO1F	1	0
ACTR2	NCK1	1	0
ACTR2	NCKAP1	1	0
ACTR2	WAS	1	0
ACTR2	WASL	1	0
ACTR2	WIPF1	1	0
ACTR3	ABI1	0.999993	0
ACTR3	ACTR2	1	0
ACTR3	ACTR6	0.999993	0
ACTR3	ARPC1A	1	0
ACTR3	ARPC1B	1	0
ACTR3	ARPC2	1	0
ACTR3	ARPC3	1	0
ACTR3	ARPC4	1	0
ACTR3	ARPC5	1	0
ACTR3	ARPC5L	1	0
ACTR3	BRK1	0.999992	0
ACTR3	CAP1	0.999996	0
ACTR3	CAP2	0.999991	0
ACTR3	CFL1	0.999999	0
ACTR3	CFL2	1	0
ACTR3	CTTN	1	0
ACTR3	DBNL	0.999999	0
ACTR3	DSTN	1	0
ACTR3	FCGR2A	1	0
ACTR3	FCGR2C	1	0
ACTR3	MYO1C	0.999991	0
ACTR3	NCKAP1	0.999998	0
ACTR3	PFN4	1	0
ACTR3	WAS	1	0
ACTR3	WASL	1	0
ACTR3	WDR1	0.999998	0
ACTR3B	ACTR2	1	0
ACTR3B	ARPC1A	1	0
ACTR3B	ARPC1B	1	0
ACTR3B	ARPC2	1	0
ACTR3B	ARPC3	1	0
ACTR3B	ARPC4	1	0
ACTR3B	ARPC5	1	0
ACTR3B	ARPC5L	1	0
ACTR3B	CFL1	0.999996	0
ACTR3B	CFL2	0.999999	0
ACTR3B	DSTN	0.999998	0
ACTR3B	PFN4	1	0
ACTR3B	WAS	1	0
ACTR3B	WASL	1	0
ACTR6	ACTR3	0.999993	0
ACTR6	ARPC3	0.999998	0
ACTR6	DMAP1	0.999999	0
ACTR6	RUVBL1	1	0
ACTR6	RUVBL2	1	0
ACTR6	VPS72	1	0
ACTR8	ACTA2	0.999999	0
ACTR8	ACTBL2	0.999999	0
ACTR8	INO80	1	0
ACTR8	RUVBL1	1	0
ACTR8	RUVBL2	1	0
ACVR1	FKBP1A	0.999998	0
ACVR1	SMAD1	1	0
ACVR1	SMAD5	1	0
ACVR1	SMAD9	1	0
ADA	APRT	1	0
ADA	PNP	1	0
ADAM17	NOTCH2	0.999995	0
ADAM17	TIMP3	0.999999	0
ADCY3	GNAI1	0.999998	0
ADCY3	GNAI3	0.999998	0
ADCY3	GNAL	0.999999	0
ADCY3	GNB2	0.99999	0
ADCY3	GNG5	0.999996	0
ADCY3	ITPA	0.999993	0
ADCY3	POLR3E	0.999993	0
ADCY3	POLR3G	0.999999	0
ADCY3	POLR3K	0.999993	0
ADCY3	PRKAR1A	1	0
ADCY3	PRKAR2A	1	0
ADCY3	PRKAR2B	0.999999	0
ADCY3	TWISTNB	0.999992	0
ADCY5	ADCY7	1	0
ADCY5	GNAI1	0.999999	0
ADCY5	GNAI3	0.999999	0
ADCY5	GNAL	0.999998	0
ADCY5	POLR3G	0.999993	0
ADCY5	PRKAR1A	1	0
ADCY5	PRKAR2A	1	0
ADCY5	PRKAR2B	0.999999	0
ADCY7	ADCY5	1	0
ADCY7	GNAI3	1	0
ADCY7	GNAL	0.999999	0
ADCY7	POLR3G	0.999993	0
ADCY7	PRKACA	0.999996	0
ADCY7	PRKAR1A	1	0
ADCY7	PRKAR1B	0.999994	0
ADCY7	PRKAR2A	1	0
ADCY7	PRKAR2B	1	0
ADP	CAC	1	1
ADP	P2RY1	1	2
ADP	P2RY12	1	2
ADRBK1	ARRB1	0.999996	0
ADSL	ADSS	1	0
ADSL	AK1	0.999998	0
ADSL	AK2	1	0
ADSL	AK5	0.999999	0
ADSL	AK8	0.999998	0
ADSL	AMPD2	1	0
ADSL	AMPD3	1	0
ADSL	APRT	1	0
ADSL	ATIC	1	0
ADSL	GART	1	0
ADSL	IDH1	0.999995	0
ADSL	PAICS	1	0
ADSL	PFAS	1	0
ADSS	ADSL	1	0
ADSS	AMPD2	0.999995	0
ADSS	AMPD3	1	0
ADSS	ATIC	1	0
ADSS	GART	1	0
ADSS	GMPR	0.999994	0
ADSS	GOT2	0.999995	0
ADSS	HPRT1	0.999996	0
ADSS	ITPA	1	0
ADSS	PFAS	0.999997	0
AGL	GBE1	1	0
AGL	GYS1	1	0
AGL	PYGB	1	0
AGL	PYGL	1	0
AGL	PYGM	1	0
AGPAT1	GPAM	1	0
AGPAT1	GPAT4	0.999999	0
AGPAT1	MBOAT1	1	0
AGPAT1	MBOAT2	0.999999	0
AGPAT2	CDS2	1	0
AGPAT2	GPAM	1	0
AGPAT2	GPAT4	1	0
AGPAT2	LPIN1	1	0
AGPAT2	LPIN2	1	0
AGPAT2	MBOAT1	1	0
AGPAT2	MBOAT2	0.999999	0
AGPAT2	PLD1	0.999998	0
AGPAT2	PLD2	0.999998	0
AGPAT3	CDS2	1	0
AGPAT3	DGKA	0.999993	0
AGPAT3	DGKE	0.999993	0
AGPAT3	DGKG	0.999993	0
AGPAT3	DGKQ	0.999993	0
AGPAT3	DGKZ	0.999995	0
AGPAT3	GPAM	1	0
AGPAT3	GPAT4	1	0
AGPAT3	LPIN1	1	0
AGPAT3	LPIN2	1	0
AGPAT3	PLD1	1	0
AGPAT3	PLD2	0.999998	0
AGPAT3	PLD3	0.999999	0
AGPAT5	GPAT4	0.999999	0
AGPAT5	LPIN1	0.999996	0
AGT	AVPR1A	1	0
AGT	BDKRB1	0.999995	0
AGT	EDNRB	1	0
AGT	GNA11	0.999995	0
AGT	GNAQ	0.999999	0
AGT	HTR2A	0.999995	0
AGT	MAPK7	1	0
AGT	OXTR	0.999993	0
AGT	PPARA	1	0
AGT	RGS2	0.999997	0
AGT	SRC	0.999999	0
AHCTF1	NUP37	0.999995	0
AHCTF1	NUP98	0.999998	0
AHCTF1	SEC13	1	0
AHR	ARNT	0.999998	0
AK1	ADSL	0.999998	0
AK1	RRM2	0.999999	0
AK2	ADSL	1	0
AK2	AMPD2	0.999995	0
AK2	AMPD3	0.999999	0
AK2	APRT	1	0
AK2	NME1	0.999991	0
AK2	RRM1	1	0
AK2	RRM2	1	0
AK5	ADSL	0.999999	0
AK5	AMPD3	0.999995	0
AK8	ADSL	0.999998	0
AK8	AMPD3	0.999997	0
AKAP1	AKAP10	1	0
AKAP1	MYCBP	0.999992	0
AKAP1	PRKAR1A	1	0
AKAP1	PRKAR2A	1	0
AKAP1	PRKAR2B	1	0
AKAP10	AKAP1	1	0
AKAP10	PRKAR1A	0.999999	0
AKAP10	PRKAR2A	0.999996	0
AKAP10	PRKAR2B	0.999998	0
AKT1	AKT1S1	1	0
AKT1	ARNT	0.999993	0
AKT1	BAD	0.999999	0
AKT1	BCL2L1	1	0
AKT1	CASP3	1	0
AKT1	CASP9	1	0
AKT1	CDKN1A	1	0
AKT1	CDKN1B	1	0
AKT1	CHUK	1	0
AKT1	CREB1	1	0
AKT1	EIF4EBP1	1	0
AKT1	EIF4EBP3	0.999998	0
AKT1	FOXO1	1	0
AKT1	FOXO4	1	0
AKT1	GATA1	0.999994	0
AKT1	GATA2	0.999998	0
AKT1	GRB10	0.999993	0
AKT1	GSK3A	1	0
AKT1	HIF1A	0.999999	0
AKT1	IKBKB	1	0
AKT1	ILK	1	0
AKT1	IRS1	0.999999	0
AKT1	ITGB3	0.96096	2
AKT1	ITPR1	0.999993	0
AKT1	KHSRP	0.999998	0
AKT1	MAP3K8	0.999991	0
AKT1	MAPKAP1	1	0
AKT1	MDM2	1	0
AKT1	MLST8	1	0
AKT1	NCOR2	0.999996	0
AKT1	NFKB1	0.999995	0
AKT1	NOS3	1	0
AKT1	NR4A1	1	0
AKT1	PCK2	0.999996	0
AKT1	PDPK1	1	0
AKT1	PIK3CA	0.999999	1
AKT1	PIK3CD	1	0
AKT1	PPP2R2A	0.999994	0
AKT1	PPP2R4	0.999994	0
AKT1	PRKCZ	1	0
AKT1	PRKDC	0.999992	0
AKT1	PTEN	1	0
AKT1	PTPN1	1	0
AKT1	RAF1	1	0
AKT1	RAP1A	1	0
AKT1	RAP1B	1	0
AKT1	RHEB	0.999997	0
AKT1	RPS6KB1	1	0
AKT1	RPS6KB2	0.999999	0
AKT1	RPTOR	1	0
AKT1	S1PR1	0.999996	0
AKT1	SRC	1	1
AKT1	STAT5A	0.999998	0
AKT1	TBC1D4	0.999999	0
AKT1	TCL1A	0.999999	0
AKT1	TSC1	1	0
AKT1	TSC2	1	0
AKT1	TUBA3D	0.999992	0
AKT1	USP8	0.999999	0
AKT1	VEGFA	0.999993	0
AKT1	YWHAB	0.999994	0
AKT1	YWHAZ	0.999999	0
AKT1S1	AKT1	1	0
AKT1S1	AKT3	0.999996	0
AKT1S1	MAPKAP1	1	0
AKT1S1	MLST8	1	0
AKT1S1	RPTOR	1	0
AKT3	AKT1S1	0.999996	0
AKT3	CASP3	0.999999	0
AKT3	EIF4EBP1	1	0
AKT3	EIF4EBP3	0.999997	0
AKT3	FOXO1	1	0
AKT3	FOXO4	1	0
AKT3	ILK	1	0
AKT3	MAPKAP1	0.999991	0
AKT3	NOS3	0.999997	0
AKT3	PDPK1	1	0
AKT3	PIK3CD	1	0
AKT3	PTEN	1	0
AKT3	RPS6KB1	0.999999	0
AKT3	RPS6KB2	0.999997	0
AKT3	TSC1	1	0
AKT3	TSC2	1	0
AKT3	TUBA3D	0.999991	0
ALB	SERPINE1	0.999997	0
AMOTL2	YWHAB	0.999995	0
AMPD2	ADSL	1	0
AMPD2	ADSS	0.999995	0
AMPD2	AK2	0.999995	0
AMPD2	APRT	1	0
AMPD2	ATIC	0.999994	0
AMPD3	ADSL	1	0
AMPD3	ADSS	1	0
AMPD3	AK2	0.999999	0
AMPD3	AK5	0.999995	0
AMPD3	AK8	0.999997	0
AMPD3	APRT	0.999999	0
AMPD3	ATIC	0.999995	0
AMPD3	CANT1	0.999993	0
AMPD3	ENTPD4	0.999994	0
AMPD3	ENTPD5	0.999993	0
AMPD3	GMPR	0.999997	0
AMPD3	HPRT1	0.999998	0
AMPD3	ITPA	0.999997	0
AMPH	CLTC	0.999993	0
AMPH	DNM1	1	0
AMPH	DNM2	1	0
AMT	ATIC	0.999999	0
AMT	MTHFD1	1	0
AMT	MTHFD2	1	0
AMT	MTHFD2L	1	0
AMT	SHMT1	1	0
AMT	SHMT2	1	0
AMT	TYMS	0.999991	0
ANAPC11	ANAPC2	1	0
ANAPC11	ANAPC5	1	0
ANAPC11	CDC16	1	0
ANAPC11	CUL3	0.999997	0
ANAPC11	CUL4A	0.999998	0
ANAPC11	CUL4B	0.999995	0
ANAPC11	FZR1	1	0
ANAPC11	RBX1	0.999996	0
ANAPC11	UBE2C	1	0
ANAPC11	UBE2D1	1	0
ANAPC11	UBE2D2	1	0
ANAPC11	UBE2D3	1	0
ANAPC11	UBE2K	1	0
ANAPC13	ANAPC16	0.999999	0
ANAPC13	ANAPC5	1	0
ANAPC13	ANAPC7	1	0
ANAPC13	CDC16	1	0
ANAPC16	ANAPC13	0.999999	0
ANAPC16	ANAPC7	0.999999	0
ANAPC16	CDC16	0.999992	0
ANAPC2	ANAPC11	1	0
ANAPC2	ANAPC5	1	0
ANAPC2	ANAPC7	1	0
ANAPC2	CDC16	1	0
ANAPC2	FZR1	1	0
ANAPC2	RBX1	1	0
ANAPC2	UBE2C	0.999999	0
ANAPC5	ANAPC11	1	0
ANAPC5	ANAPC13	1	0
ANAPC5	ANAPC2	1	0
ANAPC5	ANAPC7	1	0
ANAPC5	BUB3	1	0
ANAPC5	CDC16	1	0
ANAPC5	FZR1	1	0
ANAPC7	ANAPC13	1	0
ANAPC7	ANAPC16	0.999999	0
ANAPC7	ANAPC2	1	0
ANAPC7	ANAPC5	1	0
ANAPC7	CDC16	1	0
ANAPC7	FZR1	1	0
ANGPTL4	PPARA	0.999998	0
ANP32A	ELAVL1	1	0
ANP32A	HMGB2	0.999999	0
ANP32A	SET	1	0
ANXA1	AVPR1A	0.999993	0
ANXA1	OXTR	0.999993	0
AP1B1	AP1G1	1	0
AP1B1	AP1G2	1	0
AP1B1	AP1M1	1	0
AP1B1	AP1S1	1	0
AP1B1	AP1S2	1	0
AP1B1	AP2A1	1	0
AP1B1	AP2A2	1	0
AP1B1	AP2M1	1	0
AP1B1	AP2S1	1	0
AP1B1	ARF1	1	0
AP1B1	CLTC	1	0
AP1B1	DNM2	0.999999	0
AP1G1	AP1B1	1	0
AP1G1	AP1M1	1	0
AP1G1	AP1S1	1	0
AP1G1	AP1S2	1	0
AP1G1	AP2S1	0.99999	0
AP1G1	CLINT1	0.999998	0
AP1G1	CLTC	1	0
AP1G2	AP1B1	1	0
AP1G2	AP1M1	1	0
AP1G2	AP1S1	1	0
AP1G2	AP1S2	1	0
AP1G2	AP2M1	0.999995	0
AP1G2	AP2S1	0.999998	0
AP1G2	CLTC	1	0
AP1M1	AP1B1	1	0
AP1M1	AP1G1	1	0
AP1M1	AP1G2	1	0
AP1M1	AP1S1	1	0
AP1M1	AP1S2	1	0
AP1M1	AP2A1	1	0
AP1M1	AP2A2	1	0
AP1M1	AP2S1	1	0
AP1M1	CLTC	1	0
AP1M1	DNM2	0.999999	0
AP1S1	AP1B1	1	0
AP1S1	AP1G1	1	0
AP1S1	AP1G2	1	0
AP1S1	AP1M1	1	0
AP1S1	AP2A1	0.999999	0
AP1S1	AP2A2	0.999992	0
AP1S1	AP2M1	1	0
AP1S1	CLTA	0.999998	0
AP1S1	CLTC	1	0
AP1S2	AP1B1	1	0
AP1S2	AP1G1	1	0
AP1S2	AP1G2	1	0
AP1S2	AP1M1	1	0
AP1S2	AP2A1	0.999994	0
AP1S2	CLTC	1	0
AP2A1	AP1B1	1	0
AP2A1	AP1M1	1	0
AP2A1	AP1S1	0.999999	0
AP2A1	AP1S2	0.999994	0
AP2A1	AP2M1	1	0
AP2A1	AP2S1	1	0
AP2A1	CLTA	0.999993	0
AP2A1	CLTC	1	0
AP2A1	EPN1	1	0
AP2A1	EPS15	1	0
AP2A1	EPS15L1	1	0
AP2A1	PICALM	1	0
AP2A1	SH3GL2	0.999992	0
AP2A1	SNAP91	1	0
AP2A2	AP1B1	1	0
AP2A2	AP1M1	1	0
AP2A2	AP1S1	0.999992	0
AP2A2	AP2M1	1	0
AP2A2	AP2S1	1	0
AP2A2	CLTC	1	0
AP2A2	EPN1	1	0
AP2A2	EPS15	1	0
AP2A2	EPS15L1	0.999994	0
AP2A2	PICALM	1	0
AP2A2	SNAP91	1	0
AP2M1	AP1B1	1	0
AP2M1	AP1G2	0.999995	0
AP2M1	AP1S1	1	0
AP2M1	AP2A1	1	0
AP2M1	AP2A2	1	0
AP2M1	AP2S1	1	0
AP2M1	ARRB2	0.999999	0
AP2M1	CLTA	1	0
AP2M1	CLTC	1	0
AP2M1	EPN1	1	0
AP2M1	EPS15	0.999994	0
AP2S1	AP1B1	1	0
AP2S1	AP1G1	0.99999	0
AP2S1	AP1G2	0.999998	0
AP2S1	AP1M1	1	0
AP2S1	AP2A1	1	0
AP2S1	AP2A2	1	0
AP2S1	AP2M1	1	0
AP2S1	CLTA	0.999998	0
AP2S1	CLTC	1	0
AP2S1	DNAL4	1	0
AP2S1	RPS6KA3	0.999994	0
AP2S1	SH3GL2	0.999994	0
APAF1	BAK1	1	0
APAF1	BCL2A1	0.999993	0
APAF1	BCL2L1	1	0
APAF1	BIRC2	1	0
APAF1	CASP3	1	0
APAF1	CASP7	1	0
APAF1	CASP9	1	0
APAF1	CFLAR	0.999995	0
APAF1	CYCS	1	0
APBB1IP	RAP1A	0.999991	0
APH1A	NCSTN	1	0
APH1A	PSEN1	1	0
APH1A	PSEN2	1	0
APH1A	PSENEN	1	0
APH1B	NCSTN	1	0
APH1B	NOTCH3	0.999998	0
APH1B	NOTCH4	1	0
APH1B	PSEN1	1	0
APH1B	PSEN2	1	0
APH1B	PSENEN	1	0
APH1B	RELA	0.999999	0
APLP2	MAPK9	0.999993	0
APLP2	PSEN1	1	0
APLP2	PSEN2	0.999999	0
APOA1	PPARA	0.999993	0
APP	CLU	0.999993	0
APP	KAT5	0.999998	0
APP	KLC1	0.999997	0
APP	MAPK10	0.999992	0
APP	MAPK9	0.999998	0
APP	NAE1	0.999995	0
APP	PSEN1	1	0
APP	PSEN2	1	0
APP	TGFB1	0.999999	0
APP	TGFB2	0.999998	0
APRT	ADA	1	0
APRT	ADSL	1	0
APRT	AK2	1	0
APRT	AMPD2	1	0
APRT	AMPD3	0.999999	0
APRT	ATIC	1	0
APRT	GUK1	1	0
APRT	HPRT1	0.999995	0
APRT	PNP	1	0
AR	CCND1	0.999995	0
AR	KAT5	1	0
AR	NCOA2	1	0
AR	NCOA3	0.999997	0
AR	NCOR1	0.999993	0
AR	NCOR2	0.999996	0
AR	NR2F6	0.999998	0
AR	NR4A1	0.999993	0
AR	PPARD	0.999996	0
AR	RARA	0.999996	0
AR	RNF14	1	0
AR	SMARCC1	0.999991	0
AR	SP1	1	0
AR	SRC	1	0
AR	TGFB1I1	0.999992	0
AR	UBE2I	1	0
AR	UXT	0.999999	0
AR	ZMIZ1	0.999995	0
ARAC	ITGB3	1	1
ARAC	PLA2G2A	1	1
ARAC	TXA	1	2
ARAF	MAP2K1	1	0
ARAF	MAP2K2	1	0
ARAF	RAP1A	0.999999	0
ARF1	AP1B1	1	0
ARF1	ARF3	1	0
ARF1	ARFGEF2	1	0
ARF1	BET1	0.999999	0
ARF1	BET1L	1	0
ARF1	CLTC	1	0
ARF1	GGA1	1	0
ARF1	GGA2	1	0
ARF1	PLD1	1	0
ARF1	PLD2	1	0
ARF1	RAB11A	0.999993	0
ARF3	ARF1	1	0
ARF3	ARFGEF2	1	0
ARF3	GGA1	1	0
ARF3	GGA2	1	0
ARF4	ARFGEF2	1	0
ARF4	GGA1	1	0
ARF4	GGA2	1	0
ARF4	PLD2	1	0
ARF6	PLD1	1	0
ARF6	PLD2	0.999999	0
ARF6	RAB11A	0.999999	0
ARF6	RALA	1	0
ARF6	RALB	0.99999	0
ARFGEF2	ARF1	1	0
ARFGEF2	ARF3	1	0
ARFGEF2	ARF4	1	0
ARFGEF2	RAB1B	0.999998	0
ARHGAP10	ARHGDIB	0.999994	0
ARHGAP10	ARHGEF2	0.999996	0
ARHGAP10	RHOBTB2	0.999997	0
ARHGAP29	ARHGDIB	0.999998	0
ARHGAP29	ARHGEF2	0.999995	0
ARHGAP29	ARHGEF3	0.999998	0
ARHGAP29	PLEKHG5	0.999995	0
ARHGAP29	RHOBTB1	0.999991	0
ARHGAP29	RHOBTB2	1	0
ARHGAP29	RHOH	1	0
ARHGAP29	RHOQ	1	0
ARHGAP29	RHOT2	0.999994	0
ARHGAP29	RHOU	0.999992	0
ARHGAP35	ARHGEF12	0.999998	0
ARHGAP35	ARHGEF2	0.999994	0
ARHGAP35	CTNND1	0.999992	0
ARHGAP35	RASA1	1	0
ARHGAP35	RHOBTB1	0.999994	0
ARHGAP35	RHOBTB2	0.999994	0
ARHGAP35	SRC	1	0
ARHGAP35	VAV3	0.999998	0
ARHGAP5	KALRN	0.999997	0
ARHGAP5	PLEKHG5	0.999995	0
ARHGAP5	RHOBTB2	0.999991	0
ARHGAP5	SRC	1	0
ARHGAP5	TRIO	0.999996	0
ARHGAP5	VAV2	0.999997	0
ARHGAP9	ARHGDIA	0.999999	0
ARHGAP9	ARHGDIB	1	0
ARHGAP9	GDI2	0.999993	0
ARHGAP9	RHOB	1	0
ARHGAP9	RHOT1	0.999994	0
ARHGAP9	RHOT2	0.999994	0
ARHGDIA	ARHGAP9	0.999999	0
ARHGDIA	GDI2	0.999999	0
ARHGDIA	RHOB	1	0
ARHGDIA	RHOBTB1	0.999997	0
ARHGDIA	RHOBTB2	1	0
ARHGDIA	RHOH	0.999999	0
ARHGDIA	RHOQ	0.999993	0
ARHGDIB	A2M	0.999999	0
ARHGDIB	ARHGAP10	0.999994	0
ARHGDIB	ARHGAP29	0.999998	0
ARHGDIB	ARHGAP9	1	0
ARHGDIB	GDI2	0.999998	0
ARHGDIB	RHOB	1	0
ARHGDIB	RHOBTB1	1	0
ARHGDIB	RHOBTB2	1	0
ARHGDIB	RHOH	1	0
ARHGDIB	RHOQ	1	0
ARHGDIB	RHOT2	0.999996	0
ARHGDIB	RHOU	0.999992	0
ARHGEF1	GNA12	0.999998	0
ARHGEF1	GNA13	1	0
ARHGEF12	A2M	0.999993	0
ARHGEF12	ARHGAP35	0.999998	0
ARHGEF12	GNA12	1	0
ARHGEF12	GNA13	1	0
ARHGEF2	A2M	0.999999	0
ARHGEF2	ARHGAP10	0.999996	0
ARHGEF2	ARHGAP29	0.999995	0
ARHGEF2	ARHGAP35	0.999994	0
ARHGEF2	RHOBTB2	0.999997	0
ARHGEF3	A2M	0.999999	0
ARHGEF3	ARHGAP29	0.999998	0
ARHGEF3	RHOB	0.999999	0
ARHGEF3	RHOBTB2	0.999998	0
ARHGEF3	RHOH	0.999998	0
ARHGEF3	RHOQ	0.999998	0
ARHGEF6	PAK1	0.999991	0
ARHGEF6	PARVB	0.999992	0
ARHGEF7	GIT1	1	0
ARHGEF7	GIT2	0.999998	0
ARHGEF7	PAK1	1	0
ARHGEF7	PAK2	0.999998	0
ARHGEF7	PXN	0.999997	0
ARID1A	SMARCA4	1	0
ARID1A	SMARCB1	1	0
ARID1A	SMARCC1	1	0
ARID1A	SMARCD1	1	0
ARID1A	SMARCD2	1	0
ARID1A	SMARCE1	1	0
ARID1B	SMARCB1	1	0
ARID1B	SMARCC1	1	0
ARID1B	SMARCD1	1	0
ARID1B	SMARCE1	0.999999	0
ARID2	SMARCC1	0.999992	0
ARID4A	BRMS1	1	0
ARID4A	SIN3B	1	0
ARID4B	BRMS1	0.999996	0
ARID4B	SIN3B	0.999998	0
ARIH1	UBE2L3	1	0
ARIH2	UBE2L3	1	0
ARL2	PDE6D	1	0
ARL2	TBCD	1	0
ARL2	TBCE	0.999998	0
ARL2	TUBB2B	0.999992	0
ARL2	TUBB4A	0.999992	0
ARNT	AHR	0.999998	0
ARNT	AKT1	0.999993	0
ARNT	EPAS1	1	0
ARNT	HIF1A	1	0
ARNT	VEGFA	0.999999	0
ARPC1A	ACTR2	1	0
ARPC1A	ACTR3	1	0
ARPC1A	ACTR3B	1	0
ARPC1A	ARPC2	1	0
ARPC1A	ARPC3	1	0
ARPC1A	ARPC4	1	0
ARPC1A	ARPC5	1	0
ARPC1A	ARPC5L	1	0
ARPC1A	BRK1	0.999994	0
ARPC1A	NCK1	0.999995	0
ARPC1A	NCKAP1	0.999993	0
ARPC1A	WASL	1	0
ARPC1B	ACTR2	1	0
ARPC1B	ACTR3	1	0
ARPC1B	ACTR3B	1	0
ARPC1B	ARPC2	1	0
ARPC1B	ARPC3	1	0
ARPC1B	ARPC4	1	0
ARPC1B	ARPC5	1	0
ARPC1B	ARPC5L	1	0
ARPC1B	BRK1	0.999998	0
ARPC1B	WAS	1	0
ARPC1B	WASL	1	0
ARPC2	ACTR2	1	0
ARPC2	ACTR3	1	0
ARPC2	ACTR3B	1	0
ARPC2	ARPC1A	1	0
ARPC2	ARPC1B	1	0
ARPC2	ARPC3	1	0
ARPC2	ARPC4	1	0
ARPC2	ARPC5	1	0
ARPC2	ARPC5L	1	0
ARPC2	BRK1	0.999999	0
ARPC2	CORO1A	1	0
ARPC2	CORO1B	1	0
ARPC2	CORO1C	0.999999	0
ARPC2	NCK1	0.999996	0
ARPC2	NCKAP1	0.999999	0
ARPC2	WASL	1	0
ARPC3	ABI1	0.999998	0
ARPC3	ACTR2	1	0
ARPC3	ACTR3	1	0
ARPC3	ACTR3B	1	0
ARPC3	ACTR6	0.999998	0
ARPC3	ARPC1A	1	0
ARPC3	ARPC1B	1	0
ARPC3	ARPC2	1	0
ARPC3	ARPC4	1	0
ARPC3	ARPC5	1	0
ARPC3	ARPC5L	1	0
ARPC3	BRK1	1	0
ARPC3	FCGR2A	1	0
ARPC3	FCGR2C	1	0
ARPC3	MYO1C	1	0
ARPC3	NCK1	1	0
ARPC3	NCKAP1	1	0
ARPC3	WASF1	1	0
ARPC3	WASF3	0.999999	0
ARPC3	WASL	1	0
ARPC4	ACTR2	1	0
ARPC4	ACTR3	1	0
ARPC4	ACTR3B	1	0
ARPC4	ARPC1A	1	0
ARPC4	ARPC1B	1	0
ARPC4	ARPC2	1	0
ARPC4	ARPC3	1	0
ARPC4	ARPC5	1	0
ARPC4	ARPC5L	1	0
ARPC4	WASL	1	0
ARPC5	ACTR2	1	0
ARPC5	ACTR3	1	0
ARPC5	ACTR3B	1	0
ARPC5	ARPC1A	1	0
ARPC5	ARPC1B	1	0
ARPC5	ARPC2	1	0
ARPC5	ARPC3	1	0
ARPC5	ARPC4	1	0
ARPC5	BRK1	1	0
ARPC5	FCGR2A	1	0
ARPC5	FCGR2C	1	0
ARPC5	LCP1	0.99999	0
ARPC5	MYO1C	1	0
ARPC5	NCK1	1	0
ARPC5	NCKAP1	1	0
ARPC5	PLS3	0.999996	0
ARPC5	WASL	1	0
ARPC5	WIPF1	0.999999	0
ARPC5L	ACTR2	1	0
ARPC5L	ACTR3	1	0
ARPC5L	ACTR3B	1	0
ARPC5L	ARPC1A	1	0
ARPC5L	ARPC1B	1	0
ARPC5L	ARPC2	1	0
ARPC5L	ARPC3	1	0
ARPC5L	ARPC4	1	0
ARPC5L	BRK1	1	0
ARPC5L	WASL	0.999999	0
ARRB1	ADRBK1	0.999996	0
ARRB1	ARRB2	1	0
ARRB1	MDM2	0.999993	0
ARRB1	SRC	1	0
ARRB2	AP2M1	0.999999	0
ARRB2	ARRB1	1	0
ARRB2	CLTC	1	0
ARRB2	MDM2	1	0
ARRB2	NFKBIA	0.999995	0
ARRB2	SRC	1	0
ARVCF	CTNNA1	0.999994	0
ARVCF	TJP1	0.999999	0
ATF2	CCND1	0.999993	0
ATF2	CREB1	0.999999	0
ATF2	JDP2	1	0
ATF2	MAPK10	1	0
ATF2	MAPK12	0.999999	0
ATF2	MAPK13	0.999994	0
ATF2	MAPK9	1	0
ATF2	RUVBL2	0.999999	0
ATF4	ATF6	1	0
ATF4	BTRC	0.999992	0
ATF4	RPS6KA3	0.999999	0
ATF6	ATF4	1	0
ATF6	ERN1	0.999999	0
ATF6	HSP90B1	1	0
ATF6	YY1	1	0
ATG12	ATG3	1	0
ATG12	ATG4B	0.999996	0
ATG12	ATG5	1	0
ATG12	ATG7	1	0
ATG12	BECN1	0.999998	0
ATG12	GABARAPL1	0.999995	0
ATG13	RB1CC1	1	0
ATG13	ULK1	1	0
ATG13	ULK2	0.999993	0
ATG3	ATG12	1	0
ATG3	ATG4A	1	0
ATG3	ATG4B	1	0
ATG3	ATG4D	1	0
ATG3	ATG5	1	0
ATG3	ATG7	1	0
ATG3	BECN1	1	0
ATG3	GABARAPL1	1	0
ATG3	GABARAPL2	1	0
ATG3	MAP1LC3A	0.999994	0
ATG3	MAP1LC3B	1	0
ATG3	ULK1	0.999997	0
ATG4A	ATG3	1	0
ATG4A	ATG5	0.999997	0
ATG4A	ATG7	0.999998	0
ATG4A	GABARAPL1	1	0
ATG4A	MAP1LC3A	0.999993	0
ATG4A	ULK1	1	0
ATG4A	ULK2	0.999999	0
ATG4B	ATG12	0.999996	0
ATG4B	ATG3	1	0
ATG4B	ATG5	0.999998	0
ATG4B	ATG7	1	0
ATG4B	BECN1	0.999994	0
ATG4B	GABARAPL1	1	0
ATG4B	GABARAPL2	1	0
ATG4B	MAP1LC3A	0.999997	0
ATG4B	MAP1LC3B	1	0
ATG4B	ULK1	1	0
ATG4B	ULK2	1	0
ATG4D	ATG3	1	0
ATG4D	ATG5	0.999993	0
ATG4D	ATG7	0.999999	0
ATG4D	GABARAPL1	1	0
ATG4D	GABARAPL2	0.999996	0
ATG4D	ULK1	1	0
ATG4D	ULK2	0.999999	0
ATG5	ATG12	1	0
ATG5	ATG3	1	0
ATG5	ATG4A	0.999997	0
ATG5	ATG4B	0.999998	0
ATG5	ATG4D	0.999993	0
ATG5	ATG7	1	0
ATG5	ATG9A	0.999999	0
ATG5	BECN1	0.999997	0
ATG5	GABARAPL1	1	0
ATG5	MAVS	0.999996	0
ATG5	ULK1	1	0
ATG7	ATG12	1	0
ATG7	ATG3	1	0
ATG7	ATG4A	0.999998	0
ATG7	ATG4B	1	0
ATG7	ATG4D	0.999999	0
ATG7	ATG5	1	0
ATG7	ATG9A	1	0
ATG7	BECN1	1	0
ATG7	GABARAP	1	0
ATG7	GABARAPL1	1	0
ATG7	GABARAPL2	1	0
ATG7	MAP1LC3B	1	0
ATG7	ULK1	1	0
ATG7	ULK2	0.999999	0
ATG7	WIPI1	0.999998	0
ATG7	WIPI2	0.999997	0
ATG9A	ATG5	0.999999	0
ATG9A	ATG7	1	0
ATG9A	BECN1	0.999998	0
ATG9A	GABARAPL1	0.999996	0
ATG9A	ULK1	1	0
ATG9A	ULK2	1	0
ATG9A	WIPI1	1	0
ATG9A	WIPI2	1	0
ATIC	ADSL	1	0
ATIC	ADSS	1	0
ATIC	AMPD2	0.999994	0
ATIC	AMPD3	0.999995	0
ATIC	AMT	0.999999	0
ATIC	APRT	1	0
ATIC	GART	1	0
ATIC	ITPA	0.999993	0
ATIC	MTHFD1	1	0
ATIC	MTHFD2	1	0
ATIC	MTHFD2L	1	0
ATIC	PAICS	1	0
ATIC	PFAS	1	0
ATIC	SHMT1	1	0
ATIC	SHMT2	1	0
ATM	BLM	1	0
ATM	CREB1	0.999994	0
ATM	KAT5	1	0
ATM	LIG4	0.999998	0
ATM	MDM2	1	0
ATM	MDM4	0.999996	0
ATM	MLH1	0.999997	0
ATM	NBN	1	0
ATM	RAD1	0.999999	0
ATM	RAD9A	1	0
ATM	RBBP8	1	0
ATM	RPA2	1	0
ATM	SMC1A	1	0
ATM	TELO2	0.999995	0
ATM	TOPBP1	1	0
ATM	TP53BP1	0.999999	0
ATM	XRCC6	0.999999	0
ATP	P2RX1	1	2
ATRX	DAXX	0.999997	0
AURKA	BUB1	0.999999	0
AURKA	CDC25B	1	0
AURKA	CKAP5	0.999995	0
AURKA	FZR1	0.999999	0
AURKA	KIF2C	0.999996	0
AURKA	MAPRE1	1	0
AURKA	MAPRE2	0.999996	0
AURKA	MAPRE3	1	0
AURKA	PPP1R7	0.999999	0
AURKA	TUBG1	0.999998	0
AURKC	BUB1	0.999998	0
AURKC	MAPRE1	1	0
AURKC	MAPRE2	0.999999	0
AURKC	MAPRE3	1	0
AURKC	PPP1R7	0.999998	0
AVPR1A	AGT	1	0
AVPR1A	ANXA1	0.999993	0
AVPR1A	EDNRB	0.999996	0
AVPR1A	F2RL2	0.999994	0
AVPR1A	FFAR3	0.999994	0
AVPR1A	GNA11	0.999997	0
AVPR1A	GNAQ	0.999997	0
AVPR1A	GRK5	0.999999	0
AVPR1A	HTR2A	0.999996	0
AVPR1A	OXTR	1	0
AVPR1A	P2RY10	0.999994	0
AVPR1A	PTAFR	0.999997	0
AVPR1A	PTGFR	0.999995	0
AVPR1A	RGS18	0.999994	0
AVPR1A	RGS19	0.999995	0
AVPR1A	TACR3	0.999995	0
AXIN1	CSNK1A1	1	0
AXIN1	CSNK1D	0.999992	0
AXIN1	CSNK1E	1	0
AXIN1	DVL1	1	0
AXIN1	DVL3	1	0
AXIN1	PPP2R5A	0.999996	0
BAD	AKT1	0.999999	0
BAD	BCL2L1	1	0
BAD	RAF1	0.999996	0
BAD	YWHAZ	1	0
BAG1	STUB1	0.999991	0
BAIAP2	ABI1	1	0
BAIAP2	BRK1	0.999998	0
BAIAP2	WASF1	0.999996	0
BAK1	APAF1	1	0
BAK1	BCL2A1	0.999997	0
BAK1	BCL2L1	1	0
BAK1	BID	1	0
BAK1	MCL1	1	0
BAK1	VDAC2	0.999995	0
BATF	JUNB	1	0
BAX	BCL2L1	1	0
BAX	BCL2L11	1	0
BAX	BID	1	0
BAX	MCL1	0.999999	0
BAX	XRCC6	0.999992	0
BBC3	BCL2L1	0.999995	0
BCAR1	PTK2B	1	0
BCAR1	PTPN1	1	0
BCAR1	PTPN12	1	0
BCAR1	PXN	1	0
BCAR1	RAP1A	0.999995	0
BCAR1	RAP1B	0.999996	0
BCAR1	SRC	1	0
BCAR1	TLN1	1	0
BCAR1	TNK2	0.999999	0
BCAR1	TRIP6	0.999999	0
BCAR1	VCL	0.999993	0
BCL2A1	APAF1	0.999993	0
BCL2A1	BAK1	0.999997	0
BCL2L1	AKT1	1	0
BCL2L1	APAF1	1	0
BCL2L1	BAD	1	0
BCL2L1	BAK1	1	0
BCL2L1	BAX	1	0
BCL2L1	BBC3	0.999995	0
BCL2L1	BCL2L11	1	0
BCL2L1	BECN1	1	0
BCL2L1	BID	1	0
BCL2L1	CASP9	1	0
BCL2L1	CFLAR	1	0
BCL2L1	CYCS	1	0
BCL2L1	GATA1	0.999997	0
BCL2L1	NLRP1	1	0
BCL2L1	RAD9A	0.999992	0
BCL2L1	STAT5A	1	0
BCL2L1	VDAC1	1	0
BCL2L11	BAX	1	0
BCL2L11	BCL2L1	1	0
BCL2L11	BCL2L2	1	0
BCL2L11	DYNLL1	0.999999	0
BCL2L11	MCL1	1	0
BCL2L2	BCL2L11	1	0
BCL3	NFKB1	0.999994	0
BCL3	NFKB2	0.999996	0
BCL6	BCOR	1	0
BCL6	GZMB	0.999995	0
BCL6	IRF4	0.999999	0
BCL6	NCOR2	1	0
BCOR	BCL6	1	0
BCR	SOS1	0.999997	0
BDKRB1	AGT	0.999995	0
BDNF	CREB1	0.999996	0
BECN1	ATG12	0.999998	0
BECN1	ATG3	1	0
BECN1	ATG4B	0.999994	0
BECN1	ATG5	0.999997	0
BECN1	ATG7	1	0
BECN1	ATG9A	0.999998	0
BECN1	BCL2L1	1	0
BECN1	GABARAPL1	0.999991	0
BECN1	RAB5A	0.999997	0
BECN1	RAB5B	0.999995	0
BECN1	RAB5C	0.999995	0
BECN1	ULK1	1	0
BECN1	ULK2	0.999994	0
BECN1	UVRAG	1	0
BET1	ARF1	0.999999	0
BET1	RAB1A	1	0
BET1	RAB1B	1	0
BET1	SAR1A	0.999995	0
BET1	SAR1B	0.999996	0
BET1	SEC13	1	0
BET1	SEC23A	1	0
BET1	SEC23B	0.999998	0
BET1	SEC24A	1	0
BET1	SEC24B	1	0
BET1	STX4	0.999998	0
BET1L	ARF1	1	0
BET1L	RAB1A	1	0
BET1L	RAB1B	1	0
BET1L	SEC13	0.999992	0
BET1L	SEC23A	0.999992	0
BID	BAK1	1	0
BID	BAX	1	0
BID	BCL2L1	1	0
BID	CASP8	0.999999	0
BID	GZMB	0.999999	0
BIN1	DNM1	1	0
BIN1	DNM2	0.999993	0
BIRC2	APAF1	1	0
BIRC2	CASP2	0.999998	0
BIRC2	CASP3	1	0
BIRC2	CASP7	1	0
BIRC2	CASP8	0.999999	0
BIRC2	CASP9	1	0
BIRC2	CD40	1	0
BIRC2	DIABLO	1	0
BIRC2	HTRA2	0.999999	0
BIRC2	MAP3K7	1	0
BIRC2	NFKBIA	0.999998	0
BIRC2	RELA	0.999995	0
BIRC2	RIPK1	1	0
BIRC2	RIPK2	0.999999	0
BIRC2	TLR4	1	0
BIRC2	TNF	0.999999	0
BIRC2	TNFRSF1A	1	0
BIRC2	TRAF1	1	0
BIRC2	TRAF2	1	0
BIRC2	UBE2D2	0.999997	0
BLM	ATM	1	0
BLM	MLH1	1	0
BLM	RPA2	0.99999	0
BLM	TOP2B	0.999999	0
BLM	XRCC6	0.999996	0
BRAF	MAP2K1	1	0
BRAF	MAP2K2	1	0
BRAF	PRKCA	0.999997	0
BRAF	PRKCE	0.999999	0
BRAF	RAF1	1	0
BRAF	RAP1A	1	0
BRAF	RAP1B	0.999995	0
BRAF	YWHAB	1	0
BRAF	YWHAQ	0.999994	0
BRK1	ABI1	1	0
BRK1	ACTR2	1	0
BRK1	ACTR3	0.999992	0
BRK1	ARPC1A	0.999994	0
BRK1	ARPC1B	0.999998	0
BRK1	ARPC2	0.999999	0
BRK1	ARPC3	1	0
BRK1	ARPC5	1	0
BRK1	ARPC5L	1	0
BRK1	BAIAP2	0.999998	0
BRK1	NCKAP1	1	0
BRK1	WASF1	1	0
BRK1	WASF3	0.999999	0
BRMS1	ARID4A	1	0
BRMS1	ARID4B	0.999996	0
BTG1	CNOT8	0.999995	0
BTG1	PRMT1	1	0
BTG2	CNOT7	0.999999	0
BTG2	CNOT8	0.999997	0
BTG2	PRMT1	1	0
BTK	PLCG2	0.999997	0
BTK	VAV1	0.999995	0
BTRC	ATF4	0.999992	0
BTRC	CRY1	0.999999	0
BTRC	CRY2	0.999999	0
BTRC	CSNK1E	1	0
BTRC	NFKB1	1	0
BTRC	NFKB2	1	0
BTRC	NFKBIA	1	0
BTRC	PER1	1	0
BTRC	PER2	1	0
BTRC	RBX1	0.999999	0
BTRC	USP47	0.999994	0
BUB1	AURKA	0.999999	0
BUB1	AURKC	0.999998	0
BUB1	BUB3	1	0
BUB1	CENPE	1	0
BUB1	FZR1	1	0
BUB1	PLK2	0.999997	0
BUB1	PPP1CC	0.999996	0
BUB1	RAD21	0.999996	0
BUB3	ANAPC5	1	0
BUB3	BUB1	1	0
BUB3	CDC16	1	0
BUB3	CENPE	1	0
BUB3	MAPRE1	0.99999	0
BUD31	CDC5L	0.999997	0
BUD31	CWC27	0.999999	0
BUD31	ISY1	1	0
BUD31	PLRG1	1	0
BUD31	PPIF	1	0
BUD31	SNW1	1	0
C1QBP	KNG1	0.999998	0
CAB39	STK11	1	0
CAB39	STK24	1	0
CAB39	STK25	1	0
CAB39	STK38	0.999999	0
CAB39	STK38L	0.999999	0
CAB39	STK4	1	0
CAB39	STRADA	1	0
CAB39	STRADB	1	0
CAB39L	STK11	1	0
CAB39L	STK24	1	0
CAB39L	STK25	1	0
CAB39L	STK38	1	0
CAB39L	STK38L	1	0
CAB39L	STK4	1	0
CAB39L	STRADA	1	0
CAB39L	STRADB	1	0
CABIN1	MEF2D	1	0
CABIN1	PPP3CA	1	0
CABLES1	CDK5	1	0
CAC	ADP	1	2
CAC	CELLSHAPE	1	2
CAC	ITPR3	1	1
CAC	ORAI1	1	2
CAC	P2RX1	1	1
CAC	PRKCA	1	2
CAC	RASGRP1	1	2
CALM1	CAMK1	1	0
CALM1	CAMK2D	1	0
CALM1	CAMK2G	1	0
CALM1	IQGAP1	1	0
CALM1	IQGAP2	0.999999	0
CALM1	ITPR1	1	0
CALM1	MYH10	1	0
CALM1	MYH6	0.999992	0
CALM1	MYH9	0.999997	0
CALM1	MYO5A	1	0
CALM1	MYO5C	1	0
CALM1	NOS3	0.999996	0
CALM1	PPP3CA	1	0
CALM1	PPP3CB	1	0
CALM1	PPP3CC	1	0
CALM1	PPP3R1	1	0
CALM1	RALA	1	0
CALM3	CAMK2D	1	0
CALM3	MYH10	1	0
CALM3	MYO5A	1	0
CALM3	MYO5C	1	0
CALM3	PPP3R1	1	0
CALM3	RALA	1	0
CAMK1	CALM1	1	0
CAMK1	PPP3R1	0.999998	0
CAMK2D	CALM1	1	0
CAMK2D	CALM3	1	0
CAMK2D	CREB1	0.999996	0
CAMK2D	DLG1	0.999996	0
CAMK2G	CALM1	1	0
CAMK2G	CREB1	1	0
CAMK2G	DLG1	0.999997	0
CAMK2G	GRIN2A	1	0
CAMK2G	GRIN2C	1	0
CAMP	P2RY12	1	1
CAMP	PDE3A	1	1
CAMP	PRKACA	1	2
CAMP	PTGDR	1	1
CANT1	AMPD3	0.999993	0
CANT1	ITPA	1	0
CANT1	UCKL1	0.999997	0
CANT1	UPRT	0.999998	0
CANX	HSP90B1	1	0
CANX	HSPA1B	0.999996	0
CANX	HSPA1L	0.999996	0
CANX	P4HB	0.999999	0
CAP1	ACTA2	0.999997	0
CAP1	ACTBL2	0.999999	0
CAP1	ACTR3	0.999996	0
CAP1	CAPZA1	1	0
CAP1	CAPZA2	0.999999	0
CAP1	CFL1	1	0
CAP1	CFL2	1	0
CAP1	DBNL	1	0
CAP1	DSTN	1	0
CAP1	PFN4	1	0
CAP1	TWF2	0.999999	0
CAP2	ACTA2	0.999997	0
CAP2	ACTBL2	0.999999	0
CAP2	ACTR3	0.999991	0
CAP2	CAPZA1	0.999998	0
CAP2	CAPZA2	0.999996	0
CAP2	CFL1	1	0
CAP2	CFL2	1	0
CAP2	DBNL	1	0
CAP2	DSTN	1	0
CAP2	PFN4	1	0
CAPN1	CHMP4B	0.99999	0
CAPN2	CAPNS1	1	0
CAPN2	CHMP4B	0.999998	0
CAPN2	TLN1	1	0
CAPNS1	CAPN2	1	0
CAPZA1	CAP1	1	0
CAPZA1	CAP2	0.999998	0
CAPZA1	CAPZB	1	0
CAPZA1	CFL1	0.999995	0
CAPZA1	CFL2	0.999998	0
CAPZA1	DBNL	1	0
CAPZA1	DSTN	0.999994	0
CAPZA1	WDR1	0.999999	0
CAPZA2	CAP1	0.999999	0
CAPZA2	CAP2	0.999996	0
CAPZA2	CAPZB	1	0
CAPZA2	CFL1	0.999995	0
CAPZA2	CFL2	0.999998	0
CAPZA2	DBNL	0.999999	0
CAPZA2	DSTN	0.999994	0
CAPZA2	WDR1	0.999998	0
CAPZB	CAPZA1	1	0
CAPZB	CAPZA2	1	0
CAPZB	CFL1	1	0
CAPZB	CFL2	1	0
CAPZB	DSTN	1	0
CAPZB	LCP1	1	0
CAPZB	PLS3	0.999998	0
CAPZB	WDR1	1	0
CARD11	PDPK1	0.999996	0
CARD11	PRKCQ	0.999998	0
CARM1	ACADM	0.999994	0
CARM1	ACSL1	0.999993	0
CARM1	CPT1A	0.999993	0
CARM1	CPT2	0.999993	0
CARM1	FHL2	0.999997	0
CARM1	HMGCR	0.999993	0
CARM1	NCOA1	1	0
CARM1	NCOA2	1	0
CARM1	NCOA3	1	0
CARM1	NFYB	1	0
CARM1	RGL1	0.999993	0
CARM1	SREBF2	0.999994	0
CASC3	EIF4A3	1	0
CASC3	RBM8A	1	0
CASC3	SMG1	0.999991	0
CASC3	UPF3A	1	0
CASP1	NLRP1	1	0
CASP10	CFLAR	0.999992	0
CASP2	BIRC2	0.999998	0
CASP2	CASP3	0.999998	0
CASP2	CRADD	1	0
CASP3	AKT1	1	0
CASP3	AKT3	0.999999	0
CASP3	APAF1	1	0
CASP3	BIRC2	1	0
CASP3	CASP2	0.999998	0
CASP3	CASP8	1	0
CASP3	CASP9	1	0
CASP3	CDKN1A	0.999995	0
CASP3	DFFA	1	0
CASP3	GSN	0.999999	0
CASP3	GZMB	1	0
CASP3	HSPD1	0.999999	0
CASP3	MDM2	0.999998	0
CASP3	PAK2	0.999999	0
CASP3	PARP1	1	0
CASP3	STK4	0.999999	0
CASP7	APAF1	1	0
CASP7	BIRC2	1	0
CASP7	PARP1	1	0
CASP8	BID	0.999999	0
CASP8	BIRC2	0.999999	0
CASP8	CASP3	1	0
CASP8	CFLAR	1	0
CASP8	CHUK	0.999991	0
CASP8	FADD	1	0
CASP8	IKBKB	0.99999	0
CASP8	RIPK1	1	0
CASP8	TNFRSF10B	1	0
CASP8	TNFSF10	1	0
CASP8	TRADD	1	0
CASP8	TRAF2	1	0
CASP9	AKT1	1	0
CASP9	APAF1	1	0
CASP9	BCL2L1	1	0
CASP9	BIRC2	1	0
CASP9	CASP3	1	0
CASP9	CYCS	1	0
CAT	ACOX1	0.999997	0
CAT	PRDX1	1	0
CAT	PRDX2	1	0
CAT	PRDX4	0.999998	0
CAT	PRDX6	1	0
CAT	SOD1	1	0
CAT	SOD2	1	0
CAV1	NOS3	0.999999	0
CAV1	SRC	0.999999	0
CBFB	CUL5	1	0
CBFB	RUNX1	1	0
CBFB	RUNX3	1	0
CCND1	AR	0.999995	0
CCND1	ATF2	0.999993	0
CCND1	CDK4	1	0
CCND1	CDK6	1	0
CCND1	CDKN1A	1	0
CCND1	CDKN1B	1	0
CCND1	CDKN2B	0.999999	0
CCND1	CDKN2C	0.999993	0
CCND1	E2F4	1	0
CCND1	RB1	1	0
CCND1	RBL2	1	0
CCND1	TFDP1	0.999998	0
CCND1	TFDP2	0.999997	0
CCND3	CDK4	1	0
CCND3	CDK6	1	0
CCND3	CDKN1A	1	0
CCND3	CDKN1B	1	0
CCND3	RB1	1	0
CCND3	RBL2	1	0
CCNG1	CDK3	1	0
CCNG1	MDM2	0.999999	0
CCNG2	CDK3	1	0
CCNI	CDK3	1	0
CCS	SOD1	1	0
CCT7	CCT8	1	0
CCT7	HSPA1B	0.999999	0
CCT7	HSPA1L	1	0
CCT7	HSPA2	0.999998	0
CCT7	HSPE1	1	0
CCT7	HSPH1	1	0
CCT7	PFDN5	0.999994	0
CCT7	STK24	0.999999	0
CCT7	STRN	0.999999	0
CCT7	STRN4	0.999999	0
CCT8	CCT7	1	0
CCT8	PFDN2	0.999996	0
CCT8	PFDN5	0.999999	0
CCT8	STK24	1	0
CCT8	STRN	1	0
CCT8	STRN3	0.999996	0
CCT8	STRN4	1	0
CCT8	TRAF3IP3	0.999998	0
CD14	TLR4	0.999999	0
CD19	CD79B	0.999999	0
CD19	CD81	0.999993	0
CD19	LYN	0.999999	0
CD19	SYK	1	0
CD22	LYN	0.999999	0
CD226	PVRL2	0.999999	0
CD247	CD3D	0.999999	0
CD247	CD3E	1	0
CD247	CSK	0.999995	0
CD247	LAT	0.999994	0
CD247	LCK	1	0
CD247	SYK	0.99999	0
CD247	ZAP70	1	0
CD28	CD86	0.999999	0
CD28	LCK	1	0
CD2AP	NPHS1	1	0
CD36	CD9	1	0
CD36	PPARA	0.999995	0
CD3D	CD247	0.999999	0
CD3D	CD3E	1	0
CD3D	LCK	0.999992	0
CD3E	CD247	1	0
CD3E	CD3D	1	0
CD3E	LCK	0.999999	0
CD3E	ZAP70	1	0
CD4	CD8A	1	0
CD4	LCK	1	0
CD40	BIRC2	1	0
CD40	TRAF1	1	0
CD40	TRAF2	1	0
CD44	MMP9	0.999999	0
CD44	SPP1	1	0
CD79A	CD79B	0.999995	0
CD79B	CD19	0.999999	0
CD79B	CD79A	0.999995	0
CD79B	LYN	0.999994	0
CD79B	SYK	1	0
CD81	CD19	0.999993	0
CD86	CD28	0.999999	0
CD8A	CD4	1	0
CD8A	LCK	1	0
CD9	CD36	1	0
CD9	ITGB1	1	0
CDA	PNP	1	0
CDA	UCKL1	1	0
CDA	UPRT	0.999999	0
CDC14B	CDK3	0.999999	0
CDC14B	FZR1	1	0
CDC14B	PLK2	0.999991	0
CDC16	ANAPC11	1	0
CDC16	ANAPC13	1	0
CDC16	ANAPC16	0.999992	0
CDC16	ANAPC2	1	0
CDC16	ANAPC5	1	0
CDC16	ANAPC7	1	0
CDC16	BUB3	1	0
CDC16	CDK3	1	0
CDC16	FZR1	1	0
CDC16	NEK2	1	0
CDC16	PPP2R2A	0.999999	0
CDC16	PPP2R2B	0.999995	0
CDC16	PPP2R2D	0.999999	0
CDC16	PPP5C	0.999991	0
CDC16	UBE2C	1	0
CDC25B	AURKA	1	0
CDC25B	CDK3	1	0
CDC25B	CDK4	1	0
CDC25B	CDK5	0.999996	0
CDC25B	CDK6	1	0
CDC25B	FBXW11	0.999996	0
CDC25B	MAPK12	0.999997	0
CDC25B	PLK2	1	0
CDC25B	WEE1	1	0
CDC25B	XPO1	1	0
CDC25B	YWHAB	1	0
CDC25B	YWHAE	1	0
CDC25B	YWHAG	1	0
CDC25B	YWHAZ	1	0
CDC37	CDK4	1	0
CDC37	CDK6	1	0
CDC37	HSP90B1	0.999999	0
CDC37	LRRK2	1	0
CDC37	STK11	1	0
CDC45	MCM2	1	0
CDC45	MCM3	1	0
CDC45	MCM5	1	0
CDC45	MCM6	1	0
CDC45	MCM7	1	0
CDC45	RPA2	1	0
CDC45	RRM2	1	0
CDC45	TFDP1	0.999996	0
CDC45	TOPBP1	1	0
CDC45	TYMS	1	0
CDC5L	BUD31	0.999997	0
CDC5L	ISY1	0.999997	0
CDC5L	PLRG1	1	0
CDC5L	PPP1CC	0.999995	0
CDC5L	SNW1	1	0
CDC73	CTR9	1	0
CDC73	PAF1	1	0
CDC73	RTF1	1	0
CDC73	SETD2	0.999994	0
CDC73	SSRP1	0.999992	0
CDC73	SUPT16H	1	0
CDC73	WDR61	1	0
CDH15	CTNND1	0.999997	0
CDH17	CTNND1	1	0
CDIPT	CDS2	1	0
CDIPT	CRLS1	0.999994	0
CDIPT	IMPA1	1	0
CDIPT	IMPA2	0.999999	0
CDIPT	PGS1	0.999999	0
CDK3	CCNG1	1	0
CDK3	CCNG2	1	0
CDK3	CCNI	1	0
CDK3	CDC14B	0.999999	0
CDK3	CDC16	1	0
CDK3	CDC25B	1	0
CDK3	CKS2	1	0
CDK3	FOXO1	0.999991	0
CDK3	FZR1	1	0
CDK3	MCM2	0.999996	0
CDK3	MCM3	1	0
CDK3	MCM5	0.999999	0
CDK3	PITX2	1	0
CDK3	RRM2	0.999999	0
CDK4	CCND1	1	0
CDK4	CCND3	1	0
CDK4	CDC25B	1	0
CDK4	CDC37	1	0
CDK4	CDK6	0.999997	0
CDK4	CDKN1A	1	0
CDK4	CDKN1B	1	0
CDK4	CDKN2B	1	0
CDK4	CDKN2C	1	0
CDK4	CDKN2D	1	0
CDK4	E2F3	0.999993	0
CDK4	E2F4	1	0
CDK4	JUND	0.999999	0
CDK4	RB1	1	0
CDK4	RBL2	1	0
CDK4	TFDP1	0.999999	0
CDK4	TFDP2	0.999998	0
CDK5	CABLES1	1	0
CDK5	CDC25B	0.999996	0
CDK5	CDKN1B	1	0
CDK5	DNM1	0.999993	0
CDK5	DPYSL2	1	0
CDK5	DPYSL3	0.999998	0
CDK5	JUND	0.999998	0
CDK5	NDEL1	1	0
CDK6	CCND1	1	0
CDK6	CCND3	1	0
CDK6	CDC25B	1	0
CDK6	CDC37	1	0
CDK6	CDK4	0.999997	0
CDK6	CDKN1A	1	0
CDK6	CDKN1B	1	0
CDK6	CDKN2B	1	0
CDK6	CDKN2C	1	0
CDK6	CDKN2D	1	0
CDK6	JUND	0.999998	0
CDK6	RB1	1	0
CDK6	RBL2	1	0
CDKN1A	AKT1	1	0
CDKN1A	CASP3	0.999995	0
CDKN1A	CCND1	1	0
CDKN1A	CCND3	1	0
CDKN1A	CDK4	1	0
CDKN1A	CDK6	1	0
CDKN1A	CDKN1B	0.999998	0
CDKN1A	CDKN2B	0.999999	0
CDKN1A	CDKN2C	0.999992	0
CDKN1A	MDM2	1	0
CDKN1A	RB1	0.999999	0
CDKN1B	AKT1	1	0
CDKN1B	CCND1	1	0
CDKN1B	CCND3	1	0
CDKN1B	CDK4	1	0
CDKN1B	CDK5	1	0
CDKN1B	CDK6	1	0
CDKN1B	CDKN1A	0.999998	0
CDKN1B	CDKN2B	0.999998	0
CDKN1B	CDKN2C	1	0
CDKN1B	COPS5	1	0
CDKN1B	FOXO1	0.999999	0
CDKN1B	FOXO4	0.999994	0
CDKN1B	MCM7	0.999999	0
CDKN1B	RB1	0.999997	0
CDKN1B	RBL2	0.999999	0
CDKN1B	TFDP1	0.999996	0
CDKN2B	CCND1	0.999999	0
CDKN2B	CDK4	1	0
CDKN2B	CDK6	1	0
CDKN2B	CDKN1A	0.999999	0
CDKN2B	CDKN1B	0.999998	0
CDKN2C	CCND1	0.999993	0
CDKN2C	CDK4	1	0
CDKN2C	CDK6	1	0
CDKN2C	CDKN1A	0.999992	0
CDKN2C	CDKN1B	1	0
CDKN2D	CDK4	1	0
CDKN2D	CDK6	1	0
CDS2	AGPAT2	1	0
CDS2	AGPAT3	1	0
CDS2	CDIPT	1	0
CDS2	CRLS1	1	0
CDS2	LPIN1	0.999994	0
CDS2	LPIN2	0.999994	0
CDS2	PGS1	1	0
CDS2	PLD1	1	0
CDS2	PLD2	1	0
CEBPA	CEBPB	0.999991	0
CEBPA	NCOA3	0.999994	0
CEBPA	RUNX1	1	0
CEBPB	CEBPA	0.999991	0
CEBPB	RPS6KA1	0.999996	0
CELLSHAPE	CAC	1	1
CELLSHAPE	GRK1	1	1
CELLSHAPE	RAP1A	1	1
CELLSHAPE	VASP	1	1
CENPE	BUB1	1	0
CENPE	BUB3	1	0
CENPE	CKAP5	0.999999	0
CENPE	MAPRE1	1	0
CENPE	MAPRE3	1	0
CEP63	YWHAG	0.999993	0
CEP78	YWHAG	0.999993	0
CEPT1	LPCAT1	0.999993	0
CEPT1	LPIN1	1	0
CEPT1	LPIN2	0.999993	0
CEPT1	PCYT1A	0.999999	0
CEPT1	PCYT1B	1	0
CEPT1	PCYT2	0.999999	0
CEPT1	PLD1	0.999999	0
CEPT1	PLD3	0.999993	0
CFL1	ACTR3	0.999999	0
CFL1	ACTR3B	0.999996	0
CFL1	CAP1	1	0
CFL1	CAP2	1	0
CFL1	CAPZA1	0.999995	0
CFL1	CAPZA2	0.999995	0
CFL1	CAPZB	1	0
CFL1	CORO1A	0.999999	0
CFL1	CORO1B	0.999999	0
CFL1	CORO1C	0.999999	0
CFL1	LCP1	0.999994	0
CFL1	TWF1	0.999998	0
CFL1	TWF2	0.999998	0
CFL1	WDR1	1	0
CFL2	ACTBL2	0.999997	0
CFL2	ACTR2	0.999998	0
CFL2	ACTR3	1	0
CFL2	ACTR3B	0.999999	0
CFL2	CAP1	1	0
CFL2	CAP2	1	0
CFL2	CAPZA1	0.999998	0
CFL2	CAPZA2	0.999998	0
CFL2	CAPZB	1	0
CFL2	CORO1A	1	0
CFL2	CORO1B	1	0
CFL2	CORO1C	1	0
CFL2	LCP1	0.999997	0
CFL2	PLS3	0.999997	0
CFL2	TWF1	1	0
CFL2	TWF2	1	0
CFL2	WDR1	1	0
CFLAR	APAF1	0.999995	0
CFLAR	BCL2L1	1	0
CFLAR	CASP10	0.999992	0
CFLAR	CASP8	1	0
CFLAR	FADD	1	0
CFLAR	RIPK1	1	0
CFLAR	TNFRSF10B	1	0
CFLAR	TNFSF10	1	0
CFLAR	TRADD	1	0
CGN	TJP2	1	0
CHD4	KAT2B	0.999999	0
CHD4	MTA2	1	0
CHD4	RBBP7	0.999996	0
CHMP1A	CHMP2A	1	0
CHMP1A	CHMP4B	1	0
CHMP1A	CHMP4C	0.999999	0
CHMP1A	CHMP5	1	0
CHMP1A	IST1	1	0
CHMP1A	VPS4A	1	0
CHMP1A	VPS4B	1	0
CHMP1A	VTA1	1	0
CHMP1B	CHMP2A	1	0
CHMP1B	CHMP2B	1	0
CHMP1B	CHMP4B	1	0
CHMP1B	CHMP4C	1	0
CHMP1B	CHMP5	1	0
CHMP1B	CHMP6	0.999999	0
CHMP1B	IST1	1	0
CHMP1B	STAMBP	1	0
CHMP1B	VPS4A	1	0
CHMP1B	VPS4B	1	0
CHMP1B	VTA1	1	0
CHMP2A	CHMP1A	1	0
CHMP2A	CHMP1B	1	0
CHMP2A	CHMP2B	1	0
CHMP2A	CHMP4B	1	0
CHMP2A	CHMP4C	1	0
CHMP2A	CHMP5	1	0
CHMP2A	CHMP6	1	0
CHMP2A	CHMP7	1	0
CHMP2A	IST1	1	0
CHMP2A	SNF8	1	0
CHMP2A	TSG101	1	0
CHMP2A	VPS25	1	0
CHMP2A	VPS28	1	0
CHMP2A	VPS36	1	0
CHMP2A	VPS37C	0.999994	0
CHMP2A	VPS4A	1	0
CHMP2A	VPS4B	1	0
CHMP2A	VTA1	1	0
CHMP2B	CHMP1B	1	0
CHMP2B	CHMP2A	1	0
CHMP2B	CHMP4B	1	0
CHMP2B	CHMP4C	1	0
CHMP2B	CHMP5	1	0
CHMP2B	CHMP6	1	0
CHMP2B	VPS4A	1	0
CHMP2B	VPS4B	1	0
CHMP4B	CAPN1	0.99999	0
CHMP4B	CAPN2	0.999998	0
CHMP4B	CHMP1A	1	0
CHMP4B	CHMP1B	1	0
CHMP4B	CHMP2A	1	0
CHMP4B	CHMP2B	1	0
CHMP4B	CHMP4C	0.999996	0
CHMP4B	CHMP5	1	0
CHMP4B	CHMP6	1	0
CHMP4B	CHMP7	1	0
CHMP4B	IST1	1	0
CHMP4B	PDCD6IP	1	0
CHMP4B	PTPN23	1	0
CHMP4B	SNF8	1	0
CHMP4B	TSG101	1	0
CHMP4B	VPS25	1	0
CHMP4B	VPS28	1	0
CHMP4B	VPS36	1	0
CHMP4B	VPS37B	0.999996	0
CHMP4B	VPS37C	0.999999	0
CHMP4B	VPS4A	1	0
CHMP4B	VPS4B	1	0
CHMP4B	VTA1	1	0
CHMP4C	CHMP1A	0.999999	0
CHMP4C	CHMP1B	1	0
CHMP4C	CHMP2A	1	0
CHMP4C	CHMP2B	1	0
CHMP4C	CHMP4B	0.999996	0
CHMP4C	CHMP5	1	0
CHMP4C	CHMP6	1	0
CHMP4C	CHMP7	0.999998	0
CHMP4C	IST1	0.999996	0
CHMP4C	PDCD6IP	1	0
CHMP4C	SNF8	1	0
CHMP4C	TSG101	1	0
CHMP4C	VPS25	1	0
CHMP4C	VPS28	1	0
CHMP4C	VPS36	0.999996	0
CHMP4C	VPS4A	1	0
CHMP4C	VPS4B	1	0
CHMP4C	VTA1	1	0
CHMP5	CHMP1A	1	0
CHMP5	CHMP1B	1	0
CHMP5	CHMP2A	1	0
CHMP5	CHMP2B	1	0
CHMP5	CHMP4B	1	0
CHMP5	CHMP4C	1	0
CHMP5	CHMP6	1	0
CHMP5	CHMP7	0.999994	0
CHMP5	IST1	1	0
CHMP5	SNF8	0.999998	0
CHMP5	VPS25	0.999994	0
CHMP5	VPS4A	1	0
CHMP5	VPS4B	1	0
CHMP5	VTA1	1	0
CHMP6	CHMP1B	0.999999	0
CHMP6	CHMP2A	1	0
CHMP6	CHMP2B	1	0
CHMP6	CHMP4B	1	0
CHMP6	CHMP4C	1	0
CHMP6	CHMP5	1	0
CHMP6	SNF8	1	0
CHMP6	TSG101	1	0
CHMP6	VPS25	1	0
CHMP6	VPS28	1	0
CHMP6	VPS36	1	0
CHMP6	VPS4A	1	0
CHMP6	VPS4B	1	0
CHMP6	VTA1	1	0
CHMP7	CHMP2A	1	0
CHMP7	CHMP4B	1	0
CHMP7	CHMP4C	0.999998	0
CHMP7	CHMP5	0.999994	0
CHMP7	VPS4B	0.999996	0
CHP1	SLC9A1	1	0
CHUK	AKT1	1	0
CHUK	CASP8	0.999991	0
CHUK	IKBKB	1	0
CHUK	IKBKG	1	0
CHUK	MAP3K1	0.999999	0
CHUK	MAP3K14	1	0
CHUK	MAP3K7	1	0
CHUK	MAP4K4	1	0
CHUK	MAVS	0.999995	0
CHUK	MYD88	1	0
CHUK	NFKB1	1	0
CHUK	NFKB2	1	0
CHUK	NFKBIA	1	0
CHUK	NFKBIB	0.999999	0
CHUK	PDPK1	0.999998	0
CHUK	PRKCB	0.999996	0
CHUK	RELA	1	0
CHUK	RIPK1	0.999991	0
CHUK	TAB1	1	0
CHUK	TRAF2	1	0
CHUK	UBE2N	0.999995	0
CIITA	CREB1	1	0
CIITA	IRF1	0.999995	0
CIITA	IRF8	0.999998	0
CIITA	NFYB	1	0
CIITA	NFYC	0.999994	0
CIITA	RFX5	1	0
CIITA	RFXANK	1	0
CISH	SOCS2	0.999994	0
CISH	SOCS3	1	0
CKAP5	AURKA	0.999995	0
CKAP5	CENPE	0.999999	0
CKAP5	MAPRE1	1	0
CKAP5	SLAIN2	0.99999	0
CKAP5	TACC1	1	0
CKAP5	TACC2	0.999999	0
CKAP5	TACC3	0.999998	0
CKAP5	TUBA3D	0.999999	0
CKAP5	TUBB4A	0.999999	0
CKAP5	TUBG1	1	0
CKAP5	TUBGCP2	0.999999	0
CKS2	CDK3	1	0
CLASP1	CLIP1	0.999999	0
CLASP1	TUBB4B	0.999995	0
CLINT1	AP1G1	0.999998	0
CLINT1	CLTC	1	0
CLINT1	GGA1	0.999993	0
CLINT1	GGA2	0.999998	0
CLINT1	SNAP91	0.999996	0
CLIP1	CLASP1	0.999999	0
CLIP1	DCTN1	0.999999	0
CLIP1	MAPRE1	0.999998	0
CLTA	AP1S1	0.999998	0
CLTA	AP2A1	0.999993	0
CLTA	AP2M1	1	0
CLTA	AP2S1	0.999998	0
CLTA	CLTC	1	0
CLTA	DNAJC6	0.999996	0
CLTA	DNAL4	0.999999	0
CLTA	EPN1	1	0
CLTA	EPS15	0.999998	0
CLTA	EPS15L1	0.999997	0
CLTA	GAK	0.999999	0
CLTA	RPS6KA3	0.999994	0
CLTA	SH3GL2	0.999998	0
CLTB	CLTC	1	0
CLTB	GAK	0.999999	0
CLTB	HIP1R	0.999999	0
CLTC	AMPH	0.999993	0
CLTC	AP1B1	1	0
CLTC	AP1G1	1	0
CLTC	AP1G2	1	0
CLTC	AP1M1	1	0
CLTC	AP1S1	1	0
CLTC	AP1S2	1	0
CLTC	AP2A1	1	0
CLTC	AP2A2	1	0
CLTC	AP2M1	1	0
CLTC	AP2S1	1	0
CLTC	ARF1	1	0
CLTC	ARRB2	1	0
CLTC	CLINT1	1	0
CLTC	CLTA	1	0
CLTC	CLTB	1	0
CLTC	DNAJC6	1	0
CLTC	DNM2	0.999999	0
CLTC	EPN1	1	0
CLTC	EPN2	0.999991	0
CLTC	GAK	1	0
CLTC	GGA1	1	0
CLTC	GGA2	1	0
CLTC	HIP1R	0.999996	0
CLTC	ITSN1	0.999998	0
CLTC	PICALM	1	0
CLTC	SNAP91	1	0
CLTC	SYNJ2	1	0
CLU	APP	0.999993	0
CLU	TGFB1	0.999992	0
CMPK1	RRM1	1	0
CMPK1	RRM2	0.999992	0
CMPK1	UCKL1	1	0
CMPK1	UPRT	1	0
CNOT4	CNOT7	1	0
CNOT4	CNOT8	1	0
CNOT4	UBE2D1	1	0
CNOT4	UBE2D2	1	0
CNOT4	UBE2D3	1	0
CNOT7	BTG2	0.999999	0
CNOT7	CNOT4	1	0
CNOT7	PRMT1	0.999997	0
CNOT8	BTG1	0.999995	0
CNOT8	BTG2	0.999997	0
CNOT8	CNOT4	1	0
CNOT8	PRMT1	0.999998	0
COMMD1	RELA	1	0
COPS2	COPS3	0.999997	0
COPS2	COPS4	1	0
COPS2	COPS5	1	0
COPS2	COPS6	1	0
COPS2	COPS7A	0.999999	0
COPS2	COPS7B	0.999998	0
COPS2	COPS8	1	0
COPS3	COPS2	0.999997	0
COPS3	COPS4	1	0
[truncated: 7,408 more rows]

## Sheet: network mouse
Table S1: Proteins and Interactions of the central cascade and its neighbors up to degree 3 in human and murine plateletes.
Gene Symbol 1	Gene Symbol 2	Predicted Interaction Score	Is in Central Cascade?
2610002M06RIK	CHMP2A	1	0
2610002M06RIK	CHMP2B	0.999995	0
2610002M06RIK	CHMP4B	1	0
2610002M06RIK	CHMP5	1	0
2610002M06RIK	CHMP6	0.999994	0
2610002M06RIK	VPS4A	1	0
2610002M06RIK	VPS4B	1	0
2610002M06RIK	VTA1	1	0
ABI1	ACTR3	0.999993	0
ABI1	ARPC3	0.999998	0
ABI1	CYFIP2	0.999994	0
ABI1	NCKAP1	1	0
ABI1	WASF2	0.999993	0
ACADM	CARM1	0.999994	0
ACADM	CPT2	1	0
ACLY	CS	1	0
ACLY	IDH1	0.999998	0
ACLY	MDH1	1	0
ACLY	MDH2	1	0
ACLY	SUCLA2	1	0
ACOX1	ACSL1	1	0
ACOX1	CPT1A	1	0
ACOX1	CPT2	1	0
ACSL1	ACOX1	1	0
ACSL1	CARM1	0.999993	0
ACSL1	CPT1A	1	0
ACTG2	ACTR8	0.999998	0
ACTG2	CALM1	0.999999	0
ACTG2	CALM3	0.999995	0
ACTG2	CAP1	0.999999	0
ACTG2	CAP2	0.999999	0
ACTG2	CFL2	0.999997	0
ACTG2	CORO1A	0.999992	0
ACTG2	CORO1B	0.999991	0
ACTG2	CORO1C	0.99999	0
ACTG2	DBNL	0.999996	0
ACTG2	DSTN	0.999993	0
ACTG2	IQGAP1	0.999993	0
ACTG2	KAT5	1	0
ACTG2	MYH9	0.999992	0
ACTG2	TWF1	0.999996	0
ACTG2	TWF2	0.999996	0
ACTG2	WDR1	0.999999	0
ACTG2	YEATS4	0.999999	0
ACTN1	ACTN4	0.999999	0
ACTN1	CTNNA1	1	0
ACTN1	ITGB1	0.999995	0
ACTN1	PARVB	0.999998	0
ACTN1	VCL	1	0
ACTN4	ACTN1	0.999999	0
ACTN4	CTNNA1	0.999999	0
ACTN4	ITGB1	0.999996	0
ACTN4	VCL	1	0
ACTR1A	ACTR1B	1	0
ACTR1A	DCTN1	1	0
ACTR1A	DCTN2	1	0
ACTR1A	DCTN6	0.999995	0
ACTR1A	DYNC1H1	0.999992	0
ACTR1B	ACTR1A	1	0
ACTR1B	DCTN1	1	0
ACTR1B	DCTN2	1	0
ACTR1B	DCTN3	1	0
ACTR1B	DCTN6	0.999998	0
ACTR1B	DYNC1H1	0.999992	0
ACTR2	ACTR3	1	0
ACTR2	ARPC1A	1	0
ACTR2	ARPC1B	1	0
ACTR2	ARPC2	1	0
ACTR2	ARPC3	1	0
ACTR2	ARPC4	1	0
ACTR2	ARPC5	1	0
ACTR2	ARPC5L	1	0
ACTR2	CCT5	0.99999	0
ACTR2	CFL2	0.999998	0
ACTR2	CORO1A	1	0
ACTR2	CORO1B	1	0
ACTR2	CORO1C	1	0
ACTR2	DBNL	0.999999	0
ACTR2	MYO1C	1	0
ACTR2	NCK1	1	0
ACTR2	NCKAP1	1	0
ACTR2	WAS	1	0
ACTR2	WIPF1	1	0
ACTR3	ABI1	0.999993	0
ACTR3	ACTR2	1	0
ACTR3	ARPC1A	1	0
ACTR3	ARPC1B	1	0
ACTR3	ARPC2	1	0
ACTR3	ARPC3	1	0
ACTR3	ARPC4	1	0
ACTR3	ARPC5	1	0
ACTR3	ARPC5L	1	0
ACTR3	CAP1	0.999996	0
ACTR3	CAP2	0.999991	0
ACTR3	CFL2	1	0
ACTR3	CTTN	1	0
ACTR3	DBNL	0.999999	0
ACTR3	DSTN	1	0
ACTR3	HCLS1	1	0
ACTR3	NCKAP1	0.999998	0
ACTR3	WAS	1	0
ACTR3	WDR1	0.999998	0
ACTR8	ACTG2	0.999998	0
ADAM17	TIMP3	0.999999	0
ADCY5	CXCL3	0.99999	0
ADCY5	GNAI3	0.999999	0
ADCY5	PDE5A	0.999999	0
ADCY5	POLR3G	0.999993	0
ADCY5	PRKAR1A	1	0
ADCY5	PRKAR2B	0.999999	0
ADCY9	GNAI3	0.999994	0
ADCY9	PRKAR1A	0.999995	0
ADK	AK2	1	0
ADK	AMPD2	1	0
ADK	AMPD3	1	0
ADK	ATIC	0.999999	0
ADK	NT5C3	0.999994	0
ADK	NT5E	1	0
ADK	PNP	1	0
ADP	CAC	1	1
ADP	P2RY1	1	2
ADP	P2RY12	1	2
ADRBK1	ARRB1	0.999996	0
ADSS	AMPD2	0.999995	0
ADSS	AMPD3	1	0
ADSS	ASNS	0.999996	0
ADSS	ATIC	1	0
ADSS	GMPR	0.999994	0
ADSS	GOT2	0.999995	0
AGL	GBE1	1	0
AGL	PYGB	1	0
AGL	PYGL	1	0
AGL	PYGM	1	0
AGPAT1	CDS1	0.999999	0
AGPAT1	CDS2	0.999999	0
AGPAT1	LPIN2	0.999998	0
AGPAT2	CDS1	1	0
AGPAT2	CDS2	1	0
AGPAT2	LPIN2	1	0
AGPAT2	PLD2	0.999998	0
AGPAT3	CDS1	1	0
AGPAT3	CDS2	1	0
AGPAT3	DGKA	0.999993	0
AGPAT3	DGKG	0.999993	0
AGPAT3	DGKZ	0.999995	0
AGPAT3	LPIN2	1	0
AGPAT3	PLD2	0.999998	0
AGPAT3	PLD3	0.999999	0
AK2	ADK	1	0
AK2	AMPD2	0.999995	0
AK2	AMPD3	0.999999	0
AK2	NME1	0.999991	0
AK2	NT5C3	0.999996	0
AK2	NT5E	0.999995	0
AKT1	AKT1S1	1	0
AKT1	BAD	0.999999	0
AKT1	BCL2	1	0
AKT1	BCL2L1	1	0
AKT1	CASP3	1	0
AKT1	CDKN1A	1	0
AKT1	CDKN1B	1	0
AKT1	CHUK	1	0
AKT1	CREB1	1	0
AKT1	CREBBP	0.99999	0
AKT1	CTNNB1	1	0
AKT1	EIF4EBP1	1	0
AKT1	EP300	0.999999	0
AKT1	FOXO3	1	0
AKT1	FOXO4	1	0
AKT1	GATA1	0.999994	0
AKT1	GATA2	0.999998	0
AKT1	GSK3A	1	0
AKT1	IKBKB	1	0
AKT1	ILK	1	0
AKT1	ITGB3	0.96096	2
AKT1	ITPR1	0.999993	0
AKT1	KHSRP	0.999998	0
AKT1	MAPKAP1	1	0
AKT1	MDM2	1	0
AKT1	NCOR2	0.999996	0
AKT1	PCK2	0.999996	0
AKT1	PDE3A	0.999991	0
AKT1	PDPK1	1	0
AKT1	PIK3CA	0.999999	1
AKT1	PIK3CB	1	0
AKT1	PIK3R1	0.999998	0
AKT1	PPP2R4	0.999994	0
AKT1	PTEN	1	0
AKT1	PTPN1	1	0
AKT1	PTPN11	0.999998	0
AKT1	RAF1	1	0
AKT1	RAP1A	1	0
AKT1	RAP1B	1	0
AKT1	RHEB	0.999997	0
AKT1	RPS6KB1	1	0
AKT1	RPS6KB2	0.999999	0
AKT1	SRC	1	1
AKT1	STAT5A	0.999998	0
AKT1	TSC2	1	0
AKT1	USP8	0.999999	0
AKT1	YWHAB	0.999994	0
AKT1	YWHAZ	0.999999	0
AKT1S1	AKT1	1	0
AKT1S1	AKT3	0.999996	0
AKT1S1	MAPKAP1	1	0
AKT2	CDKN1A	1	0
AKT2	CREB1	0.999993	0
AKT2	CTNNB1	0.999998	0
AKT2	EIF4EBP1	1	0
AKT2	FOXO3	1	0
AKT2	FOXO4	1	0
AKT2	ILK	1	0
AKT2	MAPKAP1	0.999992	0
AKT2	PDPK1	1	0
AKT2	PIK3CB	1	0
AKT2	PTEN	1	0
AKT2	RALA	0.999997	0
AKT2	RPS6KB1	0.999999	0
AKT2	RPS6KB2	0.999997	0
AKT2	TSC2	0.999994	0
AKT3	AKT1S1	0.999996	0
AKT3	CASP3	0.999999	0
AKT3	EIF4EBP1	1	0
AKT3	FOXO3	1	0
AKT3	FOXO4	1	0
AKT3	ILK	1	0
AKT3	MAPKAP1	0.999991	0
AKT3	PDPK1	1	0
AKT3	PIK3CB	1	0
AKT3	PTEN	1	0
AKT3	RPS6KB1	0.999999	0
AKT3	RPS6KB2	0.999997	0
AMFR	VCP	1	0
AMPD2	ADK	1	0
AMPD2	ADSS	0.999995	0
AMPD2	AK2	0.999995	0
AMPD2	ATIC	0.999994	0
AMPD2	NT5E	1	0
AMPD3	ADK	1	0
AMPD3	ADSS	1	0
AMPD3	AK2	0.999999	0
AMPD3	ATIC	0.999995	0
AMPD3	CANT1	0.999993	0
AMPD3	ENTPD5	0.999993	0
AMPD3	GMPR	0.999997	0
AMPD3	NT5C3	0.999993	0
AMPD3	PDE3A	0.999994	0
ANAPC1	ANAPC11	1	0
ANAPC1	ANAPC13	1	0
ANAPC1	ANAPC16	0.999999	0
ANAPC1	ANAPC2	1	0
ANAPC1	ANAPC5	1	0
ANAPC1	BUB3	1	0
ANAPC1	CDC26	1	0
ANAPC1	CDC27	1	0
ANAPC1	FZR1	1	0
ANAPC11	ANAPC1	1	0
ANAPC11	ANAPC2	1	0
ANAPC11	ANAPC5	1	0
ANAPC11	CDC27	1	0
ANAPC11	CUL3	0.999997	0
ANAPC11	CUL4A	0.999998	0
ANAPC11	CUL4B	0.999995	0
ANAPC11	FZR1	1	0
ANAPC11	PTTG1	1	0
ANAPC11	RBX1	0.999996	0
ANAPC11	UBE2D3	1	0
ANAPC11	UBE2K	1	0
ANAPC13	ANAPC1	1	0
ANAPC13	ANAPC16	0.999999	0
ANAPC13	ANAPC5	1	0
ANAPC13	CDC26	1	0
ANAPC13	CDC27	1	0
ANAPC16	ANAPC1	0.999999	0
ANAPC16	ANAPC13	0.999999	0
ANAPC16	CDC26	0.999999	0
ANAPC16	CDC27	1	0
ANAPC2	ANAPC1	1	0
ANAPC2	ANAPC11	1	0
ANAPC2	ANAPC5	1	0
ANAPC2	CDC26	1	0
ANAPC2	CDC27	1	0
ANAPC2	FZR1	1	0
ANAPC2	RBX1	1	0
ANAPC5	ANAPC1	1	0
ANAPC5	ANAPC11	1	0
ANAPC5	ANAPC13	1	0
ANAPC5	ANAPC2	1	0
ANAPC5	BUB3	1	0
ANAPC5	CDC26	1	0
ANAPC5	CDC27	1	0
ANAPC5	FZR1	1	0
ANP32A	ELAVL1	1	0
ANXA1	CXCL3	0.999995	0
AP1B1	AP1G1	1	0
AP1B1	AP1M1	1	0
AP1B1	AP1S1	1	0
AP1B1	AP1S2	1	0
AP1B1	AP2A1	1	0
AP1B1	AP2A2	1	0
AP1B1	AP2M1	1	0
AP1B1	AP2S1	1	0
AP1B1	CLTC	1	0
AP1B1	DNM2	0.999999	0
AP1G1	AP1B1	1	0
AP1G1	AP1M1	1	0
AP1G1	AP1S1	1	0
AP1G1	AP1S2	1	0
AP1G1	AP2B1	1	0
AP1G1	CLTC	1	0
AP1M1	AP1B1	1	0
AP1M1	AP1G1	1	0
AP1M1	AP1S1	1	0
AP1M1	AP1S2	1	0
AP1M1	AP2A1	1	0
AP1M1	AP2A2	1	0
AP1M1	AP2B1	1	0
AP1M1	AP2S1	1	0
AP1M1	CLTC	1	0
AP1M1	DNM2	0.999999	0
AP1S1	AP1B1	1	0
AP1S1	AP1G1	1	0
AP1S1	AP1M1	1	0
AP1S1	AP2A1	0.999999	0
AP1S1	AP2B1	1	0
AP1S1	AP2M1	1	0
AP1S1	CLTC	1	0
AP1S2	AP1B1	1	0
AP1S2	AP1G1	1	0
AP1S2	AP1M1	1	0
AP1S2	AP2A1	0.999994	0
AP1S2	AP2B1	1	0
AP1S2	CLTC	1	0
AP2A1	AP1B1	1	0
AP2A1	AP1M1	1	0
AP2A1	AP1S1	0.999999	0
AP2A1	AP1S2	0.999994	0
AP2A1	AP2B1	1	0
AP2A1	AP2M1	1	0
AP2A1	AP2S1	1	0
AP2A1	CLTC	1	0
AP2A1	EPN1	1	0
AP2A1	EPS15	1	0
AP2A1	PICALM	1	0
AP2A2	AP1B1	1	0
AP2A2	AP1M1	1	0
AP2A2	AP2B1	1	0
AP2A2	AP2M1	1	0
AP2A2	AP2S1	1	0
AP2A2	CLTC	1	0
AP2A2	EPN1	1	0
AP2A2	EPS15	1	0
AP2A2	PICALM	1	0
AP2B1	AP1G1	1	0
AP2B1	AP1M1	1	0
AP2B1	AP1S1	1	0
AP2B1	AP1S2	1	0
AP2B1	AP2A1	1	0
AP2B1	AP2A2	1	0
AP2B1	AP2M1	1	0
AP2B1	AP2S1	1	0
AP2B1	CLTC	1	0
AP2M1	AP1B1	1	0
AP2M1	AP1S1	1	0
AP2M1	AP2A1	1	0
AP2M1	AP2A2	1	0
AP2M1	AP2B1	1	0
AP2M1	AP2S1	1	0
AP2M1	ARRB2	0.999999	0
AP2M1	CLTC	1	0
AP2M1	EPN1	1	0
AP2M1	EPS15	0.999994	0
AP2S1	AP1B1	1	0
AP2S1	AP1M1	1	0
AP2S1	AP2A1	1	0
AP2S1	AP2A2	1	0
AP2S1	AP2B1	1	0
AP2S1	AP2M1	1	0
AP2S1	CLTC	1	0
AP2S1	RPS6KA3	0.999994	0
APAF1	BAK1	1	0
APAF1	BCL2	1	0
APAF1	BCL2L1	1	0
APAF1	BIRC2	1	0
APAF1	CASP3	1	0
APAF1	CFLAR	0.999995	0
APAF1	XIAP	0.999999	0
APBB1	APLP2	0.999992	0
APBB1	APP	1	0
APBB1	KAT5	1	0
APC	CSNK1E	1	0
APC	CTNNB1	1	0
APLP2	APBB1	0.999992	0
APLP2	MAPK9	0.999993	0
APLP2	PSEN1	1	0
APLP2	PSEN2	0.999999	0
APP	APBB1	1	0
APP	CLU	0.999993	0
APP	CXCL3	0.999993	0
APP	PSEN1	1	0
APP	TGFB1	0.999999	0
ARAC	ITGB3	1	1
ARAC	PLA2G2A	1	1
ARAC	TXA	1	2
ARAF	MAP2K1	1	0
ARAF	MAP2K2	1	0
ARAF	RAP1A	0.999999	0
ARAF	RRAS	0.999991	0
ARF3	ARFGEF2	1	0
ARF3	BET1L	1	0
ARF3	GGA1	1	0
ARF3	GGA2	1	0
ARF3	GGA3	1	0
ARF3	PI4KB	0.999996	0
ARF6	PLD2	0.999999	0
ARF6	RAB11A	0.999999	0
ARF6	RALA	1	0
ARF6	RALB	0.99999	0
ARFGEF2	ARF3	1	0
ARFGEF2	EXOC7	0.999995	0
ARFGEF2	RAB1B	0.999998	0
ARHGAP10	ARHGDIB	0.999994	0
ARHGAP12	RHOB	0.999992	0
ARHGAP22	ARHGDIB	0.999994	0
ARHGAP22	ARHGEF3	0.999996	0
ARHGAP22	RHOJ	0.999997	0
ARHGAP22	RHOT2	0.999994	0
ARHGAP31	ITSN1	0.999998	0
ARHGDIA	GDI2	0.999999	0
ARHGDIA	RHOB	1	0
ARHGDIB	ARHGAP10	0.999994	0
ARHGDIB	ARHGAP22	0.999994	0
ARHGDIB	GDI2	0.999998	0
ARHGDIB	HMHA1	0.999998	0
ARHGDIB	RHOB	1	0
ARHGDIB	RHOJ	1	0
ARHGDIB	RHOT2	0.999996	0
ARHGEF1	GNA12	0.999998	0
ARHGEF1	GNA13	1	0
ARHGEF12	GNA12	1	0
ARHGEF12	GNA13	1	0
ARHGEF3	ARHGAP22	0.999996	0
ARHGEF3	RHOB	0.999999	0
ARHGEF3	RHOJ	0.999998	0
ARHGEF7	CBL	1	0
ARHGEF7	GIT1	1	0
ARHGEF7	GIT2	0.999998	0
ARHGEF7	PAK2	0.999998	0
ARHGEF7	PXN	0.999997	0
ARID1A	SMARCA2	1	0
ARID1A	SMARCA4	1	0
ARID1A	SMARCB1	1	0
ARID1A	SMARCC1	1	0
ARID1A	SMARCD2	1	0
ARID1B	SMARCA2	1	0
ARID1B	SMARCA4	1	0
ARID1B	SMARCB1	1	0
ARID1B	SMARCC1	1	0
ARID2	SMARCC1	0.999992	0
ARIH1	UBE2L3	1	0
ARIH2	UBE2L3	1	0
ARL2	PDE6D	1	0
ARL2	TBCD	1	0
ARL2	TBCE	0.999998	0
ARL2	TUBB2B	0.999992	0
ARL3	PDE6D	1	0
ARNT	EPAS1	1	0
ARPC1A	ACTR2	1	0
ARPC1A	ACTR3	1	0
ARPC1A	ARPC2	1	0
ARPC1A	ARPC3	1	0
ARPC1A	ARPC4	1	0
ARPC1A	ARPC5	1	0
ARPC1A	ARPC5L	1	0
ARPC1A	NCK1	0.999995	0
ARPC1A	NCKAP1	0.999993	0
ARPC1A	WAS	1	0
ARPC1B	ACTR2	1	0
ARPC1B	ACTR3	1	0
ARPC1B	ARPC2	1	0
ARPC1B	ARPC3	1	0
ARPC1B	ARPC4	1	0
ARPC1B	ARPC5	1	0
ARPC1B	ARPC5L	1	0
ARPC1B	WAS	1	0
ARPC2	ACTR2	1	0
ARPC2	ACTR3	1	0
ARPC2	ARPC1A	1	0
ARPC2	ARPC1B	1	0
ARPC2	ARPC3	1	0
ARPC2	ARPC4	1	0
ARPC2	ARPC5	1	0
ARPC2	ARPC5L	1	0
ARPC2	CALM3	0.999998	0
ARPC2	CORO1A	1	0
ARPC2	CORO1B	1	0
ARPC2	CORO1C	0.999999	0
ARPC2	NCK1	0.999996	0
ARPC2	NCKAP1	0.999999	0
ARPC2	WAS	1	0
ARPC3	ABI1	0.999998	0
ARPC3	ACTR2	1	0
ARPC3	ACTR3	1	0
ARPC3	ARPC1A	1	0
ARPC3	ARPC1B	1	0
ARPC3	ARPC2	1	0
ARPC3	ARPC4	1	0
ARPC3	ARPC5	1	0
ARPC3	ARPC5L	1	0
ARPC3	MYO1C	1	0
ARPC3	NCK1	1	0
ARPC3	NCKAP1	1	0
ARPC3	WAS	1	0
ARPC3	WASF2	0.999998	0
ARPC4	ACTR2	1	0
ARPC4	ACTR3	1	0
ARPC4	ARPC1A	1	0
ARPC4	ARPC1B	1	0
ARPC4	ARPC2	1	0
ARPC4	ARPC3	1	0
ARPC4	ARPC5	1	0
ARPC4	ARPC5L	1	0
ARPC4	WAS	0.999998	0
ARPC5	ACTR2	1	0
ARPC5	ACTR3	1	0
ARPC5	ARPC1A	1	0
ARPC5	ARPC1B	1	0
ARPC5	ARPC2	1	0
ARPC5	ARPC3	1	0
ARPC5	ARPC4	1	0
ARPC5	MYO1C	1	0
ARPC5	NCK1	1	0
ARPC5	NCKAP1	1	0
ARPC5	WAS	0.999992	0
ARPC5	WIPF1	0.999999	0
ARPC5L	ACTR2	1	0
ARPC5L	ACTR3	1	0
ARPC5L	ARPC1A	1	0
ARPC5L	ARPC1B	1	0
ARPC5L	ARPC2	1	0
ARPC5L	ARPC3	1	0
ARPC5L	ARPC4	1	0
ARRB1	ADRBK1	0.999996	0
ARRB1	ARRB2	1	0
ARRB1	MDM2	0.999993	0
ARRB1	SRC	1	0
ARRB2	AP2M1	0.999999	0
ARRB2	ARRB1	1	0
ARRB2	CLTC	1	0
ARRB2	MDM2	1	0
ARRB2	NFKBIA	0.999995	0
ARRB2	SRC	1	0
ASF1A	CHEK2	1	0
ASF1A	RBBP4	1	0
ASF1A	RBBP7	1	0
ASF1A	SMARCA2	1	0
ASF1A	SMARCA4	0.99999	0
ASF1A	YEATS4	0.999995	0
ASNS	ADSS	0.999996	0
ASNS	ATF4	0.999998	0
ASNS	GOT2	1	0
ASPSCR1	VCP	1	0
ATF2	CREBBP	0.999991	0
ATF2	MAPK9	1	0
ATF4	ASNS	0.999998	0
ATF4	ATF6	1	0
ATF4	RPS6KA3	0.999999	0
ATF6	ATF4	1	0
ATF6	ERN1	0.999999	0
ATF6	HSP90B1	1	0
ATF6	YY1	1	0
ATG12	ATG3	1	0
ATG12	ATG4B	0.999996	0
ATG12	ATG5	1	0
ATG12	ATG7	1	0
ATG12	BECN1	0.999998	0
ATG12	GABARAP	1	0
ATG13	RB1CC1	1	0
ATG13	ULK1	1	0
ATG13	ULK2	0.999993	0
ATG3	ATG12	1	0
ATG3	ATG4B	1	0
ATG3	ATG4D	1	0
ATG3	ATG5	1	0
ATG3	ATG7	1	0
ATG3	BECN1	1	0
ATG3	GABARAP	1	0
ATG3	GABARAPL1	1	0
ATG3	GABARAPL2	1	0
ATG3	MAP1LC3A	0.999994	0
ATG3	MAP1LC3B	1	0
ATG3	ULK1	0.999997	0
ATG3	WIPI1	0.99999	0
ATG4B	ATG12	0.999996	0
ATG4B	ATG3	1	0
ATG4B	ATG5	0.999998	0
ATG4B	ATG7	1	0
ATG4B	BECN1	0.999994	0
ATG4B	GABARAP	1	0
ATG4B	GABARAPL1	1	0
ATG4B	GABARAPL2	1	0
ATG4B	MAP1LC3A	0.999997	0
ATG4B	MAP1LC3B	1	0
ATG4B	ULK1	1	0
ATG4B	ULK2	1	0
ATG4B	WIPI2	0.99999	0
ATG4D	ATG3	1	0
ATG4D	ATG5	0.999993	0
ATG4D	ATG7	0.999999	0
ATG4D	GABARAP	1	0
ATG4D	GABARAPL1	1	0
ATG4D	GABARAPL2	0.999996	0
ATG4D	ULK1	1	0
ATG4D	ULK2	0.999999	0
ATG5	ATG12	1	0
ATG5	ATG3	1	0
ATG5	ATG4B	0.999998	0
ATG5	ATG4D	0.999993	0
ATG5	ATG7	1	0
ATG5	BECN1	0.999997	0
ATG5	GABARAP	1	0
ATG5	GABARAPL1	1	0
ATG5	MAVS	0.999996	0
ATG5	ULK1	1	0
ATG7	ATG12	1	0
ATG7	ATG3	1	0
ATG7	ATG4B	1	0
ATG7	ATG4D	0.999999	0
ATG7	ATG5	1	0
ATG7	BECN1	1	0
ATG7	GABARAP	1	0
ATG7	GABARAPL1	1	0
ATG7	GABARAPL2	1	0
ATG7	MAP1LC3B	1	0
ATG7	ULK1	1	0
ATG7	ULK2	0.999999	0
ATG7	WIPI1	0.999998	0
ATG7	WIPI2	0.999997	0
ATG9A	ULK1	1	0
ATIC	ADK	0.999999	0
ATIC	ADSS	1	0
ATIC	AMPD2	0.999994	0
ATIC	AMPD3	0.999995	0
ATIC	MTHFD1	1	0
ATIC	MTHFD1L	1	0
ATIC	MTHFD2L	1	0
ATIC	PAICS	1	0
ATP	P2RX1	1	2
ATP2C1	SOD1	0.999993	0
ATXN3	VCP	1	0
BAD	AKT1	0.999999	0
BAD	BCL2	1	0
BAD	BCL2L1	1	0
BAD	RAF1	0.999996	0
BAD	YWHAZ	1	0
BAG1	BCL2	0.999998	0
BAG1	STUB1	0.999991	0
BAK1	APAF1	1	0
BAK1	BCL2	1	0
BAK1	BCL2L1	1	0
BAK1	BID	1	0
BAK1	MCL1	1	0
BAK1	VDAC2	0.999995	0
BAX	BCL2	1	0
BAX	BCL2L1	1	0
BAX	BID	1	0
BAX	MCL1	0.999999	0
BCL10	IKBKB	1	0
BCL2	AKT1	1	0
BCL2	APAF1	1	0
BCL2	BAD	1	0
BCL2	BAG1	0.999998	0
BCL2	BAK1	1	0
BCL2	BAX	1	0
BCL2	BCL2L1	0.999999	0
BCL2	BECN1	1	0
BCL2	BID	1	0
BCL2	CASP3	1	0
BCL2	CFLAR	0.999992	0
BCL2	CREB1	0.999999	0
BCL2	FKBP8	0.999997	0
BCL2	KRAS	0.999993	0
BCL2	RAF1	1	0
BCL2	STAT5A	0.999999	0
BCL2L1	AKT1	1	0
BCL2L1	APAF1	1	0
BCL2L1	BAD	1	0
BCL2L1	BAK1	1	0
BCL2L1	BAX	1	0
BCL2L1	BCL2	0.999999	0
BCL2L1	BECN1	1	0
BCL2L1	BID	1	0
BCL2L1	CFLAR	1	0
BCL2L1	GATA1	0.999997	0
BCL2L1	STAT5A	1	0
BCL2L1	VDAC1	1	0
BECN1	ATG12	0.999998	0
BECN1	ATG3	1	0
BECN1	ATG4B	0.999994	0
BECN1	ATG5	0.999997	0
BECN1	ATG7	1	0
BECN1	BCL2	1	0
BECN1	BCL2L1	1	0
BECN1	GABARAP	0.999995	0
BECN1	RAB5A	0.999997	0
BECN1	RAB5B	0.999995	0
BECN1	RAB5C	0.999995	0
BECN1	ULK1	1	0
BECN1	ULK2	0.999994	0
BECN1	UVRAG	1	0
BET1	RAB1B	1	0
BET1	SAR1B	0.999996	0
BET1	SEC13	1	0
BET1	SEC23A	1	0
BET1	SEC23B	0.999998	0
BET1	SEC24B	1	0
BET1L	ARF3	1	0
BET1L	RAB1B	1	0
BET1L	SEC13	0.999992	0
BET1L	SEC23A	0.999992	0
BET1L	SEC24B	0.999999	0
BHLHE41	CSNK1E	0.999999	0
BID	BAK1	1	0
BID	BAX	1	0
BID	BCL2	1	0
BID	BCL2L1	1	0
BIN1	DNM2	0.999993	0
BIRC2	APAF1	1	0
BIRC2	CASP2	0.999998	0
BIRC2	CASP3	1	0
BIRC2	DIABLO	1	0
BIRC2	HTRA2	0.999999	0
BIRC2	MAP3K7	1	0
BIRC2	NFKBIA	0.999998	0
BIRC2	RELA	0.999995	0
BIRC2	RIPK1	1	0
BIRC2	RIPK2	0.999999	0
BIRC2	TRAF3	1	0
BMP2	SMAD1	1	0
BMP2	SMAD5	1	0
BMP2	SMURF1	1	0
BRAF	MAP2K1	1	0
BRAF	MAP2K2	1	0
BRAF	NRAS	0.999993	0
BRAF	PRKCA	0.999997	0
BRAF	PRKCE	0.999999	0
BRAF	RAF1	1	0
BRAF	RAP1A	1	0
BRAF	RAP1B	0.999995	0
BRAF	YWHAB	1	0
BRMS1	SIN3A	0.999999	0
BRMS1	SIN3B	0.99999	0
BTG1	CNOT8	0.999995	0
BTG1	PRMT1	1	0
BTG2	CNOT7	0.999999	0
BTG2	CNOT8	0.999997	0
BTG2	PRMT1	1	0
BTK	PLCG2	0.999997	0
BTK	VAV1	0.999995	0
BUB3	ANAPC1	1	0
BUB3	ANAPC5	1	0
BUB3	CDC27	1	0
BUB3	MAD1L1	1	0
BUB3	MAPRE1	0.99999	0
BUD31	CRNKL1	1	0
BUD31	DHX8	1	0
BUD31	ISY1	1	0
BUD31	PPIF	1	0
BUD31	PRPF19	1	0
BUD31	SNW1	1	0
BUD31	XAB2	1	0
BYSL	CSNK1A1	1	0
BYSL	CSNK1D	1	0
BYSL	CSNK1E	1	0
BYSL	DIMT1	1	0
C3AR1	CXCL3	0.999993	0
CAB39	PRKAA1	0.999998	0
CAB39	PRKAA2	0.999993	0
CAB39	STK11	1	0
CAB39	STK24	1	0
CAB39	STK25	1	0
CAB39	STK3	1	0
CAB39	STK38	0.999999	0
CAB39	STK4	1	0
CAB39	STRADA	1	0
CAB39	STRADB	1	0
CAB39L	PRKAA1	1	0
CAB39L	PRKAA2	0.999999	0
CAB39L	PRKAB1	0.999991	0
CAB39L	STK11	1	0
CAB39L	STK24	1	0
CAB39L	STK25	1	0
CAB39L	STK3	1	0
CAB39L	STK38	1	0
CAB39L	STK4	1	0
CAB39L	STRADA	1	0
CAB39L	STRADB	1	0
CAC	ADP	1	2
CAC	CELLSHAPE	1	2
CAC	ITPR3	1	1
CAC	ORAI1	1	2
CAC	P2RX1	1	1
CAC	PRKCA	1	2
CAC	RASGRP1	1	2
CALM1	ACTG2	0.999999	0
CALM1	CALM1	1	0
CALM1	CALM2	1	0
CALM1	CALM3	1	0
CALM1	CAMK1	1	0
CALM1	CAMK2D	1	0
CALM1	CAMK2G	1	0
CALM1	ITPR1	1	0
CALM1	MYH9	0.999997	0
CALM1	MYO1C	1	0
CALM1	PHKB	1	0
CALM1	PHKG2	0.999998	0
CALM1	PPP3CA	1	0
CALM1	PPP3CB	1	0
CALM1	PPP3R1	1	0
CALM1	RALA	1	0
CALM2	CALM1	1	0
CALM2	CALM2	1	0
CALM2	CALM3	1	0
CALM2	CAMK2D	1	0
CALM2	CAMK2G	0.999999	0
CALM2	PPP3CA	1	0
CALM2	PPP3R1	1	0
CALM2	RALA	1	0
CALM3	ACTG2	0.999995	0
CALM3	ARPC2	0.999998	0
CALM3	CALM1	1	0
CALM3	CALM2	1	0
CALM3	CALM3	1	0
CALM3	CAMK2D	1	0
CALM3	CAMK2G	1	0
CALM3	CSNK2A2	1	0
CALM3	DAPK1	0.999999	0
CALM3	DBI	0.999992	0
CALM3	FKBP8	1	0
CALM3	IQGAP1	1	0
CALM3	IQGAP2	1	0
CALM3	MYO1C	1	0
CALM3	PPP3CA	1	0
CALM3	PPP3R1	1	0
CALM3	RALA	1	0
CALM3	RALB	0.999995	0
CAMK1	CALM1	1	0
CAMK2D	CALM1	1	0
CAMK2D	CALM2	1	0
CAMK2D	CALM3	1	0
CAMK2D	CREB1	0.999996	0
CAMK2D	DLG1	0.999996	0
CAMK2G	CALM1	1	0
CAMK2G	CALM2	0.999999	0
CAMK2G	CALM3	1	0
CAMK2G	CREB1	1	0
CAMK2G	DLG1	0.999997	0
CAMK2G	GRIN2D	0.999999	0
CAMKK1	PRKAA1	0.999998	0
CAMKK1	PRKAB1	1	0
CAMKK1	PRKAB2	0.999999	0
CAMP	P2RY12	1	1
CAMP	PDE3A	1	1
CAMP	PRKACA	1	2
CAMP	PTGDR	1	1
CANT1	AMPD3	0.999993	0
CANT1	NT5C3	0.999993	0
CANT1	NT5E	1	0
CANT1	UCK1	0.999998	0
CANT1	UCKL1	0.999997	0
CANT1	UMPS	0.999993	0
CANX	HSP90B1	1	0
CANX	VCP	0.999994	0
CAP1	ACTG2	0.999999	0
CAP1	ACTR3	0.999996	0
CAP1	CAPZA1	1	0
CAP1	CAPZA2	0.999999	0
CAP1	CFL2	1	0
CAP1	DBNL	1	0
CAP1	DSTN	1	0
CAP1	TWF2	0.999999	0
CAP2	ACTG2	0.999999	0
CAP2	ACTR3	0.999991	0
CAP2	CAPZA1	0.999998	0
CAP2	CAPZA2	0.999996	0
CAP2	CFL2	1	0
CAP2	DBNL	1	0
CAP2	DSTN	1	0
CAPN2	CAPNS1	1	0
CAPN2	CHMP4B	0.999998	0
CAPN2	TLN1	1	0
CAPNS1	CAPN2	1	0
CAPNS1	SEC31A	0.999999	0
CAPZA1	CAP1	1	0
CAPZA1	CAP2	0.999998	0
CAPZA1	CAPZB	1	0
CAPZA1	DBNL	1	0
CAPZA1	WDR1	0.999999	0
CAPZA2	CAP1	0.999999	0
CAPZA2	CAP2	0.999996	0
CAPZA2	CAPZB	1	0
CAPZA2	DBNL	0.999999	0
CAPZA2	WDR1	0.999998	0
CAPZB	CAPZA1	1	0
CAPZB	CAPZA2	1	0
CAPZB	CFL2	1	0
CAPZB	DSTN	1	0
CAPZB	WDR1	1	0
CARM1	ACADM	0.999994	0
CARM1	ACSL1	0.999993	0
CARM1	CPT1A	0.999993	0
CARM1	CPT2	0.999993	0
CARM1	CREBBP	0.999999	0
CARM1	EP300	1	0
CARM1	HMGCR	0.999993	0
CARM1	MED19	0.999993	0
CARM1	NCOA1	1	0
CARM1	NCOA2	1	0
CARM1	NCOA3	1	0
CARM1	NFYA	0.999993	0
CARM1	NFYB	1	0
CARM1	RGL1	0.999993	0
CARM1	SREBF2	0.999994	0
CASP2	BIRC2	0.999998	0
CASP2	CASP3	0.999998	0
CASP2	CRADD	1	0
CASP3	AKT1	1	0
CASP3	AKT3	0.999999	0
CASP3	APAF1	1	0
CASP3	BCL2	1	0
CASP3	BIRC2	1	0
CASP3	CASP2	0.999998	0
CASP3	CDKN1A	0.999995	0
CASP3	DFFA	1	0
CASP3	GSN	0.999999	0
CASP3	MDM2	0.999998	0
CASP3	PAK2	0.999999	0
CASP3	STK3	1	0
CASP3	STK4	0.999999	0
CASP3	XIAP	1	0
CAT	PRDX4	0.999998	0
CAT	PRDX6	1	0
CAT	SOD1	1	0
CAT	SOD2	1	0
CAV1	SRC	0.999999	0
CBL	ARHGEF7	1	0
CBL	FLT1	0.999999	0
CBL	IGF1R	0.999992	0
CBL	ITSN1	1	0
CBL	LCP2	0.999998	0
CBL	LYN	1	0
CBL	NCK1	1	0
CBL	PIK3R1	1	0
CBL	PLCG1	1	0
CBL	PTPN11	1	0
CBL	SH3KBP1	1	0
CBL	SORBS1	0.999992	0
CBL	SPRY1	1	0
CBL	SRC	1	0
CBL	UBE2L3	0.999997	0
CBL	VAV1	1	0
CBL	VAV3	0.999993	0
CBY1	YWHAZ	0.99999	0
CCL25	CXCL3	0.999997	0
CCND1	CDK6	1	0
CCND1	CDKN1A	1	0
CCND1	CDKN1B	1	0
CCND1	CDKN2B	0.999999	0
CCND1	CTNNB1	0.999998	0
CCND1	E2F4	1	0
CCND1	RB1	1	0
CCND1	RBL2	1	0
CCND2	CDK5	1	0
CCND2	CDK6	1	0
CCND2	CDKN1A	1	0
CCND2	CDKN1B	0.999991	0
CCND2	RB1	0.999997	0
CCND2	RBL2	0.999999	0
CCND3	CDK6	1	0
CCND3	CDKN1A	1	0
CCND3	CDKN1B	1	0
CCND3	RB1	1	0
CCND3	RBL2	1	0
CCNG1	MDM2	0.999999	0
CCS	SOD1	1	0
CCT2	CCT4	1	0
CCT2	CCT5	1	0
CCT2	CCT7	1	0
CCT2	CCT8	1	0
CCT2	HSPA2	1	0
CCT2	HSPH1	0.999997	0
CCT2	PFDN2	0.999999	0
CCT2	STK24	1	0
CCT2	STK3	1	0
CCT2	STRN	1	0
CCT2	STRN3	0.999996	0
CCT2	STRN4	1	0
CCT2	TCP1	1	0
CCT4	CCT2	1	0
CCT4	CCT5	1	0
CCT4	CCT7	1	0
CCT4	CCT8	1	0
CCT4	HSPA2	0.999998	0
CCT4	HSPH1	0.999997	0
CCT4	PFDN2	0.999999	0
CCT4	PFDN5	0.999999	0
CCT4	STK24	1	0
CCT4	STK3	1	0
CCT4	STRN	1	0
CCT4	STRN3	0.999996	0
CCT4	STRN4	1	0
CCT4	TCP1	1	0
CCT4	TUBA1C	0.999998	0
CCT5	ACTR2	0.99999	0
CCT5	CCT2	1	0
CCT5	CCT4	1	0
CCT5	CCT7	1	0
CCT5	CCT8	1	0
CCT5	HSPA2	0.999998	0
CCT5	HSPH1	0.999999	0
CCT5	PFDN2	0.999998	0
CCT5	PFDN5	0.999999	0
CCT5	STK24	1	0
CCT5	STK3	1	0
CCT5	STRN	1	0
CCT5	STRN3	0.999993	0
CCT5	STRN4	1	0
CCT5	TCP1	1	0
CCT5	TRAF3IP3	0.999998	0
CCT5	TUBA1C	0.999998	0
CCT7	CCT2	1	0
CCT7	CCT4	1	0
CCT7	CCT5	1	0
CCT7	CCT8	1	0
CCT7	HSPA2	0.999998	0
CCT7	HSPH1	1	0
CCT7	PFDN2	0.999991	0
CCT7	PFDN5	0.999994	0
CCT7	STK24	0.999999	0
CCT7	STK3	0.999998	0
CCT7	STRN	0.999999	0
CCT7	STRN4	0.999999	0
CCT7	TCP1	1	0
CCT7	TUBA1C	0.999994	0
CCT8	CCT2	1	0
CCT8	CCT4	1	0
CCT8	CCT5	1	0
CCT8	CCT7	1	0
CCT8	PFDN2	0.999996	0
CCT8	PFDN5	0.999999	0
CCT8	STK24	1	0
CCT8	STK3	1	0
CCT8	STRN	1	0
CCT8	STRN3	0.999996	0
CCT8	STRN4	1	0
CCT8	TCP1	1	0
CCT8	TRAF3IP3	0.999998	0
CCT8	TUBA1C	0.999997	0
CD28	PIK3R1	0.999998	0
CD9	ITGB1	1	0
CDA	NT5C3	0.999993	0
CDA	NT5E	0.999997	0
CDA	PNP	1	0
CDA	UCK1	1	0
CDA	UCKL1	1	0
CDC26	ANAPC1	1	0
CDC26	ANAPC13	1	0
CDC26	ANAPC16	0.999999	0
CDC26	ANAPC2	1	0
CDC26	ANAPC5	1	0
CDC26	CDC27	1	0
CDC26	FZR1	1	0
CDC27	ANAPC1	1	0
CDC27	ANAPC11	1	0
CDC27	ANAPC13	1	0
CDC27	ANAPC16	1	0
CDC27	ANAPC2	1	0
CDC27	ANAPC5	1	0
CDC27	BUB3	1	0
CDC27	CDC26	1	0
CDC27	FZR1	1	0
CDC27	PPP2R2A	0.999999	0
CDC27	PPP2R2D	0.999999	0
CDC27	PTTG1	1	0
CDC37	CDK6	1	0
CDC37	HSP90B1	0.999999	0
CDC37	STK11	1	0
CDC73	CDK9	1	0
CDC73	CTNNB1	0.999994	0
CDC73	LEO1	1	0
CDC73	PAF1	1	0
CDC73	RTF1	1	0
CDC73	SETD2	0.999994	0
CDC73	WDR61	1	0
CDH5	CTNNA1	1	0
CDH5	CTNNB1	1	0
CDH5	KDR	0.999998	0
CDH5	PKP4	0.999999	0
CDK5	CCND2	1	0
CDK5	CDKN1B	1	0
CDK5	CKS1B	0.999999	0
CDK5	JUND	0.999998	0
CDK5	LPIN2	0.999999	0
CDK5	NDEL1	1	0
CDK6	CCND1	1	0
CDK6	CCND2	1	0
CDK6	CCND3	1	0
CDK6	CDC37	1	0
CDK6	CDKN1A	1	0
CDK6	CDKN1B	1	0
CDK6	CDKN2B	1	0
CDK6	CDKN2D	1	0
CDK6	JUND	0.999998	0
CDK6	RB1	1	0
CDK6	RBL2	1	0
CDK9	CDC73	1	0
CDK9	ERCC3	1	0
CDK9	GTF2F1	0.999999	0
CDK9	GTF2H1	1	0
CDK9	LEO1	1	0
CDK9	MNAT1	1	0
CDK9	POLR2A	1	0
CDK9	RNF20	1	0
CDK9	RTF1	1	0
CDK9	SETD2	0.999993	0
CDK9	TCEB1	0.999999	0
CDK9	UBE2A	0.999997	0
CDKN1A	AKT1	1	0
CDKN1A	AKT2	1	0
CDKN1A	CASP3	0.999995	0
CDKN1A	CCND1	1	0
CDKN1A	CCND2	1	0
CDKN1A	CCND3	1	0
CDKN1A	CDK6	1	0
CDKN1A	CDKN1B	0.999998	0
CDKN1A	CDKN2B	0.999999	0
CDKN1A	MDM2	1	0
CDKN1A	RB1	0.999999	0
CDKN1B	AKT1	1	0
CDKN1B	CCND1	1	0
CDKN1B	CCND2	0.999991	0
CDKN1B	CCND3	1	0
CDKN1B	CDK5	1	0
CDKN1B	CDK6	1	0
CDKN1B	CDKN1A	0.999998	0
CDKN1B	CDKN2B	0.999998	0
CDKN1B	CKS1B	0.999993	0
CDKN1B	COPS5	1	0
CDKN1B	FOXO3	1	0
CDKN1B	FOXO4	0.999994	0
CDKN1B	RB1	0.999997	0
CDKN1B	RBL2	0.999999	0
CDKN2B	CCND1	0.999999	0
CDKN2B	CDK6	1	0
CDKN2B	CDKN1A	0.999999	0
CDKN2B	CDKN1B	0.999998	0
CDKN2D	CDK6	1	0
CDS1	AGPAT1	0.999999	0
CDS1	AGPAT2	1	0
CDS1	AGPAT3	1	0
CDS1	CHEK2	1	0
CDS1	CRLS1	0.999998	0
CDS1	LPIN2	0.999995	0
CDS1	PGS1	1	0
CDS1	PLD2	1	0
CDS2	AGPAT1	0.999999	0
CDS2	AGPAT2	1	0
CDS2	AGPAT3	1	0
CDS2	CRLS1	1	0
CDS2	LPIN2	0.999994	0
CDS2	PGS1	1	0
CDS2	PLD2	1	0
CEBPA	MED19	0.999994	0
CELLSHAPE	CAC	1	1
CELLSHAPE	GRK1	1	1
CELLSHAPE	RAP1A	1	1
CELLSHAPE	VASP	1	1
CENPF	NDEL1	0.999995	0
CEP135	CEP63	0.999999	0
CEP135	CEP76	1	0
CEP135	YWHAG	0.999993	0
CEP63	CEP135	0.999999	0
CEP63	YWHAG	0.999993	0
CEP76	CEP135	1	0
CEP76	YWHAG	0.999993	0
CEPT1	LPIN2	0.999993	0
CEPT1	PCYT1A	0.999999	0
CEPT1	PCYT1B	1	0
CEPT1	PCYT2	0.999999	0
CEPT1	PLD3	0.999993	0
CFL2	ACTG2	0.999997	0
CFL2	ACTR2	0.999998	0
CFL2	ACTR3	1	0
CFL2	CAP1	1	0
CFL2	CAP2	1	0
CFL2	CAPZB	1	0
CFL2	CORO1A	1	0
CFL2	CORO1B	1	0
CFL2	CORO1C	1	0
CFL2	TPM1	0.999995	0
CFL2	TWF1	1	0
CFL2	TWF2	1	0
CFL2	WDR1	1	0
CFLAR	APAF1	0.999995	0
CFLAR	BCL2	0.999992	0
CFLAR	BCL2L1	1	0
CFLAR	FADD	1	0
CFLAR	FAS	1	0
CFLAR	RIPK1	1	0
CHD4	KAT2B	0.999999	0
CHD4	MTA2	1	0
CHD4	RBBP4	1	0
CHD4	RBBP7	0.999996	0
CHEK2	ASF1A	1	0
CHEK2	CDS1	1	0
CHEK2	MDM2	1	0
CHEK2	MUS81	1	0
CHEK2	TRP53BP1	0.999997	0
CHMP1A	CHMP2A	1	0
CHMP1A	CHMP4B	1	0
CHMP1A	CHMP5	1	0
CHMP1A	VPS4A	1	0
CHMP1A	VPS4B	1	0
CHMP1A	VTA1	1	0
CHMP1B	CHMP2A	1	0
CHMP1B	CHMP2B	1	0
CHMP1B	CHMP4B	1	0
CHMP1B	CHMP5	1	0
CHMP1B	CHMP6	0.999999	0
CHMP1B	STAMBP	1	0
CHMP1B	VPS4A	1	0
CHMP1B	VPS4B	1	0
CHMP1B	VTA1	1	0
CHMP2A	2610002M06RIK	1	0
CHMP2A	CHMP1A	1	0
CHMP2A	CHMP1B	1	0
CHMP2A	CHMP2B	1	0
CHMP2A	CHMP4B	1	0
CHMP2A	CHMP5	1	0
CHMP2A	CHMP6	1	0
CHMP2A	CHMP7	1	0
CHMP2A	SNF8	1	0
CHMP2A	TSG101	1	0
CHMP2A	VPS25	1	0
CHMP2A	VPS28	1	0
CHMP2A	VPS36	1	0
CHMP2A	VPS37C	0.999994	0
CHMP2A	VPS4A	1	0
CHMP2A	VPS4B	1	0
CHMP2A	VTA1	1	0
CHMP2B	2610002M06RIK	0.999995	0
CHMP2B	CHMP1B	1	0
CHMP2B	CHMP2A	1	0
CHMP2B	CHMP4B	1	0
CHMP2B	CHMP5	1	0
CHMP2B	CHMP6	1	0
CHMP2B	VPS4A	1	0
CHMP2B	VPS4B	1	0
CHMP4B	2610002M06RIK	1	0
CHMP4B	CAPN2	0.999998	0
CHMP4B	CHMP1A	1	0
CHMP4B	CHMP1B	1	0
CHMP4B	CHMP2A	1	0
CHMP4B	CHMP2B	1	0
CHMP4B	CHMP5	1	0
CHMP4B	CHMP6	1	0
CHMP4B	CHMP7	1	0
CHMP4B	PDCD6IP	1	0
CHMP4B	SNF8	1	0
CHMP4B	TSG101	1	0
CHMP4B	VPS25	1	0
CHMP4B	VPS28	1	0
CHMP4B	VPS36	1	0
CHMP4B	VPS37B	0.999996	0
CHMP4B	VPS37C	0.999999	0
CHMP4B	VPS4A	1	0
CHMP4B	VPS4B	1	0
CHMP4B	VTA1	1	0
CHMP5	2610002M06RIK	1	0
CHMP5	CHMP1A	1	0
CHMP5	CHMP1B	1	0
CHMP5	CHMP2A	1	0
CHMP5	CHMP2B	1	0
CHMP5	CHMP4B	1	0
CHMP5	CHMP6	1	0
CHMP5	CHMP7	0.999994	0
CHMP5	SNF8	0.999998	0
CHMP5	VPS25	0.999994	0
CHMP5	VPS4A	1	0
CHMP5	VPS4B	1	0
CHMP5	VTA1	1	0
CHMP6	2610002M06RIK	0.999994	0
CHMP6	CHMP1B	0.999999	0
CHMP6	CHMP2A	1	0
CHMP6	CHMP2B	1	0
CHMP6	CHMP4B	1	0
CHMP6	CHMP5	1	0
CHMP6	SNF8	1	0
CHMP6	TSG101	1	0
CHMP6	VPS25	1	0
CHMP6	VPS28	1	0
CHMP6	VPS36	1	0
CHMP6	VPS4A	1	0
CHMP6	VPS4B	1	0
CHMP6	VTA1	1	0
CHMP7	CHMP2A	1	0
CHMP7	CHMP4B	1	0
CHMP7	CHMP5	0.999994	0
CHMP7	VPS4B	0.999996	0
CHUK	AKT1	1	0
CHUK	IKBKB	1	0
CHUK	IKBKG	1	0
CHUK	MAP3K7	1	0
CHUK	NFKBIA	1	0
CHUK	RELA	1	0
CITED2	EP300	0.999995	0
CKS1B	CDK5	0.999999	0
CKS1B	CDKN1B	0.999993	0
CLASP2	MAPRE1	0.999994	0
CLTA	CLTC	1	0
CLTB	CLTC	1	0
CLTB	GAK	0.999999	0
CLTC	AP1B1	1	0
CLTC	AP1G1	1	0
CLTC	AP1M1	1	0
CLTC	AP1S1	1	0
CLTC	AP1S2	1	0
CLTC	AP2A1	1	0
CLTC	AP2A2	1	0
CLTC	AP2B1	1	0
CLTC	AP2M1	1	0
CLTC	AP2S1	1	0
CLTC	ARRB2	1	0
CLTC	CLTA	1	0
CLTC	CLTB	1	0
CLTC	DNM2	0.999999	0
CLTC	EPN1	1	0
CLTC	GAK	1	0
CLTC	GGA1	1	0
CLTC	GGA2	1	0
CLTC	GGA3	1	0
CLTC	ITSN1	0.999998	0
CLTC	PICALM	1	0
CLU	APP	0.999993	0
CLU	TGFB1	0.999992	0
CMPK1	NT5E	0.999995	0
CMPK1	UCKL1	1	0
CMPK1	UMPS	0.999992	0
CNOT4	CNOT7	1	0
CNOT4	CNOT8	1	0
CNOT4	UBE2D3	1	0
CNOT7	BTG2	0.999999	0
CNOT7	CNOT4	1	0
CNOT7	PRMT1	0.999997	0
CNOT8	BTG1	0.999995	0
CNOT8	BTG2	0.999997	0
CNOT8	CNOT4	1	0
CNOT8	PRMT1	0.999998	0
CNR2	CXCL3	0.999991	0
COMMD1	RELA	1	0
COPS2	COPS3	0.999997	0
COPS2	COPS4	1	0
COPS2	COPS5	1	0
COPS2	COPS6	1	0
COPS2	COPS7A	0.999999	0
COPS2	COPS8	1	0
COPS3	COPS2	0.999997	0
COPS3	COPS4	1	0
COPS3	COPS5	1	0
COPS3	COPS6	1	0
COPS3	COPS7A	1	0
COPS3	COPS8	1	0
COPS4	COPS2	1	0
COPS4	COPS3	1	0
COPS4	COPS5	1	0
COPS4	COPS6	1	0
COPS4	COPS7A	1	0
COPS4	COPS8	1	0
COPS5	CDKN1B	1	0
COPS5	COPS2	1	0
COPS5	COPS3	1	0
COPS5	COPS4	1	0
COPS5	COPS6	1	0
COPS5	COPS7A	1	0
COPS5	COPS8	1	0
COPS5	CUL3	0.999992	0
COPS5	CUL4A	0.999996	0
COPS5	CUL4B	0.999999	0
COPS5	JUND	0.999991	0
COPS5	RNF139	0.999993	0
COPS5	UCHL3	0.999991	0
COPS6	COPS2	1	0
COPS6	COPS3	1	0
COPS6	COPS4	1	0
COPS6	COPS5	1	0
COPS6	COPS7A	1	0
COPS6	COPS8	1	0
COPS6	CUL4A	0.999998	0
COPS7A	COPS2	0.999999	0
COPS7A	COPS3	1	0
COPS7A	COPS4	1	0
COPS7A	COPS5	1	0
COPS7A	COPS6	1	0
COPS7A	COPS8	1	0
COPS8	COPS2	1	0
COPS8	COPS3	1	0
COPS8	COPS4	1	0
COPS8	COPS5	1	0
COPS8	COPS6	1	0
COPS8	COPS7A	1	0
CORO1A	ACTG2	0.999992	0
CORO1A	ACTR2	1	0
CORO1A	ARPC2	1	0
CORO1A	CFL2	1	0
CORO1A	DBNL	0.999999	0
CORO1A	DSTN	1	0
CORO1B	ACTG2	0.999991	0
CORO1B	ACTR2	1	0
CORO1B	ARPC2	1	0
CORO1B	CFL2	1	0
CORO1B	DBNL	0.999997	0
CORO1B	DSTN	1	0
CORO1C	ACTG2	0.99999	0
CORO1C	ACTR2	1	0
CORO1C	ARPC2	0.999999	0
CORO1C	CFL2	1	0
CORO1C	DBNL	0.999996	0
CORO1C	DSTN	1	0
COX4I1	COX6B1	1	0
COX4I1	PMPCB	1	0
COX4I1	UQCR10	1	0
COX4I1	UQCRC1	0.999998	0
COX4I1	UQCRFS1	1	0
COX6B1	COX4I1	1	0
COX6B1	UQCR10	1	0
COX6B1	UQCRFS1	1	0
CPSF2	SSU72	1	0
CPSF2	WDR82	1	0
CPT1A	ACOX1	1	0
CPT1A	ACSL1	1	0
CPT1A	CARM1	0.999993	0
CPT1A	CPT2	1	0
CPT2	ACADM	1	0
CPT2	ACOX1	1	0
CPT2	CARM1	0.999993	0
CPT2	CPT1A	1	0
CRADD	CASP2	1	0
CREB1	AKT1	1	0
CREB1	AKT2	0.999993	0
CREB1	BCL2	0.999999	0
CREB1	CAMK2D	0.999996	0
CREB1	CAMK2G	1	0
CREB1	CREBBP	1	0
CREB1	CRTC1	0.999995	0
CREB1	EP300	1	0
CREB1	MAPK7	1	0
CREB1	MAPKAPK2	0.999999	0
CREB1	RPS6KA2	1	0
CREB1	RPS6KA3	1	0
CREB1	RPS6KA4	1	0
CREB1	SLC2A3	0.999992	0
CREBBP	AKT1	0.99999	0
CREBBP	ATF2	0.999991	0
CREBBP	CARM1	0.999999	0
CREBBP	CREB1	1	0
CREBBP	CTNNB1	1	0
CREBBP	GTF2B	0.999992	0
CREBBP	IRF3	1	0
CREBBP	KAT2B	0.999999	0
CREBBP	NCOA1	1	0
CREBBP	NCOA2	0.999999	0
CREBBP	NCOA3	0.999999	0
CREBBP	RELA	1	0
CREBBP	STAT1	0.999999	0
CRLS1	CDS1	0.999998	0
CRLS1	CDS2	1	0
CRLS1	PGS1	1	0
CRNKL1	BUD31	1	0
CRNKL1	DHX8	1	0
CRNKL1	ISY1	1	0
CRNKL1	PRPF19	1	0
CRNKL1	SNW1	1	0
CRNKL1	XAB2	1	0
CRTC1	CREB1	0.999995	0
CS	ACLY	1	0
CS	GOT2	1	0
CS	IDH1	1	0
CS	MDH1	1	0
CS	MDH2	1	0
CSK	PXN	1	0
CSK	SRC	1	0
CSNK1A1	BYSL	1	0
CSNK1A1	CTNNB1	1	0
CSNK1A1	DVL1	1	0
CSNK1A1	MDM4	1	0
CSNK1A1	YWHAE	0.999996	0
CSNK1D	BYSL	1	0
CSNK1D	CSNK1E	0.999997	0
CSNK1D	DVL1	1	0
CSNK1D	YWHAE	1	0
CSNK1D	YWHAG	1	0
CSNK1E	APC	1	0
CSNK1E	BHLHE41	0.999999	0
CSNK1E	BYSL	1	0
CSNK1E	CSNK1D	0.999997	0
CSNK1E	CTNNB1	1	0
CSNK1E	DIMT1	0.999995	0
CSNK1E	DVL1	1	0
CSNK1E	YWHAE	1	0
CSNK1E	YWHAG	0.999996	0
CSNK1G2	DVL1	0.999994	0
CSNK2A2	CALM3	1	0
CSNK2A2	CSNK2B	1	0
CSNK2A2	DVL1	1	0
CSNK2A2	LEO1	1	0
CSNK2A2	NAP1L4	0.999999	0
CSNK2A2	NFKBIA	1	0
CSNK2A2	PTEN	0.99999	0
CSNK2A2	RTF1	1	0
CSNK2A2	SEC63	0.999998	0
CSNK2A2	TOP2B	0.999992	0
CSNK2B	CSNK2A2	1	0
CTBP1	SIN3A	1	0
CTBP1	SIN3B	0.999993	0
CTNNA1	ACTN1	1	0
[truncated: 4,244 more rows]
