# Supplementary material for: Comparison of the central human and mouse platelet signaling cascade by systems biological analysis
Source: BMC Genomics. 2020 Dec 22;21:897. doi: 10.1186/s12864-020-07215-4 (PMC7756956; doi:10.1186/s12864-020-07215-4)
Supplement: Supplementary file 1 — Additional file 1: The supplemental material. Supplemental Table S1. Proteins and interactions analyzed, all data. Supplemental Table S2. Comparison among all data-sets, all results. Figure S4. Differences in the central regulatory cascade (CC) between mouse and human, high resolution version for better readability. Figure S5. Full Network of proteins in and around the central platelet signalling cascade, high resolution version for better readability. [file 12864_2020_7215_MOESM1_ESM.zip › Table_S2_Matching_Differences_F_ESM.xlsx]

## Sheet: Table S2-prooved differences_ne
Table S2: Dual RNAseq data of mouse and human platelets compared with 11 recent proteomic platelet studies. For estimating comparison, the abundance values of proteomic and transcriptomic studies were normalized by the median. Hence, the suggested differences of transcriptomics was probed on its reproducibility in proteomic differences of mice and human according to the log2fold change. 1.) itali…
Protein Information					Human transcriptomic study: log2fold changes in relation to median expression	Human proteomic studies: log2fold changes in relation to median abundance value								Murine transcriptomic study: log2fold changes in realtion to median expression	Murine proteomic study: log2fold changes in relation to median abundance value				Comparative Analysis
gene symbol	gene name	genomic difference	neighbour degree	RPKM delta	human_rowley_et_al_2012_log2	plateletweb_current_version	human_burkhart_2012_log2	human_beck_et_al_2017	human_sabrkhany_et_al_2018_log2	human_trugilho_et_al_2017_log2	human_solari_et_al_2016_log2	human_zufferey_et_al_2014_log2	human_rijkers_et_al_2017_log2	mouse_rowley_et_al_2012_log2	mouse_zeiler_et_al_2014_log2	mouse_hurtado_et_al_2019_log2	mouse_nyggard_et_al_2017_log2	malmstroem_et_al_2016_log2	Human Transcriptom	Mouse Transciptom	Max Human Proteom	Max Mouse Proteom	Compare Transcriptomic	Compare Proteomic	Matching Tendency	Matching Clear Evidence Binary (Presence and Absence)	Matching delta	Sum Matching Tendency, Clear Evidence, delta	Summed stats	delta Human and Mouse Transcriptom	delta Human and Mouse Proteom	ABS(delta Transcriptom - delta Proteom)	Prooved delta Calculation	Max(ABS(delta transcriptom -Proteom
ICAM2	intercellular adhesion molecule 2	0	2	61.44	4.96	1	0.9069	-1	0.3848	1.5208	1	0.4406	0.4785	-100	-100	-100	-100	-100	4.96	-100	1.5208	-100	1	1	1	1	0	2	57.9086
TIMP1	TIMP metallopeptidase inhibitor 1	0	2	262.86	7.06	1	1.858	-1	2.4522	2.616	0.3626	-100	1.2454	-100	-100	-100	-100	-100	7.06	-100	2.616	-100	1	1	1	1	0	2	57.9086
YAP1	yes-associated protein 1	0	2	-46.845	-100	-1	-100	-1	-100	-100	-100	-100	-100	3.62	-2.85	-100	-100	-100	-100	3.62	-100	-2.85	-1	-1	1	1	0	2	57.9086
SPARC	secreted protein, acidic, cysteine-rich (osteonectin)	0	3	2372.7	10.23	1	3.585	-1	3.6735	4.2479	3.3626	0.2801	2.7864	-100	-100	-100	-100	-100	10.23	-100	4.2479	-100	1	1	1	1	0	2	57.9086
HBA2	hemoglobin subunit alpha 2	0	3	81.502	5.37	1	4.1898	-1	-0.6923	5.1346	3.7701	0.7776	-100	-100	-100	-100	-100	-100	5.37	-100	5.1346	-100	1	1	1	1	0	2	57.9086
PLCB2	phospholipase C beta 2	0	0	3.6947	0.91	1	0.6439	1	2.4946	-4.5236	0.8931	-100	1.6638	-100	-100	-100	-100	-100	0.91	-100	2.4946	-100	1	1	1	1	0	2	57.9086
ITPR3	inositol 1,4,5-trisphosphate receptor, type 3	0	0	0.7568	-1.38	1	-1.0931	-1	-100	-100	-100	-100	-100	-100	-100	-100	-100	-100	-1.38	-100	-1.0931	-100	1	1	1	1	0	2	57.9086
PLA2G2A	phospholipase A2 group IIA	0	0	0	-100	1	-100	-1	-100	-100	-100	-100	-100	-100	-100	-100	-100	-100	-100	-100	-100	-100	-1	-1	1	1	0	2	57.9086
PRKAR1B	protein kinase, cAMP-dependent, regulatory subunit type I beta	0	1	50.385	4.68	1	0.7004	-1	0.3184	-100	0.2801	-100	-1.4757	-100	-100	-100	-100	-100	4.68	-100	0.7004	-100	1	1	1	1	0	2	57.9086
IRS1	insulin receptor substrate 1	0	1	13.865	2.81	1	-100	1	-0.3549	-100	-100	-100	-100	-100	-100	-100	-100	-100	2.81	-100	-0.3549	-100	1	1	1	1	0	2	57.9086
MMP9	matrix metallopeptidase 9	0	1	0.4719	-2.0635	1	-100	-1	-0.7449	-100	-100	-100	-100	-100	-100	-100	-100	-100	-2.0635	-100	-0.7449	-100	1	1	1	1	0	2	57.9086
FCGR2A	Fc fragment of IgG, low affinity IIa, receptor (CD32)	0	1	6.1867	1.65	1	-0.6781	1	0.5483	-0.2756	-1.8074	-1.4854	-100	-100	-100	-100	-100	-100	1.65	-100	0.5483	-100	1	1	1	1	0	2	57.9086
2610002M06RIK	RIKEN cDNA 2610002M06 gene	1	1	-3.1421	-100	-1	-100	-1	-100	-100	-100	-100	-100	-0.2776	-1.2666	-100	-100	-100	-100	-0.2776	-100	-1.2666	-1	-1	1	1	0	2	57.9086
DNM1	dynamin 1	0	1	9.9656	2.34	1	1.7004	1	2.7244	0	2.5325	-1.2224	1.828	-100	-100	-100	-100	-100	2.34	-100	2.7244	-100	1	1	1	1	0	2	57.9086
BDNF	brain-derived neurotrophic factor	0	2	1.751	-0.1717	1	-0.415	-1	1.6017	-100	-2.2224	-100	-100	-100	-100	-100	-100	-100	-0.1717	-100	1.6017	-100	1	1	1	1	0	2	57.9086
GNG12	guanine nucleotide binding protein (G protein), gamma 12	0	2	-20.193	-100	-1	-100	-1	-100	-100	-100	-100	-100	2.41	3.8	-0.556626	-100	-1.16993	-100	2.41	-100	3.8	-1	-1	1	1	0	2	57.9086
PRKCE	protein kinase C, epsilon	0	2	-13.323	-100	1	-100	-1	-100	-100	-100	-100	-100	1.81	0.64	2.25113	-100	-100	-100	1.81	-100	2.25113	-1	-1	1	1	0	2	57.9086
ADCY9	adenylate cyclase 9	0	2	-26.831	-100	-1	-100	-1	-100	-100	-100	-100	-100	2.82	1.23	3.1324	-100	-100	-100	2.82	-100	3.1324	-1	-1	1	1	0	2	57.9086
PRKCG	protein kinase C, gamma	0	2	0	-100	1	-100	-1	-100	-100	-100	-100	-100	-100	-100	-100	-100	-100	-100	-100	-100	-100	-1	-1	1	1	0	2	57.9086
SLC25A6	solute carrier family 25 (mitochondrial carrier; adenine nucleotide translocator), member 6	1	3	1.8255	-0.11	1	3.9773	-1	2.1107	4.416	2.585	-0.1069	-2.0163	-100	-100	-100	-100	-100	-0.11	-100	4.416	-100	1	1	1	1	0	2	57.9086
RAB41	RAB41, member RAS oncogene family	1	3	0	-100	1	-100	-1	-100	-100	-100	-100	-100	-100	-100	-100	-100	-100	-100	-100	-100	-100	-1	-1	1	1	0	2	57.9086
LYN	Yamaguchi sarcoma viral (v-yes-1) oncogene homolog	0	1	-149.24	4.61	1	2.6439	1	2.8074	2.9763	2.6684	1.7776	-100	5.69	0.72	4.05623	-100	0.415037	4.61	5.69	2.9763	4.05623	-1	-1	1	0	0.999985	1.99998	57.9086	-1.08	-1.07993	7.2841e-05	0.999985	9.6231
TLN1	talin 1	0	0	191	8.85	1	6.1799	1	9.3174	9.1329	9.0555	7.0661	6.8407	7.56	7.73	7.29693	-0.407276	8.03036	8.85	7.56	9.3174	8.03036	1	1	1	0	0.999385	1.99938	57.9086	1.29	1.28704	0.0029606	0.999385	9.6231
CALM3	calmodulin 3	0	2	595.17	8.95	1	3.2854	-1	-100	3.0078	3.3726	1.5146	-100	6.64	-100	1.08314	-100	-2.16993	8.95	6.64	3.3726	1.08314	1	1	1	0	0.995731	1.99573	57.9086	2.31	2.28946	0.0205397	0.995731	9.6231
FERMT3	fermitin family member 3	0	2	-678.34	8.46	1	6.1799	1	7.0983	6.7332	6.0048	4.0814	5.0517	8.5	7.19	6.31168	-100	3.78427	8.46	8.5	7.0983	7.19	-1	-1	1	0	0.989255	1.98926	57.9086	-0.04	-0.0917	0.0517	0.989255	9.6231
STIM1	stromal interaction molecule 1	0	1	-53.896	4.09	1	2.2095	1	4.0154	4.3743	2.5325	2.4406	1.3885	4.52	4.96	5.04477	-100	-100	4.09	4.52	4.3743	5.04477	-1	-1	1	0	0.950022	1.95002	57.9086	-0.43	-0.670473	0.240473	0.950022	9.6231
SOD1	superoxide dismutase 1, soluble	0	2	-113.847	3.657	1	3.0553	-1	3.2203	3.2902	1.8365	-100	2.0121	5.1868	4.5178	-0.53575	-100	2.18763	3.657	5.1868	3.2902	4.5178	-1	-1	1	0	0.937193	1.93719	57.9086	-1.5298	-1.2276	0.3022	0.937193	9.6231
ILK	integrin linked kinase	0	1	-313.92	6.95	1	5.2288	1	5.6449	5.6044	5.4711	2.2587	3.5313	7.19	6.6	2.96516	-100	0.63743	6.95	7.19	5.6449	6.6	-1	-1	1	0	0.851378	1.85138	57.9086	-0.24	-0.9551	0.7151	0.851378	9.6231
GNAI2	guanine nucleotide binding protein (G protein), alpha inhibiting activity polypeptide 2	0	2	-567.76	5.55	1	3.2095	-1	3.5452	3.6413	2.6521	2	2.1789	7.44	4.71	-100	-0.968871	0	5.55	7.44	3.6413	4.71	-1	-1	1	0	0.829307	1.82931	57.9086	-1.89	-1.0687	0.8213	0.829307	9.6231
ARRB2	arrestin, beta 2	0	1	-147.16	2.97	1	-0.6781	-1	-1.7651	-100	-100	-100	-100	5.42	2.64	0.477276	-100	-100	2.97	5.42	-0.6781	2.64	-1	-1	1	0	0.81958	1.81958	57.9086	-2.45	-3.3181	0.8681	0.81958	9.6231
SLC2A3	solute carrier family 2 (facilitated glucose transporter), member 3	0	2	-572.43	3.93	1	2.2095	1	4.2747	3.1769	3.7549	1.1468	-100	7.31	5.7	6.5549	-100	0.530515	3.93	7.31	4.2747	6.5549	-1	-1	1	0	0.771426	1.77143	57.9086	-3.38	-2.2802	1.0998	0.771426	9.6231
ITGB2	integrin beta 2	0	1	-450.13	3.51	1	-100	-1	-1.2069	-100	-100	-100	-100	6.96	3.38	-2.91802	-100	0.152003	3.51	6.96	-1.2069	3.38	-1	-1	1	0	0.763714	1.76371	57.9086	-3.45	-4.5869	1.1369	0.763714	9.6231
ZYX	zyxin	0	1	-1875	7.5764	1	5.5058	1	5.8141	6.2405	4.9035	2.3012	3.8062	9.2074	5.8534	9.00866	0.81683	5.55459	7.5764	9.2074	6.2405	9.00866	-1	-1	1	0	0.76366	1.76366	57.9086	-1.631	-2.76816	1.13716	0.76366	9.6231
PARVB	parvin beta	0	2	-929.11	5.57	1	4.5887	1	4.6461	4.2512	3.0753	2.215	3.3977	8.07	5.99	4.29494	-7.83489	0	5.57	8.07	4.6461	5.99	-1	-1	1	0	0.759724	1.75972	57.9086	-2.5	-1.3439	1.1561	0.759724	9.6231
CD9	CD9 antigen	0	2	-6928.5	6.28	1	2.3219	-1	3.4211	3.681	2.1699	1.2801	0.8462	10.86	6.99	-100	-100	-1.58496	6.28	10.86	3.681	6.99	-1	-1	1	0	0.735844	1.73584	57.9086	-4.58	-3.309	1.271	0.735844	9.6231
RAP1B	RAS related protein 1b	0	1	-949.14	5.71	1	6.5887	-1	5.791	4.6338	5.4358	3.6521	0.0321	8.11	7.63	-0.907128	-100	4.8635	5.71	8.11	6.5887	7.63	-1	-1	1	0	0.717617	1.71762	57.9086	-2.4	-1.0413	1.3587	0.717617	9.6231
GNG11	guanine nucleotide binding protein (G protein), gamma 11	0	2	-4778.1	8.5	1	3.7748	-1	1.8392	1.9522	-100	-100	-1.1182	10.49	4.36	-100	-100	-2.16993	8.5	10.49	3.7748	4.36	-1	-1	1	0	0.708036	1.70804	57.9086	-1.99	-0.5852	1.4048	0.708036	9.6231
ADAM17	ADAM metallopeptidase domain 17	0	3	-4.4233	-1.4482	1	-1.2558	1	-100	-100	-100	-100	-100	0.4342	-2.8128	2.20964	-100	-100	-1.4482	0.4342	-1.2558	2.20964	-1	-1	1	0	0.670991	1.67099	57.9086	-1.8824	-3.46544	1.58304	0.670991	9.6231
YWHAH	tyrosine 3-monooxygenase/tryptophan 5-monooxygenase activation protein, eta	0	2	-2262.6	7.01	1	6.1293	-1	3.9533	4.8879	4.7201	1.585	2.4901	9.37	6.78	-100	-1.67692	4.91222	7.01	9.37	6.1293	6.78	-1	-1	1	0	0.644751	1.64475	57.9086	-2.36	-0.6507	1.7093	0.644751	9.6231
PTPN1	protein tyrosine phosphatase, non-receptor type 1	0	1	-83.374	1.39	1	0.5236	-1	1.9012	2.2709	0.7776	0	1.5355	4.54	3.46	0.987676	-100	-100	1.39	4.54	2.2709	3.46	-1	-1	1	0	0.59246	1.59246	57.9086	-3.15	-1.1891	1.9609	0.59246	9.6231
CASP3	caspase 3	0	1	-85.838	1.83	1	1.5236	-1	2.2908	-3.5236	-0.2224	-100	1.4431	4.61	2.86	-2.59201	-100	3.05889	1.83	4.61	2.2908	3.05889	-1	-1	1	0	0.581859	1.58186	57.9086	-2.78	-0.768094	2.01191	0.581859	9.6231
MYL9	myosin, light polypeptide 9, regulatory	0	2	-6369.3	8.61	1	5.7814	-1	3.8501	4.0039	4.478	1.6189	1.3635	10.87	7.6	10.1612	-100	3.41504	8.61	10.87	5.7814	10.1612	-1	-1	1	0	0.559444	1.55944	57.9086	-2.26	-4.37976	2.11976	0.559444	9.6231
EIF4EBP1	eukaryotic translation initiation factor 4E binding protein 1	0	1	-274.24	0.02	1	-100	-1	-2.3585	-100	-100	-100	-100	6.18	1.29	1.40376	-100	-100	0.02	6.18	-2.3585	1.40376	-1	-1	1	0	0.50167	1.50167	57.9086	-6.16	-3.76226	2.39774	0.50167	9.6231
PTK2B	PTK2 protein tyrosine kinase 2 beta	0	1	-64.289	1.43	1	-0.1926	1	1.7512	-2.5236	0.2801	-100	0.8641	4.19	1.96	7.46254	-100	-100	1.43	4.19	1.7512	7.46254	-1	-1	1	0	0.386613	1.38661	57.9086	-2.76	-5.71134	2.95134	0.386613	9.6231
VCL	vinculin	0	1	363.11	7.8	1	5.6636	1	-1.1675	7.2639	7.7235	4.1699	4.6683	4.31	6.8	1.49048	0.232157	7.19858	7.8	4.31	7.7235	7.19858	1	1	1	0	0.383758	1.38376	57.9086	3.49	0.524919	2.96508	0.383758	9.6231
RASGRP2	RAS, guanyl releasing protein 2	0	1	-564.01	5.53	1	2.5078	1	3.6336	3.1559	1.9475	1.7776	3.1518	7.43	4.91	8.53136	-100	-3.16993	5.53	7.43	3.6336	8.53136	-1	-1	1	0	0.376966	1.37697	57.9086	-1.9	-4.89776	2.99776	0.376966	9.6231
PRKCB	protein kinase C, beta	0	2	92.3	5.56	1	2.5999	1	3.829	2.9763	2.3219	-1.8074	-1.3465	-2.94	-5.19	-100	-100	-1.58496	5.56	-2.94	3.829	-1.58496	1	1	1	0	0.358619	1.35862	57.9086	8.5	5.41396	3.08604	0.358619	9.6231
TIMP2	TIMP metallopeptidase inhibitor 2	0	2	4.772	1.4286	1	-1.0931	-1	-1.2152	-100	-100	-100	-100	-2.8257	-2.0123	-100	-100	-100	1.4286	-2.8257	-1.0931	-2.0123	1	1	1	0	0.306855	1.30686	57.9086	4.2543	0.9192	3.3351	0.306855	9.6231
PTPN11	protein tyrosine phosphatase, non-receptor type 11	0	1	-248.72	-0.12	1	1.2095	1	2.2241	-0.8231	0.1926	-100	1.8235	6.04	4.25	3.15476	-100	1	-0.12	6.04	2.2241	4.25	-1	-1	1	0	0.140797	1.1408	57.9086	-6.16	-2.0259	4.1341	0.140797	9.6231
SOD2	superoxide dismutase 2, mitochondrial	0	2	249.72	7.01	1	4.2046	-1	3.9922	3.5533	3.1115	0.8931	0.908	0.21	1.85	-100	-100	0.289507	7.01	0.21	4.2046	1.85	1	1	1	0	0.0760981	1.0761	57.9086	6.8	2.3546	4.4454	0.0760981	9.6231
APP	amyloid beta (A4) precursor protein	0	2	226.09	6.85	1	2.5392	1	3.9331	3.2044	2.4964	-0.3479	2.3666	-1.83	0.49	-100	-100	-100	6.85	-1.83	3.9331	0.49	1	1	1	0	-0.0884019	0.911598	57.9086	8.68	3.4431	5.2369	-0.0884019	9.6231
P2RY12	purinergic receptor P2Y, G-protein coupled, 12	0	0	-977.34	4.74	1	-100	1	-100	-100	-100	-100	-100	8.08	1.34	2.01551	-100	-100	4.74	8.08	-100	2.01551	-1	-1	1	-1	0	0	57.9086
MRAS	muscle and microspikes RAS	0	1	-35.886	-100	-1	-100	-1	-100	-100	-100	-100	-100	3.24	-100	-100	-100	-100	-100	3.24	-100	-100	-1	-1	1	-1	0	0	57.9086
TRPC1	transient receptor potential cation channel, subfamily C, member 1	0	1	-5.2505	-100	1	-100	-1	-100	-100	-100	-100	-100	0.46	-100	-100	-100	-100	-100	0.46	-100	-100	-1	-1	1	-1	0	0	57.9086
KDR	kinase insert domain protein receptor	0	1	-2.5933	-100	1	-100	-1	-100	-100	-100	-100	-100	-0.55	-100	-100	-100	-100	-100	-0.55	-100	-100	-1	-1	1	-1	0	0	57.9086
DOCK1	dedicator of cytokinesis 1	0	1	-0.8752	-100	1	-100	1	0.201	-100	-100	-100	-100	-2.1217	-0.1473	0.272857	-100	-100	-100	-2.1217	0.201	0.272857	-1	-1	1	-1	0	0	57.9086
CDKN1A	cyclin-dependent kinase inhibitor 1A (p21, Cip1)	0	1	264.23	7.08	1	-100	-1	-1.1418	-100	-100	-100	-100	-0.74	-100	-100	-100	-100	7.08	-0.74	-1.1418	-100	1	1	1	-1	0	0	57.9086
TLN2	talin 2	0	2	0	-100	1	3.098	1	2.1113	-100	5.7182	2.478	-0.7478	-100	-2.2568	-0.971209	-100	4.99498	-100	-100	5.7182	4.99498	-1	1	0	0	0	0	57.9086
ARPC3	actin related protein 2/3 complex, subunit 3	0	2	-299.13	-100	1	4.1033	-1	3.127	3	1.9206	-0.4854	2.2825	6.3	4.9	-100	-100	2.63743	-100	6.3	4.1033	4.9	-1	-1	1	-1	0	0	57.9086
DIAPH1	diaphanous related formin 1	0	2	92.765	5.56	1	2.3399	1	4.7362	3.7432	3.2907	2.5146	4.0091	-100	3.76	-100	-100	-100	5.56	-100	4.7362	3.76	1	1	1	-1	0	0	57.9086
YWHAQ	tyrosine 3-monooxygenase/tryptophan 5-monooxygenase activation protein, theta	0	2	61.421	4.96	1	6.1421	-1	3.306	4.9379	4.6965	1.3219	2.0478	-100	4.72	-100	-100	-100	4.96	-100	6.1421	4.72	1	1	1	-1	0	0	57.9086
TUBB2B	tubulin, beta 2B class IIB	0	2	-34.219	-100	1	-100	-1	-0.5851	-100	-100	-100	-100	3.17	-1.9	-100	-100	5.0199	-100	3.17	-0.5851	5.0199	-1	-1	1	-1	0	0	57.9086
TIMP3	TIMP metallopeptidase inhibitor 3	0	2	-0.8573	-100	1	1.3219	-1	0.8533	1.0614	-100	-100	0.1681	-2.1515	6.8706	-100	-100	-2.16993	-100	-2.1515	1.3219	6.8706	-1	-1	1	-1	0	0	57.9086
MYL12A	myosin light chain 12A	0	3	393.77	7.64	1	5.7632	-1	4.8212	3.8816	4.8437	3.9674	-100	-100	4.58	-100	-100	3.36923	7.64	-100	5.7632	4.58	1	1	1	-1	0	0	57.9086
RHOJ	ras homolog gene family, member J	0	3	-177.15	-100	-1	-100	-1	-100	-100	-100	-100	-100	5.54	-100	-100	-100	-100	-100	5.54	-100	-100	-1	-1	1	-1	0	0	57.9086
TLR13	toll-like receptor 13	2	3	-0.8823	-100	-1	-100	-1	-100	-100	-100	-100	-100	-2.11	-100	-100	-100	-100	-100	-2.11	-100	-100	-1	-1	1	-1	0	0	57.9086
PRKAR1A	protein kinase, cAMP dependent regulatory, type I, alpha	0	1	-119.02	5.61	1	2.3038	1	3.3589	2.0911	3.0753	0.1926	2.075	5.82	3.33	-100	-100	-100	5.61	5.82	3.3589	3.33	-1	1	-1	0	0.950349	-0.0496514	57.9086	-0.21	0.0289	0.2389	0.950349	9.6231
ITGB3	integrin beta 3	0	0	-179.92	8.58	1	5.3264	1	0.1036	6.6038	5.9274	4.6439	4.1798	7.94	6.62	3.01333	0.548617	5.005	8.58	7.94	6.6038	6.62	1	-1	-1	0	0.86362	-0.13638	57.9086	0.64	-0.0162	0.6562	0.86362	9.6231
ITGB1	integrin beta 1 (fibronectin receptor beta)	0	1	-620.3	6.98	1	2.7279	1	4.552	4.8858	3.5146	2.478	2.6406	7.83	4.86	2.32913	-100	3.18763	6.98	7.83	4.8858	4.86	-1	1	-1	0	0.81798	-0.18202	57.9086	-0.85	0.0258	0.8758	0.81798	9.6231
PPBP	pro-platelet basic protein	0	2	-8271.6	11.54	1	8.2258	1	7.2463	5.6638	5.6945	0.9475	4.3791	11.86	7.38	-100	-100	4.37697	11.54	11.86	8.2258	7.38	-1	1	-1	0	0.757708	-0.242292	57.9086	-0.32	0.8458	1.1658	0.757708	9.6231
ITGA2B	integrin alpha 2b	0	1	-1988.1	8.91	1	5.7022	1	7.3446	7.25	6.559	6.309	5.5819	9.59	6.65	-100	0.566619	4.43741	8.91	9.59	7.3446	6.65	-1	1	-1	0	0.714312	-0.285688	57.9086	-0.68	0.6946	1.3746	0.714312	9.6231
GP6	glycoprotein VI (platelet)	0	0	-311.62	4.97	1	2.585	-1	2.1946	3.0764	1.4406	-0.1069	1.0556	6.61	2.88	-100	-100	-1.16993	4.97	6.61	3.0764	2.88	-1	1	-1	0	0.618335	-0.381665	57.9086	-1.64	0.1964	1.8364	0.618335	9.6231
BCL2L1	BCL2-like 1	0	1	-112.35	6.47	1	0	-1	0.1987	-4.5236	-0.6374	-100	-1.1903	6.24	2.31	-100	-100	-100	6.47	6.24	0.1987	2.31	1	-1	-1	0	0.5134	-0.4866	57.9086	0.23	-2.1113	2.3413	0.5134	9.6231
ORAI1	ORAI calcium release-activated calcium modulator 1	0	0	24.679	4.69	1	0.0875	1	-0.2392	-100	-1.4854	-100	-2.2278	2.79	0.68	-0.823152	-100	-100	4.69	2.79	0.0875	0.68	1	-1	-1	0	0.481976	-0.518024	57.9086	1.9	-0.5925	2.4925	0.481976	9.6231
NCK2	NCK adaptor protein 2	0	2	209.64	7.27	1	2.3992	1	2.4466	2.7244	1.237	-1	1.4008	4.63	3.02	-0.0307723	-100	-100	7.27	4.63	2.7244	3.02	1	-1	-1	0	0.389885	-0.610115	57.9086	2.64	-0.2956	2.9356	0.389885	9.6231
P2RX1	purinergic receptor P2X, ligand gated ion channel, 1	0	0	-374.56	4.78	1	2.3992	1	0.7863	-1.9386	-1.4854	-100	-1.8319	6.81	1.43	-100	-100	-100	4.78	6.81	2.3992	1.43	-1	1	-1	0	0.376667	-0.623333	57.9086	-2.03	0.9692	2.9992	0.376667	9.6231
TGFB1	transforming growth factor, beta 1	0	2	614.39	9.02	1	2.7279	1	3.7188	3.5371	1.5146	0.2801	2.3885	6.75	4.46	-100	-100	2.73697	9.02	6.75	3.7188	4.46	1	-1	-1	0	0.374173	-0.625827	57.9086	2.27	-0.7412	3.0112	0.374173	9.6231
GRAP2	GRB2-related adaptor protein 2	0	2	368.96	8.42	1	2.5236	1	2.6302	2.4988	1.237	-2.2224	1.7911	6.34	2.11	4.42353	-100	-100	8.42	6.34	2.6302	4.42353	1	-1	-1	0	0.194992	-0.805008	57.9086	2.08	-1.79333	3.87333	0.194992	9.6231
AP2M1	adaptor-related protein complex 2, mu 1 subunit	0	2	110.33	6.42	1	1.585	1	1.071	0.4306	0.7162	-0.8074	1.1825	3.95	2.44	3.65164	-100	-100	6.42	3.95	1.585	3.65164	1	-1	-1	0	0.057135	-0.942865	57.9086	2.47	-2.06664	4.53664	0.057135	9.6231
WDR1	WD repeat domain 1	0	2	340.89	7.64	1	4.1447	1	6.0088	5.8698	4.572	1.585	4.202	3.77	6.84	-3.40963	-100	5.96707	7.64	3.77	6.0088	6.84	1	-1	-1	0	0.0229344	-0.977066	57.9086	3.87	-0.8312	4.7012	0.0229344	9.6231
PTGDR	prostaglandin D2 receptor (DP)	0	0	5.8535	1.57	1	-100	-1	-100	-100	-100	-100	-100	-100	-100	-100	-100	-100	1.57	-100	-100	-100	1	-1	0	-1	0	-1	57.9086
RASGRP1	RAS guanyl releasing protein 1 (calcium and DAG-regulated)	0	0	0.8387	-1.23	1	-100	-1	-100	-100	-100	-100	-100	-100	-100	-100	-100	-100	-1.23	-100	-100	-100	1	-1	0	-1	0	-1	57.9086
HABP4	hyaluronan binding protein 4	0	1	5.7947	1.55	-1	-100	-1	-100	-100	-100	-100	-100	-100	-100	-100	-100	-100	1.55	-100	-100	-100	1	-1	0	-1	0	-1	57.9086
PRKACG	protein kinase, cAMP-dependent, gamma catalytic subunit	1	1	0.3366	-2.55	1	-100	-1	-100	-100	-100	-100	-100	-100	-100	-100	-100	-100	-2.55	-100	-100	-100	1	-1	0	-1	0	-1	57.9086
GFI1B	growth factor independent 1B	0	2	237.72	7	-1	-100	-1	-100	-100	-100	-100	-100	1.87	-100	-100	-100	-100	7	1.87	-100	-100	1	-1	0	-1	0	-1	57.9086
CASP10	caspase 10	1	3	0.4241	-2.22	-1	-100	-1	-100	-100	-100	-100	-100	-100	-100	-100	-100	-100	-2.22	-100	-100	-100	1	-1	0	-1	0	-1	57.9086
HSPA6	heat shock protein family A (Hsp70) member 6	1	3	0	-100	1	-100	-1	0.3753	3.6413	-100	0.0995	-0.861	-100	-100	-100	-100	-100	-100	-100	3.6413	-100	-1	1	0	-1	0	-1	57.9086
SRC	SRC proto-oncogene, non-receptor tyrosine kinase	0	0	32.974	4.59	1	3.6439	1	4.0039	4.7432	3.3726	1.3626	2.2758	1.92	4.55	7.1305	-100	2.66297	4.59	1.92	4.7432	7.1305	1	-1	-1	0	-0.0510741	-1.05107	57.9086	2.67	-2.3873	5.0573	-0.0510741	9.6231
CTTN	cortactin	0	1	219.6	6.89	1	2.7549	1	4.4815	4.0985	3.4215	1.1926	-1.2278	1.97	4.9	4.2051	-100	3.89616	6.89	1.97	4.4815	4.9	1	-1	-1	0	-0.109518	-1.10952	57.9086	4.92	-0.4185	5.3385	-0.109518	9.6231
CXCL5	chemokine (C-X-C motif) ligand 5	0	2	101.31	5.94	1	1.1293	-1	0.6333	-100	-100	-100	-2.0834	2.38	3.02	-100	-100	-1.58496	5.94	2.38	1.1293	3.02	1	-1	-1	0	-0.132837	-1.13284	57.9086	3.56	-1.8907	5.4507	-0.132837	9.6231
PARK7	Parkinson disease (autosomal recessive, early onset) 7	0	2	133.64	6.14	1	4.0928	-1	3.868	4.0463	2.9341	-100	2.8371	0.63	4.47	-100	0.929252	2.58496	6.14	0.63	4.0928	4.47	1	-1	-1	0	-0.223556	-1.22356	57.9086	5.51	-0.3772	5.8872	-0.223556	9.6231
PRKAR2B	protein kinase, cAMP-dependent, regulatory subunit type II beta	0	1	121.22	8.36	1	2.2479	1	2.4108	1.6464	1.5502	2.1468	2.1536	7.11	4.13	7.75706	-100	-100	8.36	7.11	2.4108	7.75706	1	-1	-1	0	-0.370921	-1.37092	57.9086	1.25	-5.34626	6.59626	-0.370921	9.6231
ITGA6	integrin alpha 6	0	1	-674.76	1.16	1	2.8455	-1	4.7332	4.7984	3.3626	2.3626	3.4236	7.48	4.28	0.243524	-100	2.58496	1.16	7.48	4.7984	4.28	-1	1	-1	0	-0.421247	-1.42125	57.9086	-6.32	0.5184	6.8384	-0.421247	9.6231
TBXA2R	thromboxane A2 receptor	0	0	43.482	4.46	1	-100	1	-0.4161	-0.4361	-100	-100	-100	-100	0.87	6.48058	-100	-100	4.46	-100	-0.4161	6.48058	1	-1	-1	-1	0	-2	57.9086
NF1	neurofibromatosis 1	0	1	-0.8019	-100	1	-1.3446	-1	-100	-100	-100	-100	-100	-2.2479	-100	-100	-100	-100	-100	-2.2479	-1.3446	-100	-1	1	-1	-1	0	-2	57.9086
SYK	spleen tyrosine kinase	0	1	13.971	2.82	1	1.6147	1	2.9198	2.3953	1.7472	0.1926	2.7674	-100	4.46	4.24931	-100	-100	2.82	-100	2.9198	4.46	1	-1	-1	-1	0	-2	57.9086
TJP1	tight junction protein 1	0	1	-0.6685	-100	1	-100	-1	-0.0086	-100	-100	-100	-100	-2.5103	-3.6937	-1.34495	-100	-100	-100	-2.5103	-0.0086	-1.34495	-1	1	-1	-1	0	-2	57.9086
CLU	clusterin	0	3	-3630.8	-100	1	2.4429	1	3.6656	3.6313	2.9069	1.6189	2.7239	9.9	-100	-100	-0.710773	-3.16993	-100	9.9	3.6656	-0.710773	-1	1	-1	-1	0	-2	57.9086
GP1BB	glycoprotein Ib, beta polypeptide	0	2	1672	10.03	1	4.9366	1	3.7034	4.4072	3.822	0.5146	0.7531	6.66	7.21	11.1897	-100	1.68806	10.03	6.66	4.9366	11.1897	1	-1	-1	0	-1	-2	57.9086	3.37	-6.2531	9.6231	-1	9.6231
